# Supplementary material for: The landscape of chromatin accessibility in skeletal muscle during embryonic development in pigs
Source: J Anim Sci Biotechnol. 2021 May 3;12:56. doi: 10.1186/s40104-021-00577-z (PMC8091695; doi:10.1186/s40104-021-00577-z)
Supplement: Supplementary file 1 — Additional file 1: Table S1. ATAC-seq sequencing statistics of the samples [file 40104_2021_577_MOESM1_ESM.xlsx]

## Sheet: Sheet1
Table S1 ATAC-seq sequencing statistics of the samples
Sample ID#	clean read (%)*	qualified read&	Peak number**
LW45_F_1	192341844 (99.64)	170711396	32340
LW45_F_2	186153917 (99.78)	167628686	32849
LW45_M_1	184485159 (99.43)	163105217	63786
LW45_M_2	191578116 (99.68)	168433095	78393
LW70_F_1	186980053 (99.58)	164889775	78290
LW70_F_2	190174002 (99.67)	168868066	49989
LW70_M_1	182644676 (99.50)	162166422	82160
LW70_M_2	186274494 (99.71)	165677782	73148
LW100_F_1	184232097 (98.43)	152370243	76697
LW100_F_2	185234748 (99.03)	159030721	76980
LW100_M_1	185861908 (99.58)	158221414	81443
LW100_M_2	182118504 (98.60)	155922786	81387
# Sample ID demonstrates the following basic information: breeds ( LW: Large White;), Pregnancy time (45:45, 70:70, 100:100), gender ( M: male, F: female).
*The percentage within the bracket manifests mapped reads as a percentage of total clean reads.
& reads after removing fragments from mitochondrial DNA, chromosome Y, MAPQ score<30, as well as duplicate fragments.
**the number of peaks called by MACS2 for each individual sample.
