# Supplementary material for: The landscape of chromatin accessibility in skeletal muscle during embryonic development in pigs
Source: J Anim Sci Biotechnol. 2021 May 3;12:56. doi: 10.1186/s40104-021-00577-z (PMC8091695; doi:10.1186/s40104-021-00577-z)
Supplement: Supplementary file 3 — Additional file 3: Table S2. Information on the RNA-seq libraries. [file 40104_2021_577_MOESM3_ESM.xlsx]

## Sheet: the information of libraries
Table S2 Information on the RNA-seq libraries
Sample ID	Clean data	Unique mapped read
D45_F_1	49798438	47050260
D45_F_2	55339848	52596968
D45_M_1	55228634	52773292
D45_M_2	50090964	47769314
D70_F_1	62415952	59545570
D70_F_2	48840464	46580000
D70_M_1	59193722	56549772
D70_M_2	58545586	55046998
D100_F_1	53607640	51007706
D100_F_2	62241254	59473200
D100_M_1	49232100	46375992
D100_M_2	52990514	50433364
Sample ID demonstrates the following basic information: breeds ( D: Large White;), Pregnancy time (45:45, 70:70, 100:100), gender ( M: male, F: female)
Clean data: reads after removing sequence adapters and low quality base pairs
Unique mapped read: reads after removing multipel mapping and PCR duplicate fragments
