# Supplementary material for: The landscape of chromatin accessibility in skeletal muscle during embryonic development in pigs
Source: J Anim Sci Biotechnol. 2021 May 3;12:56. doi: 10.1186/s40104-021-00577-z (PMC8091695; doi:10.1186/s40104-021-00577-z)
Supplement: Supplementary file 4 — Additional file 4: Table S3. GO and KEGG pathway analyses of stage-specific ACRs among different stages. LW45_GO_terms, LW70_GO_terms and LW100_GO_terms: results from the GO analyses of stage-specific ACRs at the LW45, LW70 and LW100 stages, respectively; LW45_pathways, LW70_pathways and LW100_pathways: results from the KEGG pathway analyses of stage-specific ACRs at the LW45, LW70 and LW100 stages; common_GO_terms: results from the GO analyses of common genes with stage-specific ACRs overlapped among the three stages. common_pathways: results from the KEGG pathway analyses of common genes with stage-specific ACRs overlapped among the three stages. [file 40104_2021_577_MOESM4_ESM.xlsx]

## Sheet: LW45_GO_terms
ID	ONTOLOGY	Description	GeneRatio	BgRatio	pvalue	geneID	Count
GO:0043583	BP	ear development	11/208	46/3976	1.63e-05	CYTL1/GLI2/NOG/PLPPR4/PTK7/RBPJ/SIX2/SOBP/SPRY2/STRA6/TTC39C	11
GO:0009888	BP	tissue development	37/208	359/3976	3.14e-05	ACTA1/ADAMTSL2/AKNA/ANXA1/BVES/CYTL1/DUSP10/EPHA7/EXT1/GJA5/GLI2/GPI/GRB2/ID4/MAD2L2/MAFF/METTL8/MLLT3/MYF6/MYOG/NOG/PPARGC1A/PRKAR1A/PTK7/PTN/RBPJ/SIX2/SLC40A1/SOX11/SPRY1/SPRY2/STAT1/STAT6/STRA6/TGFB3/TPPP3/VCL	37
GO:0030036	BP	actin cytoskeleton organization	21/208	162/3976	8.15e-05	ACTA1/ACTN4/ANXA1/EVL/GRB2/HCLS1/HIP1R/KIT/LIMA1/MAD2L2/NCK2/PDCL3/PRKAR1A/PRKN/PTK7/SIPA1L1/SORBS2/TGFB3/TMOD1/TMOD3/TPM1	21
GO:0072089	BP	stem cell proliferation	7/208	22/3976	8.43e-05	AKNA/ARIH2/ETV6/ID4/PTN/SIX2/SOX11	7
GO:0009653	BP	anatomical structure morphogenesis	45/208	493/3976	8.48e-05	ACKR3/ACTA1/ACTN4/ANGPT4/ANXA1/BVES/EPHA7/EXT1/GJA5/GLI2/GPI/GRB2/ID4/KIT/LZTS1/MLLT3/MYF6/MYOG/NOG/P2RY1/PDCL3/PID1/PLPPR4/PRKAR1A/PRKN/PTK7/PTN/RBPJ/SIPA1L1/SIX2/SLC40A1/SOBP/SOX11/SPRY1/SPRY2/STAT1/STAT6/STRA6/TGFB3/TMOD3/TTC39C/UCHL5/VASH1/VASH2/VCL	45
GO:0030029	BP	actin filament-based process	22/208	176/3976	9.56e-05	ACTA1/ACTN4/ANXA1/EVL/GJA5/GRB2/HCLS1/HIP1R/KIT/LIMA1/MAD2L2/NCK2/PDCL3/PRKAR1A/PRKN/PTK7/SIPA1L1/SORBS2/TGFB3/TMOD1/TMOD3/TPM1	22
GO:0007015	BP	actin filament organization	15/208	98/3976	0.000138534	ACTA1/ACTN4/EVL/GRB2/HCLS1/HIP1R/LIMA1/MAD2L2/NCK2/PRKN/SORBS2/TGFB3/TMOD1/TMOD3/TPM1	15
GO:0007169	BP	transmembrane receptor protein tyrosine kinase signaling pathway	18/208	136/3976	0.000205745	EPHA7/GRB2/HIP1R/IGFBP3/IGFBP5/IRS1/KIT/NCK2/NOG/NTRK3/NUS1/OSBPL8/PID1/RBPJ/SHISA2/SPRY1/SPRY2/STAT6	18
GO:0042471	BP	ear morphogenesis	7/208	25/3976	0.000207759	GLI2/NOG/PTK7/SIX2/SOBP/SPRY2/TTC39C	7
GO:0003281	BP	ventricular septum development	6/208	18/3976	0.000208456	GJA5/NOG/PTK7/RBPJ/SOX11/STRA6	6
GO:0017124	MF	SH3 domain binding	6/226	18/4173	0.000252867	ADAM19/EVL/GRB2/HIP1R/QKI/SH3BP2	6
GO:0048729	BP	tissue morphogenesis	17/208	130/3976	0.000358707	ACTA1/EPHA7/GLI2/GPI/GRB2/ID4/MLLT3/MYF6/NOG/PRKAR1A/PTK7/RBPJ/SIX2/SOX11/SPRY1/SPRY2/VCL	17
GO:0048568	BP	embryonic organ development	14/208	96/3976	0.000389685	GJA5/GLI2/GRB2/KIT/NOG/PTK7/RBPJ/SIX2/SOBP/SOX11/SPRY2/STRA6/TTC39C/VASH2	14
GO:0048646	BP	anatomical structure formation involved in morphogenesis	25/208	234/3976	0.000403564	ACKR3/ACTA1/ANGPT4/ANXA1/GJA5/GLI2/GPI/GRB2/MYF6/MYOG/NOG/PDCL3/PRKAR1A/PTK7/RBPJ/SIX2/SLC40A1/SOX11/SPRY1/SPRY2/STAT1/STRA6/TMOD3/VASH1/VASH2	25
GO:0030323	BP	respiratory tube development	9/208	45/3976	0.000421049	ADAMTSL2/GLI2/NOG/PTK7/RBPJ/SOX11/SPRY1/SPRY2/STRA6	9
GO:0030324	BP	lung development	9/208	45/3976	0.000421049	ADAMTSL2/GLI2/NOG/PTK7/RBPJ/SOX11/SPRY1/SPRY2/STRA6	9
GO:0022603	BP	regulation of anatomical structure morphogenesis	23/208	208/3976	0.000424867	ACTN4/ANXA1/BVES/EPHA7/KIT/LZTS1/MLLT3/MYF6/MYOG/NOG/P2RY1/PDCL3/PRKN/PTK7/PTN/RBPJ/SIPA1L1/SIX2/SPRY1/SPRY2/STAT1/VASH1/VASH2	23
GO:0048839	BP	inner ear development	8/208	37/3976	0.000507657	CYTL1/GLI2/PLPPR4/PTK7/RBPJ/SOBP/SPRY2/TTC39C	8
GO:0048608	BP	reproductive structure development	13/208	89/3976	0.0006195	ADAM19/ANXA1/GLI2/GRB2/ID4/ING2/KIT/NOG/PTN/RBPJ/STRA6/TPPP3/VASH2	13
GO:0060429	BP	epithelium development	23/208	214/3976	0.000639782	ADAMTSL2/ANXA1/DUSP10/EPHA7/GJA5/GLI2/GRB2/ID4/MAFF/MLLT3/MYF6/NOG/PTK7/RBPJ/SIX2/SLC40A1/SOX11/SPRY1/SPRY2/STAT1/STAT6/STRA6/VCL	23
GO:0007167	BP	enzyme linked receptor protein signaling pathway	22/208	201/3976	0.000656182	ADAMTSL2/EPHA7/GRB2/HIP1R/IGFBP3/IGFBP5/ING2/IRS1/KIT/NCK2/NOG/NTRK3/NUS1/OSBPL8/PID1/RBPJ/SHISA2/SOX11/SPRY1/SPRY2/STAT6/TGFB3	22
GO:0009887	BP	animal organ morphogenesis	21/208	188/3976	0.000666396	ACTA1/GJA5/GLI2/ID4/MLLT3/MYF6/NOG/PTK7/PTN/RBPJ/SIX2/SLC40A1/SOBP/SOX11/SPRY1/SPRY2/STAT6/STRA6/TGFB3/TTC39C/UCHL5	21
GO:0061458	BP	reproductive system development	13/208	90/3976	0.000691219	ADAM19/ANXA1/GLI2/GRB2/ID4/ING2/KIT/NOG/PTN/RBPJ/STRA6/TPPP3/VASH2	13
GO:0090596	BP	sensory organ morphogenesis	9/208	48/3976	0.000694917	GLI2/NOG/PTK7/SIX2/SOBP/SOX11/SPRY2/STRA6/TTC39C	9
GO:0060541	BP	respiratory system development	9/208	50/3976	0.000947692	ADAMTSL2/GLI2/NOG/PTK7/RBPJ/SOX11/SPRY1/SPRY2/STRA6	9
GO:0007423	BP	sensory organ development	12/208	83/3976	0.00109937	CYTL1/GLI2/NOG/PLPPR4/PTK7/RBPJ/SIX2/SOBP/SOX11/SPRY2/STRA6/TTC39C	12
GO:0097435	BP	supramolecular fiber organization	19/208	169/3976	0.00111685	ACTA1/ACTN4/EVL/GRB2/HCLS1/HIP1R/KLHL24/LIMA1/LTBP2/MAD2L2/NCK2/PRKAR1A/PRKN/SORBS2/TGFB3/TMOD1/TMOD3/TPM1/TPPP3	19
GO:0060537	BP	muscle tissue development	13/208	95/3976	0.00116369	ACTA1/BVES/GJA5/MAFF/METTL8/MYF6/MYOG/NOG/PPARGC1A/PRKAR1A/RBPJ/SOX11/STRA6	13
GO:0050793	BP	regulation of developmental process	40/208	485/3976	0.00181363	ACTN4/ANXA1/BHLHE40/BVES/DUSP10/EPHA7/GLI2/ID4/IGFBP3/ING2/KIT/LRRN3/LZTS1/MAD2L2/MAFF/MLLT3/MYF6/MYOG/NECTIN1/NOG/NTRK3/P2RY1/PDCL3/PPARGC1A/PRKAR1A/PRKN/PTK7/PTN/RBPJ/SIPA1L1/SIX2/SOX11/SPRY1/SPRY2/STAT1/STAT6/TGFB3/VASH1/VASH2/VCL	40
GO:0003279	BP	cardiac septum development	6/208	26/3976	0.00181778	GJA5/NOG/PTK7/RBPJ/SOX11/STRA6	6
GO:0007166	BP	cell surface receptor signaling pathway	40/208	486/3976	0.0018863	ACTN4/ADAMTS20/ADAMTSL2/ADGRL2/ANXA1/DKK3/EPHA7/GLI2/GRB2/HIP1R/IGFBP3/IGFBP5/ING2/IRS1/ITGB8/JAG1/KIT/KLHL24/MAD2L2/MLLT3/NCK2/NDUFA13/NOG/NTRK3/NUS1/OSBPL8/PID1/PRKN/PTK7/PTN/RBPJ/RSPO3/SHISA2/SOX11/SPRY1/SPRY2/STAT1/STAT6/TGFB3/TNIP2	40
GO:0060538	BP	skeletal muscle organ development	8/208	45/3976	0.00197497	ACTA1/BVES/MAFF/METTL8/MYF6/MYOG/SOX11/STRA6	8
GO:0008283	BP	cell population proliferation	30/208	334/3976	0.00199496	AKNA/ANXA1/ARIH2/DUSP10/EGLN3/ETV6/GLI2/ID4/IER5/ING2/MORC3/MYOG/NCK2/NOG/PDCL3/PID1/PRKAR1A/PTN/RBPJ/SCARB1/SIX2/SOX11/SPRY1/SPRY2/STAT1/STAT6/TGFB3/TNC/VASH1/VASH2	30
GO:0001228	MF	DNA-binding transcription activator activity, RNA polymerase II-specific	13/226	99/4173	0.00235592	AKNA/CEBPG/ETV6/GLI2/MAFF/MYF6/MYOG/PLAGL1/RBPJ/SIX2/SOX11/STAT1/STAT6	13
GO:0042472	BP	inner ear morphogenesis	5/208	19/3976	0.00237632	GLI2/PTK7/SOBP/SPRY2/TTC39C	5
GO:0048598	BP	embryonic morphogenesis	14/208	115/3976	0.00239406	EXT1/GJA5/GLI2/GPI/GRB2/NOG/PRKAR1A/PTK7/SIX2/SOBP/SOX11/SPRY2/STRA6/TTC39C	14
GO:0060485	BP	mesenchyme development	10/208	68/3976	0.00249491	ACTA1/AKNA/MAD2L2/NOG/PTK7/RBPJ/SIX2/SOX11/STAT1/TGFB3	10
GO:0001216	MF	DNA-binding transcription activator activity	13/226	100/4173	0.0025806	AKNA/CEBPG/ETV6/GLI2/MAFF/MYF6/MYOG/PLAGL1/RBPJ/SIX2/SOX11/STAT1/STAT6	13
GO:0003231	BP	cardiac ventricle development	6/208	28/3976	0.00272494	GJA5/NOG/PTK7/RBPJ/SOX11/STRA6	6
GO:0007010	BP	cytoskeleton organization	27/208	297/3976	0.00285058	ACTA1/ACTN4/ANXA1/EVL/GRB2/HCLS1/HIP1R/KIT/KLHL24/LIMA1/MAD2L2/NCK2/PARD6G/PDCL3/PRKAR1A/PRKN/PTK7/SIPA1L1/SORBS2/SPRY1/SPRY2/TGFB3/TMOD1/TMOD3/TPM1/TPPP3/WRAP73	27
GO:0002009	BP	morphogenesis of an epithelium	13/208	106/3976	0.00318672	EPHA7/GLI2/GRB2/ID4/MLLT3/NOG/PTK7/RBPJ/SIX2/SOX11/SPRY1/SPRY2/VCL	13
GO:0042127	BP	regulation of cell population proliferation	26/208	285/3976	0.00325522	ANXA1/DUSP10/EGLN3/GLI2/ID4/IER5/ING2/MORC3/MYOG/NCK2/NOG/PDCL3/PID1/PRKAR1A/PTN/RBPJ/SIX2/SOX11/SPRY1/SPRY2/STAT1/STAT6/TGFB3/TNC/VASH1/VASH2	26
GO:2000026	BP	regulation of multicellular organismal development	32/208	377/3976	0.00350507	ANXA1/BHLHE40/DUSP10/EPHA7/GLI2/ID4/LRRN3/LZTS1/MAD2L2/MAFF/MLLT3/MYF6/MYOG/NECTIN1/NOG/NTRK3/PDCL3/PRKN/PTK7/PTN/RBPJ/SIPA1L1/SIX2/SOX11/SPRY1/SPRY2/STAT1/STAT6/TGFB3/VASH1/VASH2/VCL	32
GO:0009719	BP	response to endogenous stimulus	24/208	258/3976	0.00364383	ADAMTSL2/ANXA1/CPEB3/GJA5/GRB2/IGFBP3/IGFBP5/ING2/IRS1/NOG/NTRK3/OSBPL8/P2RY1/PAQR8/PID1/RBPJ/SHISA2/SOX11/SPRY1/SPRY2/STAT1/STAT6/TGFB3/ZNF366	24
GO:0022610	BP	biological adhesion	20/208	201/3976	0.00367014	ACTN4/ADAM19/AKNA/ANXA1/BVES/CD34/CD93/CTNNA1/DUSP10/EPHA7/ITGB8/JAM3/KIT/MAD2L2/NCK2/NECTIN1/PRKAR1A/SCARB1/TNC/VCL	20
GO:0110053	BP	regulation of actin filament organization	9/208	61/3976	0.00397929	EVL/GRB2/HIP1R/LIMA1/NCK2/PRKN/TGFB3/TMOD1/TMOD3	9
GO:0048589	BP	developmental growth	15/208	136/3976	0.00445459	ANXA1/ARIH2/DUSP10/EPHA7/GLI2/NOG/PRKAR1A/PRKN/PTK7/PTN/RBPJ/SPRY1/SPRY2/STRA6/VCL	15
GO:0022612	BP	gland morphogenesis	6/208	31/3976	0.00467092	GLI2/ID4/NOG/PTN/STAT6/TGFB3	6
GO:0014706	BP	striated muscle tissue development	11/208	86/3976	0.00472067	ACTA1/BVES/GJA5/MAFF/METTL8/MYF6/MYOG/NOG/PRKAR1A/RBPJ/SOX11	11
GO:0098609	BP	cell-cell adhesion	13/208	111/3976	0.00477191	ADAM19/AKNA/ANXA1/BVES/CD93/DUSP10/EPHA7/KIT/MAD2L2/NCK2/NECTIN1/PRKAR1A/VCL	13
GO:0060412	BP	ventricular septum morphogenesis	4/208	14/3976	0.00480961	GJA5/NOG/RBPJ/SOX11	4
GO:0019904	MF	protein domain specific binding	14/226	120/4173	0.00491129	ADAM19/ARHGAP29/BHLHE40/EPHA4/ETV6/EVL/GRB2/HIP1R/LDB1/PRKAR1A/PRKN/QKI/SH3BP2/VAPB	14
GO:0048562	BP	embryonic organ morphogenesis	9/208	63/3976	0.00496053	GLI2/NOG/PTK7/SIX2/SOBP/SOX11/SPRY2/STRA6/TTC39C	9
GO:0055123	BP	digestive system development	6/208	32/3976	0.00550341	GLI2/HIP1R/KIT/SIX2/SOX11/STRA6	6
GO:0003779	MF	actin binding	13/226	109/4173	0.00550369	ACTN4/CTNNA1/EVL/HCLS1/HIP1R/LIMA1/NCALD/PRKN/RAI14/TMOD1/TPM1/VASH2/VCL	13
GO:0030111	BP	regulation of Wnt signaling pathway	9/208	64/3976	0.00551684	DKK3/MAD2L2/MLLT3/NOG/PRKN/PTK7/RBPJ/RSPO3/SHISA2	9
GO:0035295	BP	tube development	21/208	223/3976	0.0056165	ACKR3/ADAMTSL2/ANGPT4/ANXA1/EPHA7/GJA5/GLI2/ING2/KIT/NOG/PDCL3/PTK7/RBPJ/SIX2/SOX11/SPRY1/SPRY2/STAT1/STRA6/VASH1/VASH2	21
GO:0008154	BP	actin polymerization or depolymerization	8/208	53/3976	0.00566838	EVL/GRB2/HCLS1/HIP1R/LIMA1/NCK2/TMOD1/TMOD3	8
GO:0048762	BP	mesenchymal cell differentiation	8/208	53/3976	0.00566838	AKNA/MAD2L2/NOG/RBPJ/SIX2/SOX11/STAT1/TGFB3	8
GO:0007517	BP	muscle organ development	10/208	76/3976	0.00568516	ACTA1/BVES/MAFF/METTL8/MYF6/MYOG/NOG/RBPJ/SOX11/STRA6	10
GO:0071363	BP	cellular response to growth factor stimulus	14/208	127/3976	0.00596816	ADAMTSL2/ANXA1/GJA5/ING2/MYOG/NOG/NTRK3/NUS1/RBPJ/SHISA2/SOX11/SPRY1/SPRY2/TGFB3	14
GO:0014013	BP	regulation of gliogenesis	4/208	15/3976	0.00629356	ID4/NOG/PTN/SOX11	4
GO:0048546	BP	digestive tract morphogenesis	4/208	15/3976	0.00629356	GLI2/SIX2/SOX11/STRA6	4
GO:0008285	BP	negative regulation of cell population proliferation	14/208	128/3976	0.00639757	DUSP10/ING2/MORC3/MYOG/NOG/PRKAR1A/PTN/RBPJ/SOX11/SPRY1/SPRY2/STAT1/TGFB3/VASH1	14
GO:0060284	BP	regulation of cell development	18/208	184/3976	0.0068929	ACTN4/BHLHE40/DUSP10/EPHA7/GLI2/ID4/LZTS1/MYF6/MYOG/NOG/NTRK3/PRKAR1A/PRKN/PTK7/PTN/SIPA1L1/SOX11/VCL	18
GO:0007519	BP	skeletal muscle tissue development	7/208	44/3976	0.00710284	ACTA1/BVES/MAFF/METTL8/MYF6/MYOG/SOX11	7
GO:2000027	BP	regulation of animal organ morphogenesis	7/208	44/3976	0.00710284	MLLT3/NOG/PTK7/PTN/RBPJ/SIX2/SPRY1	7
GO:0070848	BP	response to growth factor	14/208	130/3976	0.0073307	ADAMTSL2/ANXA1/GJA5/ING2/MYOG/NOG/NTRK3/NUS1/RBPJ/SHISA2/SOX11/SPRY1/SPRY2/TGFB3	14
GO:0032970	BP	regulation of actin filament-based process	10/208	79/3976	0.00748514	EVL/GJA5/GRB2/HIP1R/LIMA1/NCK2/PRKN/TGFB3/TMOD1/TMOD3	10
GO:0007155	BP	cell adhesion	19/208	200/3976	0.00759109	ACTN4/ADAM19/AKNA/ANXA1/BVES/CD34/CD93/CTNNA1/DUSP10/EPHA7/ITGB8/JAM3/KIT/MAD2L2/NCK2/NECTIN1/PRKAR1A/TNC/VCL	19
GO:0030850	BP	prostate gland development	4/208	16/3976	0.00805296	ANXA1/GLI2/ID4/NOG	4
GO:0043434	BP	response to peptide hormone	9/208	68/3976	0.00823907	ANXA1/GRB2/IGFBP3/IGFBP5/IRS1/OSBPL8/PID1/STAT1/STAT6	9
GO:0071495	BP	cellular response to endogenous stimulus	21/208	231/3976	0.00837738	ADAMTSL2/ANXA1/CPEB3/GJA5/GRB2/ING2/IRS1/NOG/NTRK3/OSBPL8/P2RY1/PID1/RBPJ/SHISA2/SOX11/SPRY1/SPRY2/STAT1/STAT6/TGFB3/ZNF366	21
GO:0035270	BP	endocrine system development	5/208	25/3976	0.00840458	ANXA1/GLI2/NOG/RBPJ/STRA6	5
GO:0051015	MF	actin filament binding	7/226	44/4173	0.00856624	ACTN4/CTNNA1/HIP1R/LIMA1/TMOD1/TPM1/VCL	7
GO:0051258	BP	protein polymerization	9/208	70/3976	0.0099347	EVL/GRB2/HCLS1/HIP1R/NCK2/PRKN/TMOD1/TMOD3/TPPP3	9
GO:0001890	BP	placenta development	6/208	36/3976	0.00993944	ADAM19/GRB2/PTN/RBPJ/TPPP3/VASH2	6
GO:0033002	BP	muscle cell proliferation	6/208	36/3976	0.00993944	MYOG/NOG/PRKAR1A/RBPJ/STAT1/TGFB3	6

## Sheet: LW70_GO_terms
ID	ONTOLOGY	Description	GeneRatio	BgRatio	pvalue	geneID	Count
GO:0009653	BP	anatomical structure morphogenesis	80/303	493/3976	3.44097e-12	ALPK2/ANGPT2/ANXA1/APP/BHLHB9/BMP4/BMPER/BMPR1B/BTBD3/BTG1/BVES/CDH11/CHODL/CLEC14A/COL14A1/COL3A1/CREB3L1/CRISPLD1/CTNNB1/CXCL12/DPYSL2/ENPP2/EPHA1/EPHA7/EPHB3/ETV1/F3/FBN1/GCNT1/GJC1/GTF2I/ID4/ITGA5/ITGAV/KIT/KLHL41/LGR4/LZTS1/MYF6/MYL2/NEBL/NR2F2/NRP1/NYAP1/OMA1/P2RY1/PDCL3/PID1/PIKFYVE/PRKN/PRKRA/PROM1/PTN/RAP2B/ROR2/RSPO2/RTN4/SEMA3G/SEMA4F/SEMA6A/SEMA6D/SFRP2/SIPA1L1/SLITRK3/SMAD2/SMAD7/SOX…	80
GO:0022603	BP	regulation of anatomical structure morphogenesis	43/303	208/3976	4.58825e-10	ANGPT2/ANXA1/BHLHB9/BMP4/BMPER/BTG1/BVES/CHODL/CREB3L1/CTNNB1/DPYSL2/ENPP2/EPHA1/EPHA7/EPHB3/F3/GTF2I/ITGA5/KIT/LGR4/LZTS1/MYF6/OMA1/P2RY1/PDCL3/PRKN/PTN/RAP2B/ROR2/RSPO2/RTN4/SEMA3G/SEMA6A/SEMA6D/SFRP2/SIPA1L1/SPRY2/THBS1/THBS2/TMEM100/TNFAIP3/TSPAN12/WNT5A	43
GO:0032989	BP	cellular component morphogenesis	36/303	155/3976	4.76835e-10	APP/BHLHB9/BMPR1B/BTBD3/CDH11/CHODL/CTNNB1/CXCL12/DPYSL2/ENPP2/EPHA1/EPHA7/EPHB3/ETV1/KLHL41/LZTS1/MYL2/NEBL/NRP1/NYAP1/PID1/PIKFYVE/PRKN/PTN/RAP2B/RTN4/SEMA3G/SEMA4F/SEMA6A/SEMA6D/SIPA1L1/SLITRK3/STMN1/TMOD3/TNNT1/WNT5A	36
GO:2000026	BP	regulation of multicellular organismal development	62/303	377/3976	1.04428e-09	ALPK2/ANGPT2/ANXA1/APP/BHLHB9/BMP4/BMPER/BMPR1B/BTG1/CHODL/COL3A1/CREB3L1/CTNNB1/DPYSL2/DUSP10/EDNRB/ENPP2/EPHA1/EPHA7/EPHB3/F3/GPC4/GTF2I/ID4/IKBKB/ITGA5/LGR4/LRRN1/LRRN3/LRRTM3/LZTS1/MYF6/NEPRO/NOCT/PDCL3/PHF14/PRKN/PTN/RAP2B/ROR2/RSPO2/RTN4/S1PR3/SEMA3G/SEMA6A/SEMA6D/SFRP2/SIPA1L1/SLITRK3/SMAD2/SMAD7/SOCS1/SOX11/SPRY2/TGFBR1/THBS1/THBS2/TMEM100/TNFAIP3/TSPAN12/VIM/WNT5A	62
GO:0032990	BP	cell part morphogenesis	30/303	126/3976	8.05644e-09	APP/BHLHB9/BMPR1B/BTBD3/CDH11/CHODL/CTNNB1/CXCL12/DPYSL2/ENPP2/EPHA1/EPHA7/EPHB3/ETV1/LZTS1/NRP1/NYAP1/PID1/PRKN/PTN/RAP2B/RTN4/SEMA3G/SEMA4F/SEMA6A/SEMA6D/SIPA1L1/SLITRK3/STMN1/WNT5A	30
GO:0120039	BP	plasma membrane bounded cell projection morphogenesis	29/303	121/3976	1.23843e-08	APP/BHLHB9/BMPR1B/BTBD3/CDH11/CHODL/CTNNB1/CXCL12/DPYSL2/ENPP2/EPHA1/EPHA7/EPHB3/ETV1/LZTS1/NRP1/NYAP1/PRKN/PTN/RAP2B/RTN4/SEMA3G/SEMA4F/SEMA6A/SEMA6D/SIPA1L1/SLITRK3/STMN1/WNT5A	29
GO:0048858	BP	cell projection morphogenesis	29/303	122/3976	1.51415e-08	APP/BHLHB9/BMPR1B/BTBD3/CDH11/CHODL/CTNNB1/CXCL12/DPYSL2/ENPP2/EPHA1/EPHA7/EPHB3/ETV1/LZTS1/NRP1/NYAP1/PRKN/PTN/RAP2B/RTN4/SEMA3G/SEMA4F/SEMA6A/SEMA6D/SIPA1L1/SLITRK3/STMN1/WNT5A	29
GO:0050793	BP	regulation of developmental process	70/303	485/3976	2.42449e-08	ALPK2/ANGPT2/ANXA1/APP/BHLHB9/BMP4/BMPER/BMPR1B/BTG1/BVES/CHODL/COL3A1/CREB3L1/CTNNB1/DPYSL2/DUSP10/EDNRB/ENPP2/EPHA1/EPHA7/EPHB3/F3/GPC4/GTF2I/ID4/IKBKB/ITGA5/ITGAV/KIT/LGR4/LRRN1/LRRN3/LRRTM3/LZTS1/MBNL3/MYF6/NEPRO/NOCT/NUAK1/OMA1/P2RY1/PDCL3/PHF14/PRKN/PTN/RAP2B/ROR2/RSPO2/RTN4/S1PR3/SEMA3G/SEMA6A/SEMA6D/SFRP2/SIPA1L1/SLITRK3/SMAD2/SMAD7/SOCS1/SOX11/SPRY2/TGFBR1/THBS1/THBS2/TMEM100/TNFAIP3/TP5…	70
GO:0048812	BP	neuron projection morphogenesis	28/303	118/3976	2.84137e-08	APP/BHLHB9/BMPR1B/BTBD3/CDH11/CHODL/CTNNB1/CXCL12/DPYSL2/EPHA1/EPHA7/EPHB3/ETV1/LZTS1/NRP1/NYAP1/PRKN/PTN/RAP2B/RTN4/SEMA3G/SEMA4F/SEMA6A/SEMA6D/SIPA1L1/SLITRK3/STMN1/WNT5A	28
GO:0000904	BP	cell morphogenesis involved in differentiation	29/303	132/3976	9.9005e-08	APP/BHLHB9/BMPR1B/BTBD3/BVES/CDH11/CHODL/COL14A1/CTNNB1/CXCL12/DPYSL2/EPHA1/EPHA7/EPHB3/ETV1/ITGAV/LZTS1/NRP1/PTN/RAP2B/RTN4/SEMA3G/SEMA4F/SEMA6A/SEMA6D/SIPA1L1/SLITRK3/STMN1/WNT5A	29
GO:0030182	BP	neuron differentiation	42/303	241/3976	1.51449e-07	APP/BHLHB9/BMP4/BMPR1B/BTBD3/CDH11/CHODL/CTNNB1/CXCL12/DBX1/DPYSL2/EDNRB/EPHA1/EPHA7/EPHB3/ETV1/ID4/LRP12/LZTS1/NEFL/NEPRO/NRP1/NYAP1/PRKN/PROM1/PTN/RAP2B/ROR2/RSPO2/RTN4/SEMA3G/SEMA4F/SEMA6A/SEMA6D/SFRP2/SIPA1L1/SLITRK3/SOX11/SOX4/STMN1/VIM/WNT5A	42
GO:0031175	BP	neuron projection development	33/303	166/3976	1.59451e-07	APP/BHLHB9/BMPR1B/BTBD3/CDH11/CHODL/CTNNB1/CXCL12/DPYSL2/EPHA1/EPHA7/EPHB3/ETV1/LRP12/LZTS1/NEFL/NRP1/NYAP1/PRKN/PTN/RAP2B/ROR2/RTN4/SEMA3G/SEMA4F/SEMA6A/SEMA6D/SFRP2/SIPA1L1/SLITRK3/STMN1/VIM/WNT5A	33
GO:0048514	BP	blood vessel morphogenesis	29/303	135/3976	1.66554e-07	ANGPT2/ANXA1/BMP4/BMPER/BTG1/CLEC14A/COL3A1/CREB3L1/CTNNB1/ENPP2/EPHA1/EPHB3/F3/GJC1/GTF2I/ITGA5/ITGAV/NR2F2/NRP1/PDCL3/SFRP2/SMAD7/SPRY2/THBS1/THBS2/TIPARP/TMEM100/TSPAN12/WNT5A	29
GO:0048667	BP	cell morphogenesis involved in neuron differentiation	25/303	106/3976	1.86125e-07	APP/BHLHB9/BMPR1B/BTBD3/CDH11/CHODL/CXCL12/DPYSL2/EPHA1/EPHA7/EPHB3/ETV1/LZTS1/NRP1/PTN/RAP2B/RTN4/SEMA3G/SEMA4F/SEMA6A/SEMA6D/SIPA1L1/SLITRK3/STMN1/WNT5A	25
GO:0072359	BP	circulatory system development	39/303	218/3976	2.17138e-07	ALPK2/ANGPT2/ANXA1/BMP4/BMPER/BTG1/BVES/CLEC14A/COL3A1/CREB3L1/CTNNB1/ENPP2/EPHA1/EPHB3/F3/GJC1/GTF2I/ITGA5/ITGAV/MYL2/NEBL/NR2F2/NRP1/PDCL3/RTN4/SFRP2/SMAD2/SMAD7/SOX11/SOX4/SPRY2/TGFBR1/THBS1/THBS2/TIPARP/TMEM100/TSPAN12/WNT5A/ZFPM2	39
GO:0051093	BP	negative regulation of developmental process	36/303	193/3976	2.27187e-07	ALPK2/ANGPT2/ANXA1/APP/BMP4/COL3A1/CREB3L1/CTNNB1/DUSP10/EDNRB/EPHA7/GTF2I/ID4/ITGAV/MBNL3/NEPRO/NOCT/OMA1/PHF14/PTN/RSPO2/RTN4/S1PR3/SEMA3G/SEMA6A/SEMA6D/SFRP2/SMAD7/SOCS1/SOX11/SPRY2/THBS1/THBS2/TP53INP1/VIM/WNT5A	36
GO:0048468	BP	cell development	56/303	376/3976	2.94434e-07	ALPK2/APP/BHLHB9/BMP4/BMPR1B/BTBD3/BVES/CDH11/CHODL/COL14A1/COL3A1/CTNNB1/CXCL12/DPYSL2/DUSP10/EDNRB/EPHA1/EPHA7/EPHB3/ETV1/GJC1/ID4/IKBKB/ITGAV/KIT/KLHL41/LRP12/LZTS1/MYF6/MYL2/NEBL/NEFL/NEPRO/NRP1/NYAP1/PRKN/PTN/RAP2B/ROR2/RTN4/S1PR3/SEMA3G/SEMA4F/SEMA6A/SEMA6D/SFRP2/SIPA1L1/SLITRK3/SMAD7/SOX11/SOX4/STMN1/TMOD3/TNNT1/VIM/WNT5A	56
GO:0007166	BP	cell surface receptor signaling pathway	67/303	486/3976	3.31758e-07	ADAMTS20/ALPK2/ANGPT2/ANXA1/APP/BMP4/BMPER/BMPR1B/CBLB/COL3A1/CREB3L1/CTNNB1/CXCL12/ENHO/EPHA1/EPHA7/EPHB3/F3/GPC4/IKBKB/ITGA5/ITGAV/ITGB1/JAG1/KIT/LGR4/LYPD6/NEPRO/NRP1/PHF14/PID1/PLAT/POSTN/PRKN/PSEN2/PTN/RASL11B/ROR2/RSPO2/RSPO3/RTN4/S1PR3/SEMA3G/SEMA6A/SEMA6D/SFRP2/SFRP4/SMAD2/SMAD7/SMAD9/SOCS1/SOSTDC1/SOX11/SOX4/SPRY2/TGFBR1/THBS1/TIPARP/TMEM100/TNFAIP3/TSPAN12/TSPAN5/VIM/VRK2/WNT11/WNT5A/ZI…	67
GO:0000902	BP	cell morphogenesis	35/303	190/3976	4.66535e-07	ANXA1/APP/BHLHB9/BMPR1B/BTBD3/BVES/CDH11/CHODL/COL14A1/CTNNB1/CXCL12/DPYSL2/ENPP2/EPHA1/EPHA7/EPHB3/ETV1/ITGAV/KIT/LZTS1/NRP1/NYAP1/P2RY1/PRKN/PTN/RAP2B/RTN4/SEMA3G/SEMA4F/SEMA6A/SEMA6D/SIPA1L1/SLITRK3/STMN1/WNT5A	35
GO:0005887	CC	integral component of plasma membrane	32/310	170/4170	5.37075e-07	ATP1A1/CD47/CLCA1/EPHA1/EPHA4/EPHA7/EPHB3/ITGA5/ITGAV/ITGB1/KCNJ2/KCNK1/KIT/LGR4/LRP12/LRRC8D/LRRTM3/P2RY1/PROM1/PSEN2/ROR2/SCN2B/SEMA3G/SEMA6A/SEMA6D/SLC16A1/SLITRK3/SYT11/TGFBR1/TSPAN12/TSPAN17/TSPAN5	32
GO:0048699	BP	generation of neurons	44/303	270/3976	5.46395e-07	APP/BHLHB9/BMP4/BMPR1B/BTBD3/CDH11/CHODL/COL3A1/CTNNB1/CXCL12/DBX1/DPYSL2/EDNRB/EPHA1/EPHA7/EPHB3/ETV1/ID4/LRP12/LZTS1/NEFL/NEPRO/NR2F2/NRP1/NYAP1/PRKN/PROM1/PTN/RAP2B/ROR2/RSPO2/RTN4/SEMA3G/SEMA4F/SEMA6A/SEMA6D/SFRP2/SIPA1L1/SLITRK3/SOX11/SOX4/STMN1/VIM/WNT5A	44
GO:0007411	BP	axon guidance	14/303	40/3976	6.25375e-07	APP/BMPR1B/CXCL12/DPYSL2/EPHA1/EPHA7/EPHB3/ETV1/NRP1/SEMA3G/SEMA4F/SEMA6A/SEMA6D/WNT5A	14
GO:0097485	BP	neuron projection guidance	14/303	40/3976	6.25375e-07	APP/BMPR1B/CXCL12/DPYSL2/EPHA1/EPHA7/EPHB3/ETV1/NRP1/SEMA3G/SEMA4F/SEMA6A/SEMA6D/WNT5A	14
GO:1901342	BP	regulation of vasculature development	20/303	77/3976	6.32519e-07	ANGPT2/ANXA1/BMP4/BMPER/BTG1/CREB3L1/CTNNB1/ENPP2/EPHA1/F3/GTF2I/ITGA5/PDCL3/SFRP2/SPRY2/THBS1/THBS2/TMEM100/TSPAN12/WNT5A	20
GO:0048666	BP	neuron development	34/303	184/3976	6.40143e-07	APP/BHLHB9/BMPR1B/BTBD3/CDH11/CHODL/CTNNB1/CXCL12/DPYSL2/EDNRB/EPHA1/EPHA7/EPHB3/ETV1/LRP12/LZTS1/NEFL/NRP1/NYAP1/PRKN/PTN/RAP2B/ROR2/RTN4/SEMA3G/SEMA4F/SEMA6A/SEMA6D/SFRP2/SIPA1L1/SLITRK3/STMN1/VIM/WNT5A	34
GO:0007399	BP	nervous system development	55/303	375/3976	6.46136e-07	ANXA1/APP/BHLHB9/BMP4/BMPR1B/BTBD3/CDH11/CHODL/COL3A1/CTNNB1/CXCL12/DBX1/DPYSL2/DUSP10/EDNRA/EDNRB/EPHA1/EPHA7/EPHB3/ETV1/GPC4/ID4/LRP12/LRRN1/LRRN3/LRRTM3/LZTS1/NEFL/NEPRO/NR2F2/NRP1/NYAP1/PIKFYVE/PLPPR1/PRKN/PROM1/PTN/RAP2B/ROR2/RSPO2/RTN4/SEMA3G/SEMA4F/SEMA6A/SEMA6D/SFRP2/SIPA1L1/SLITRK3/SOX11/SOX4/STMN1/TGFBR1/VIM/WNT5A/ZIC1	55
GO:0035239	BP	tube morphogenesis	35/303	193/3976	6.91071e-07	ANGPT2/ANXA1/BMP4/BMPER/BTG1/CLEC14A/COL3A1/CREB3L1/CTNNB1/ENPP2/EPHA1/EPHA7/EPHB3/F3/GJC1/GTF2I/ITGA5/ITGAV/LGR4/NR2F2/NRP1/PDCL3/RSPO2/SFRP2/SMAD2/SMAD7/SOX11/SOX4/SPRY2/THBS1/THBS2/TIPARP/TMEM100/TSPAN12/WNT5A	35
GO:0006935	BP	chemotaxis	23/303	99/3976	7.8548e-07	ANGPT2/ANXA1/APP/BMPR1B/CXCL12/DPYSL2/EDNRB/ENPP2/EPHA1/EPHA7/EPHB3/ETV1/HRH1/ITGAV/KIT/NRP1/PTN/SEMA3G/SEMA4F/SEMA6A/SEMA6D/THBS1/WNT5A	23
GO:0022008	BP	neurogenesis	46/303	293/3976	8.88783e-07	ANXA1/APP/BHLHB9/BMP4/BMPR1B/BTBD3/CDH11/CHODL/COL3A1/CTNNB1/CXCL12/DBX1/DPYSL2/DUSP10/EDNRB/EPHA1/EPHA7/EPHB3/ETV1/ID4/LRP12/LZTS1/NEFL/NEPRO/NR2F2/NRP1/NYAP1/PRKN/PROM1/PTN/RAP2B/ROR2/RSPO2/RTN4/SEMA3G/SEMA4F/SEMA6A/SEMA6D/SFRP2/SIPA1L1/SLITRK3/SOX11/SOX4/STMN1/VIM/WNT5A	46
GO:0042330	BP	taxis	23/303	100/3976	9.50439e-07	ANGPT2/ANXA1/APP/BMPR1B/CXCL12/DPYSL2/EDNRB/ENPP2/EPHA1/EPHA7/EPHB3/ETV1/HRH1/ITGAV/KIT/NRP1/PTN/SEMA3G/SEMA4F/SEMA6A/SEMA6D/THBS1/WNT5A	23
GO:0048640	BP	negative regulation of developmental growth	9/303	17/3976	1.08695e-06	BMP4/DUSP10/EPHA7/RTN4/SEMA3G/SEMA6A/SEMA6D/SFRP2/WNT5A	9
GO:0035295	BP	tube development	38/303	223/3976	1.14165e-06	ANGPT2/ANXA1/BMP4/BMPER/BTG1/CLEC14A/COL3A1/CREB3L1/CTNNB1/EDNRB/ENPP2/EPHA1/EPHA7/EPHB3/F3/GJC1/GTF2I/ITGA5/ITGAV/KIT/LGR4/NR2F2/NRP1/PDCL3/PHF14/RSPO2/SFRP2/SMAD2/SMAD7/SOX11/SOX4/SPRY2/THBS1/THBS2/TIPARP/TMEM100/TSPAN12/WNT5A	38
GO:0045765	BP	regulation of angiogenesis	18/303	67/3976	1.36973e-06	ANGPT2/ANXA1/BMPER/BTG1/CREB3L1/CTNNB1/ENPP2/EPHA1/F3/GTF2I/ITGA5/PDCL3/SFRP2/SPRY2/THBS1/THBS2/TSPAN12/WNT5A	18
GO:0051241	BP	negative regulation of multicellular organismal process	38/303	225/3976	1.43763e-06	ALPK2/ANGPT2/ANXA1/APP/BMP4/COL3A1/CREB3L1/CTNNB1/DUSP10/EDNRB/EPHA7/GTF2I/ID4/KCNMA1/LGR4/NEPRO/NOCT/NR2F2/PHF14/PRDX4/PTN/RNLS/RSPO2/RTN4/SEMA3G/SEMA6A/SEMA6D/SFRP2/SMAD7/SOCS1/SOX11/SPRY2/SRI/THBS1/THBS2/TNFAIP3/VIM/WNT5A	38
GO:0001525	BP	angiogenesis	24/303	110/3976	1.52294e-06	ANGPT2/ANXA1/BMP4/BMPER/BTG1/CLEC14A/CREB3L1/CTNNB1/ENPP2/EPHA1/EPHB3/F3/GTF2I/ITGA5/ITGAV/NRP1/PDCL3/SFRP2/SPRY2/THBS1/THBS2/TMEM100/TSPAN12/WNT5A	24
GO:0051963	BP	regulation of synapse assembly	10/303	22/3976	1.61753e-06	APP/BHLHB9/EPHA7/EPHB3/GPC4/LRRN1/LRRN3/LRRTM3/SLITRK3/WNT5A	10
GO:0031226	CC	intrinsic component of plasma membrane	33/310	187/4170	1.64312e-06	ATP1A1/CD47/CLCA1/EPHA1/EPHA4/EPHA7/EPHB3/GPC4/ITGA5/ITGAV/ITGB1/KCNJ2/KCNK1/KIT/LGR4/LRP12/LRRC8D/LRRTM3/P2RY1/PROM1/PSEN2/ROR2/SCN2B/SEMA3G/SEMA6A/SEMA6D/SLC16A1/SLITRK3/SYT11/TGFBR1/TSPAN12/TSPAN17/TSPAN5	33
GO:0007167	BP	enzyme linked receptor protein signaling pathway	35/303	201/3976	1.87486e-06	ANGPT2/APP/BMP4/BMPER/BMPR1B/COL3A1/CREB3L1/CTNNB1/ENHO/EPHA1/EPHA7/EPHB3/F3/KIT/NRP1/PHF14/PID1/PLAT/RASL11B/ROR2/RTN4/SFRP2/SMAD2/SMAD7/SMAD9/SOCS1/SOSTDC1/SOX11/SPRY2/TGFBR1/THBS1/TIPARP/TMEM100/VIM/WNT5A	35
GO:0001568	BP	blood vessel development	29/303	152/3976	2.30775e-06	ANGPT2/ANXA1/BMP4/BMPER/BTG1/CLEC14A/COL3A1/CREB3L1/CTNNB1/ENPP2/EPHA1/EPHB3/F3/GJC1/GTF2I/ITGA5/ITGAV/NR2F2/NRP1/PDCL3/SFRP2/SMAD7/SPRY2/THBS1/THBS2/TIPARP/TMEM100/TSPAN12/WNT5A	29
GO:0050768	BP	negative regulation of neurogenesis	15/303	51/3976	3.08966e-06	APP/COL3A1/CTNNB1/EDNRB/EPHA7/ID4/NEPRO/PTN/RTN4/SEMA3G/SEMA6A/SEMA6D/SOX11/VIM/WNT5A	15
GO:0051960	BP	regulation of nervous system development	31/303	171/3976	3.17344e-06	APP/BHLHB9/BMP4/CHODL/COL3A1/CTNNB1/DPYSL2/EDNRB/EPHA7/EPHB3/GPC4/ID4/LRRN1/LRRN3/LRRTM3/LZTS1/NEPRO/PRKN/PTN/RAP2B/ROR2/RTN4/SEMA3G/SEMA6A/SEMA6D/SFRP2/SIPA1L1/SLITRK3/SOX11/VIM/WNT5A	31
GO:0061564	BP	axon development	21/303	94/3976	4.72813e-06	APP/BMPR1B/CDH11/CHODL/CXCL12/DPYSL2/EPHA1/EPHA7/EPHB3/ETV1/NEFL/NRP1/PTN/RTN4/SEMA3G/SEMA4F/SEMA6A/SEMA6D/SLITRK3/STMN1/WNT5A	21
GO:0001944	BP	vasculature development	29/303	159/3976	5.93956e-06	ANGPT2/ANXA1/BMP4/BMPER/BTG1/CLEC14A/COL3A1/CREB3L1/CTNNB1/ENPP2/EPHA1/EPHB3/F3/GJC1/GTF2I/ITGA5/ITGAV/NR2F2/NRP1/PDCL3/SFRP2/SMAD7/SPRY2/THBS1/THBS2/TIPARP/TMEM100/TSPAN12/WNT5A	29
GO:0007416	BP	synapse assembly	10/303	25/3976	6.64492e-06	APP/BHLHB9/EPHA7/EPHB3/GPC4/LRRN1/LRRN3/LRRTM3/SLITRK3/WNT5A	10
GO:0045664	BP	regulation of neuron differentiation	24/303	120/3976	7.72375e-06	APP/BHLHB9/BMP4/CHODL/DPYSL2/EDNRB/EPHA7/EPHB3/ID4/LZTS1/NEPRO/PRKN/PTN/RAP2B/ROR2/RTN4/SEMA3G/SEMA6A/SEMA6D/SFRP2/SIPA1L1/SOX11/VIM/WNT5A	24
GO:0051961	BP	negative regulation of nervous system development	15/303	55/3976	8.7032e-06	APP/COL3A1/CTNNB1/EDNRB/EPHA7/ID4/NEPRO/PTN/RTN4/SEMA3G/SEMA6A/SEMA6D/SOX11/VIM/WNT5A	15
GO:0048565	BP	digestive tract development	11/303	31/3976	8.92699e-06	BMP4/COL3A1/CTNNB1/EDNRB/EPHB3/KIT/LGR4/SFRP2/SMAD2/SOX11/WNT5A	11
GO:0010721	BP	negative regulation of cell development	16/303	62/3976	9.4851e-06	APP/COL3A1/CTNNB1/EDNRB/EPHA7/ID4/NEPRO/PTN/RTN4/S1PR3/SEMA3G/SEMA6A/SEMA6D/SOX11/VIM/WNT5A	16
GO:0048646	BP	anatomical structure formation involved in morphogenesis	37/303	234/3976	9.99431e-06	ANGPT2/ANXA1/BMP4/BMPER/BTG1/CLEC14A/CREB3L1/CTNNB1/ENPP2/EPHA1/EPHB3/F3/GTF2I/ITGA5/ITGAV/KLHL41/MYF6/MYL2/NEBL/NRP1/PDCL3/PIKFYVE/ROR2/RTN4/SFRP2/SMAD2/SOX11/SOX4/SPRY2/THBS1/THBS2/TMEM100/TMOD3/TNFAIP3/TNNT1/TSPAN12/WNT5A	37
GO:0019199	MF	transmembrane receptor protein kinase activity	11/322	31/4173	1.01305e-05	ACVR1/ACVR2A/BMPR1B/EPHA1/EPHA4/EPHA7/EPHB3/KIT/NRP1/ROR2/TGFBR1	11
GO:0007409	BP	axonogenesis	19/303	84/3976	1.12265e-05	APP/BMPR1B/CDH11/CHODL/CXCL12/DPYSL2/EPHA1/EPHA7/EPHB3/ETV1/NRP1/RTN4/SEMA3G/SEMA4F/SEMA6A/SEMA6D/SLITRK3/STMN1/WNT5A	19
GO:0022604	BP	regulation of cell morphogenesis	19/303	84/3976	1.12265e-05	ANXA1/BHLHB9/BVES/CHODL/DPYSL2/ENPP2/EPHA7/EPHB3/KIT/LZTS1/P2RY1/PRKN/RAP2B/RTN4/SEMA3G/SEMA6A/SEMA6D/SIPA1L1/WNT5A	19
GO:0034329	BP	cell junction assembly	17/303	70/3976	1.20529e-05	APP/BHLHB9/CDH11/CTNNB1/EPHA7/EPHB3/GJC1/GPC4/IKBKB/ITGA5/JUP/LRRN1/LRRN3/LRRTM3/SLITRK3/SMAD7/WNT5A	17
GO:0055123	BP	digestive system development	11/303	32/3976	1.26908e-05	BMP4/COL3A1/CTNNB1/EDNRB/EPHB3/KIT/LGR4/SFRP2/SMAD2/SOX11/WNT5A	11
GO:0060284	BP	regulation of cell development	31/303	184/3976	1.52648e-05	APP/BHLHB9/BMP4/CHODL/COL3A1/CTNNB1/DPYSL2/DUSP10/EDNRB/EPHA7/EPHB3/ID4/IKBKB/LZTS1/MYF6/NEPRO/PRKN/PTN/RAP2B/ROR2/RTN4/S1PR3/SEMA3G/SEMA6A/SEMA6D/SFRP2/SIPA1L1/SMAD7/SOX11/VIM/WNT5A	31
GO:0040011	BP	locomotion	44/303	307/3976	1.87067e-05	ANGPT2/ANXA1/APP/BMP4/BMPER/BMPR1B/BVES/CLEC14A/COL3A1/CTNNB1/CXCL12/DPYSL2/DUSP10/EDNRB/ENPP2/EPHA1/EPHA7/EPHB3/ETV1/GCNT1/GPC4/HRH1/ITGA5/ITGAV/ITGB1/KIT/LRP12/NR2F2/NRP1/PLAT/PTN/RAP2B/ROR2/RTN4/SEMA3G/SEMA4F/SEMA6A/SEMA6D/SFRP2/SPRY2/THBS1/TNFAIP3/TP53INP1/WNT5A	44
GO:0005509	MF	calcium ion binding	28/322	158/4173	1.98322e-05	AIF1L/ANXA1/CALM2/CBLB/CDH11/CETN3/DST/EFCAB11/ENPP2/FBLN7/FBN1/JAG1/LPCAT1/MAN1A1/MYL2/MYL4/NCALD/NCS1/PLA2G4A/PLCB4/SLC25A13/SRI/SYT11/SYT12/THBS1/THBS2/TNNT1/VCAN	28
GO:0048762	BP	mesenchymal cell differentiation	14/303	53/3976	2.60171e-05	BMP4/CTNNB1/EDNRB/RTN4/SEMA3G/SEMA6A/SEMA6D/SFRP2/SMAD2/SMAD7/SOX11/TGFBR1/TMEM100/WNT5A	14
GO:0016477	BP	cell migration	38/303	254/3976	2.79185e-05	ANGPT2/ANXA1/APP/BMP4/BMPER/CLEC14A/COL3A1/CTNNB1/CXCL12/DUSP10/EDNRB/ENPP2/EPHA1/EPHB3/GCNT1/GPC4/HRH1/ITGA5/ITGAV/ITGB1/KIT/LRP12/NR2F2/NRP1/PLAT/PTN/RAP2B/ROR2/RTN4/SEMA3G/SEMA6A/SEMA6D/SFRP2/SPRY2/THBS1/TNFAIP3/TP53INP1/WNT5A	38
GO:0010975	BP	regulation of neuron projection development	18/303	82/3976	2.96848e-05	BHLHB9/CHODL/DPYSL2/EPHA7/EPHB3/LZTS1/PRKN/PTN/RAP2B/ROR2/RTN4/SEMA3G/SEMA6A/SEMA6D/SFRP2/SIPA1L1/VIM/WNT5A	18
GO:0030030	BP	cell projection organization	37/303	246/3976	3.18645e-05	APP/BHLHB9/BMPR1B/BTBD3/CDH11/CHODL/CTNNB1/CXCL12/DPYSL2/ENPP2/EPHA1/EPHA7/EPHB3/ETV1/KIT/LRP12/LZTS1/MNS1/NEFL/NRP1/NYAP1/PRKN/PTN/RAP2B/ROR2/RTN4/SEMA3G/SEMA4F/SEMA6A/SEMA6D/SFRP2/SIPA1L1/SLITRK3/SPRY2/STMN1/VIM/WNT5A	37
GO:0010769	BP	regulation of cell morphogenesis involved in differentiation	13/303	48/3976	3.80467e-05	BHLHB9/CHODL/DPYSL2/EPHA7/EPHB3/LZTS1/RAP2B/RTN4/SEMA3G/SEMA6A/SEMA6D/SIPA1L1/WNT5A	13
GO:0005615	CC	extracellular space	33/310	218/4170	4.81064e-05	ANGPT2/ANXA1/APP/BMP4/BMPER/CD47/CLCA1/COL14A1/COL3A1/COL8A1/CRISPLD1/ENPP2/F3/FBN1/LOXL1/LRRC17/LRRC3B/LRRN1/LRRN3/PI15/PLAT/POSTN/PTN/RAP2B/SEMA3G/SEMA6A/SEMA6D/SERPINE2/SFRP2/SOSTDC1/SRI/THBS1/WNT5A	33
GO:0045596	BP	negative regulation of cell differentiation	25/303	142/3976	5.00684e-05	ANXA1/APP/BMP4/COL3A1/CTNNB1/EDNRB/EPHA7/ID4/ITGAV/MBNL3/NEPRO/NOCT/PTN/RTN4/S1PR3/SEMA3G/SEMA6A/SEMA6D/SFRP2/SMAD7/SOCS1/SOX11/TP53INP1/VIM/WNT5A	25
GO:0050767	BP	regulation of neurogenesis	26/303	151/3976	5.24364e-05	APP/BHLHB9/BMP4/CHODL/COL3A1/CTNNB1/DPYSL2/EDNRB/EPHA7/EPHB3/ID4/LZTS1/NEPRO/PRKN/PTN/RAP2B/ROR2/RTN4/SEMA3G/SEMA6A/SEMA6D/SFRP2/SIPA1L1/SOX11/VIM/WNT5A	26
GO:0048546	BP	digestive tract morphogenesis	7/303	15/3976	5.25799e-05	BMP4/CTNNB1/EPHB3/SFRP2/SMAD2/SOX11/WNT5A	7
GO:0120036	BP	plasma membrane bounded cell projection organization	36/303	243/3976	5.72697e-05	APP/BHLHB9/BMPR1B/BTBD3/CDH11/CHODL/CTNNB1/CXCL12/DPYSL2/ENPP2/EPHA1/EPHA7/EPHB3/ETV1/KIT/LRP12/LZTS1/MNS1/NEFL/NRP1/NYAP1/PRKN/PTN/RAP2B/ROR2/RTN4/SEMA3G/SEMA4F/SEMA6A/SEMA6D/SFRP2/SIPA1L1/SLITRK3/STMN1/VIM/WNT5A	36
GO:0030510	BP	regulation of BMP signaling pathway	8/303	20/3976	5.80678e-05	BMP4/BMPER/SFRP2/SMAD2/SMAD7/SOSTDC1/SOX11/WNT5A	8
GO:0030334	BP	regulation of cell migration	26/303	152/3976	5.89334e-05	ANGPT2/ANXA1/APP/BMP4/BMPER/COL3A1/CXCL12/DUSP10/ENPP2/EPHA1/ITGAV/ITGB1/KIT/NR2F2/PTN/RAP2B/ROR2/RTN4/SEMA3G/SEMA6A/SEMA6D/SFRP2/SPRY2/THBS1/TP53INP1/WNT5A	26
GO:0030509	BP	BMP signaling pathway	11/303	37/3976	5.94608e-05	BMP4/BMPER/BMPR1B/ROR2/SFRP2/SMAD2/SMAD7/SOSTDC1/SOX11/TMEM100/WNT5A	11
GO:0009887	BP	animal organ morphogenesis	30/303	188/3976	6.16479e-05	ALPK2/BMP4/BMPR1B/COL14A1/COL3A1/CTNNB1/GCNT1/ID4/LGR4/MYF6/MYL2/NRP1/PRKRA/PROM1/PTN/ROR2/RSPO2/RTN4/SFRP2/SMAD2/SMAD7/SOX11/SOX4/SPRY2/TGFBR1/TIPARP/TMEM100/TNFAIP3/TSPAN12/WNT5A	30
GO:0050771	BP	negative regulation of axonogenesis	6/303	11/3976	6.20991e-05	EPHA7/RTN4/SEMA3G/SEMA6A/SEMA6D/WNT5A	6
GO:0051965	BP	positive regulation of synapse assembly	6/303	11/3976	6.20991e-05	BHLHB9/EPHB3/LRRN1/LRRN3/LRRTM3/SLITRK3	6
GO:0007178	BP	transmembrane receptor protein serine/threonine kinase signaling pathway	17/303	79/3976	6.48553e-05	BMP4/BMPER/BMPR1B/COL3A1/RASL11B/ROR2/SFRP2/SMAD2/SMAD7/SMAD9/SOSTDC1/SOX11/TGFBR1/THBS1/TMEM100/VIM/WNT5A	17
GO:0060560	BP	developmental growth involved in morphogenesis	13/303	51/3976	7.61734e-05	APP/BMP4/CTNNB1/DPYSL2/EPHA7/PRKN/RTN4/SEMA3G/SEMA6A/SEMA6D/SFRP2/SPRY2/WNT5A	13
GO:0001667	BP	ameboidal-type cell migration	18/303	88/3976	8.03632e-05	ANGPT2/ANXA1/BMP4/BMPER/CLEC14A/DUSP10/EDNRB/ENPP2/KIT/NR2F2/NRP1/PTN/RTN4/SEMA3G/SEMA6A/SEMA6D/THBS1/WNT5A	18
GO:0007155	BP	cell adhesion	31/303	200/3976	8.18958e-05	ANGPT2/ANXA1/APP/BMP4/BVES/CD200/CD47/CDH11/COL3A1/CTNNB1/DUSP10/EPHA1/EPHA7/EPHB3/GCNT1/GPC4/ITGA5/ITGAV/ITGB1/JUP/KIT/NUAK1/POSTN/RAP2B/SLITRK3/SMAD7/SOCS1/THBS1/THBS2/VCAN/WNT5A	31
GO:0022610	BP	biological adhesion	31/303	201/3976	9.02145e-05	ANGPT2/ANXA1/APP/BMP4/BVES/CD200/CD47/CDH11/COL3A1/CTNNB1/DUSP10/EPHA1/EPHA7/EPHB3/GCNT1/GPC4/ITGA5/ITGAV/ITGB1/JUP/KIT/NUAK1/POSTN/RAP2B/SLITRK3/SMAD7/SOCS1/THBS1/THBS2/VCAN/WNT5A	31
GO:0031344	BP	regulation of cell projection organization	21/303	113/3976	9.09776e-05	BHLHB9/CHODL/DPYSL2/ENPP2/EPHA7/EPHB3/LZTS1/MNS1/PRKN/PTN/RAP2B/ROR2/RTN4/SEMA3G/SEMA6A/SEMA6D/SFRP2/SIPA1L1/SPRY2/VIM/WNT5A	21
GO:0051270	BP	regulation of cellular component movement	28/303	174/3976	9.41784e-05	ANGPT2/ANXA1/APP/BMP4/BMPER/COL3A1/CXCL12/DUSP10/ENPP2/EPHA1/ITGAV/ITGB1/KIT/NR2F2/PTN/RAP2B/ROR2/RTN4/SEMA3G/SEMA6A/SEMA6D/SFRP2/SPRY2/SRI/STMN1/THBS1/TP53INP1/WNT5A	28
GO:0006928	BP	movement of cell or subcellular component	47/303	358/3976	9.47818e-05	ANGPT2/ANXA1/APP/BMP4/BMPER/BMPR1B/CLEC14A/COL3A1/CTNNB1/CXCL12/DPYSL2/DUSP10/EDNRB/ENPP2/EPHA1/EPHA7/EPHB3/ETV1/GCNT1/GPC4/HRH1/ITGA5/ITGAV/ITGB1/KCNE4/KCNJ2/KIT/LRP12/NR2F2/NRP1/PLAT/PTN/RAP2B/ROR2/RTN4/SEMA3G/SEMA4F/SEMA6A/SEMA6D/SFRP2/SPRY2/SRI/STMN1/THBS1/TNFAIP3/TP53INP1/WNT5A	47
GO:0009888	BP	tissue development	47/303	359/3976	0.000101662	ALPK2/ANXA1/BMP4/BMPER/BMPR1B/BTG1/BVES/COL14A1/COL3A1/CTNNB1/DUSP10/EDNRB/EPHA7/GCNT1/GJC1/ID4/IKBKB/ITGA5/ITGAV/KLHL41/LGR4/METTL8/MSC/MYF6/MYL2/NEBL/NR2F2/POSTN/PTN/ROR2/RSPO2/RTN4/S1PR3/SEMA3G/SEMA6A/SEMA6D/SFRP2/SMAD2/SMAD7/SOX11/SOX4/SPRY2/TGFBR1/TIPARP/TMEM100/VIM/WNT5A	47
GO:0040017	BP	positive regulation of locomotion	19/303	98/3976	0.000109557	ANXA1/APP/BMP4/BVES/CXCL12/ENPP2/EPHA1/ITGAV/ITGB1/KIT/PTN/ROR2/RTN4/SEMA3G/SEMA6A/SEMA6D/SPRY2/THBS1/WNT5A	19
GO:0040012	BP	regulation of locomotion	27/303	167/3976	0.000116186	ANGPT2/ANXA1/APP/BMP4/BMPER/BVES/COL3A1/CXCL12/DUSP10/ENPP2/EPHA1/ITGAV/ITGB1/KIT/NR2F2/PTN/RAP2B/ROR2/RTN4/SEMA3G/SEMA6A/SEMA6D/SFRP2/SPRY2/THBS1/TP53INP1/WNT5A	27
GO:0014032	BP	neural crest cell development	6/303	12/3976	0.000116284	BMP4/EDNRB/SEMA3G/SEMA6A/SEMA6D/SOX11	6
GO:0048864	BP	stem cell development	6/303	12/3976	0.000116284	BMP4/EDNRB/SEMA3G/SEMA6A/SEMA6D/SOX11	6
GO:0051272	BP	positive regulation of cellular component movement	19/303	99/3976	0.000126341	ANXA1/APP/BMP4/CXCL12/ENPP2/EPHA1/ITGAV/ITGB1/KIT/PTN/ROR2/RTN4/SEMA3G/SEMA6A/SEMA6D/SPRY2/STMN1/THBS1/WNT5A	19
GO:0071772	BP	response to BMP	11/303	40/3976	0.000130632	BMP4/BMPER/BMPR1B/ROR2/SFRP2/SMAD2/SMAD7/SOSTDC1/SOX11/TMEM100/WNT5A	11
GO:0071773	BP	cellular response to BMP stimulus	11/303	40/3976	0.000130632	BMP4/BMPER/BMPR1B/ROR2/SFRP2/SMAD2/SMAD7/SOSTDC1/SOX11/TMEM100/WNT5A	11
GO:0005576	CC	extracellular region	43/310	330/4170	0.000135361	ANGPT2/ANXA1/APP/BMP4/BMP6/BMPER/CD47/CLCA1/COL14A1/COL3A1/COL8A1/CRISPLD1/CXCL12/ENPP2/F3/FBN1/GPC4/IGFBP7/LOXL1/LRRC17/LRRC3B/LRRN1/LRRN3/PI15/PLAT/POSTN/PROM1/PTN/RAP2B/RNLS/RSPO2/SEMA3G/SEMA6A/SEMA6D/SERPINE2/SFRP2/SFRP4/SOSTDC1/SRI/THBS1/THBS2/WNT11/WNT5A	43
GO:0030545	MF	receptor regulator activity	17/322	83/4173	0.000146957	APP/BMP4/BMP6/CXCL12/ENHO/EPHA7/FBN1/HGF/IL33/LRPAP1/LYPD6/PTN/SEMA3G/SEMA6A/SEMA6D/SFRP2/WNT5A	17
GO:0048870	BP	cell motility	38/303	274/3976	0.000151684	ANGPT2/ANXA1/APP/BMP4/BMPER/CLEC14A/COL3A1/CTNNB1/CXCL12/DUSP10/EDNRB/ENPP2/EPHA1/EPHB3/GCNT1/GPC4/HRH1/ITGA5/ITGAV/ITGB1/KIT/LRP12/NR2F2/NRP1/PLAT/PTN/RAP2B/ROR2/RTN4/SEMA3G/SEMA6A/SEMA6D/SFRP2/SPRY2/THBS1/TNFAIP3/TP53INP1/WNT5A	38
GO:0051674	BP	localization of cell	38/303	274/3976	0.000151684	ANGPT2/ANXA1/APP/BMP4/BMPER/CLEC14A/COL3A1/CTNNB1/CXCL12/DUSP10/EDNRB/ENPP2/EPHA1/EPHB3/GCNT1/GPC4/HRH1/ITGA5/ITGAV/ITGB1/KIT/LRP12/NR2F2/NRP1/PLAT/PTN/RAP2B/ROR2/RTN4/SEMA3G/SEMA6A/SEMA6D/SFRP2/SPRY2/THBS1/TNFAIP3/TP53INP1/WNT5A	38
GO:0030335	BP	positive regulation of cell migration	18/303	93/3976	0.000170121	ANXA1/APP/BMP4/CXCL12/ENPP2/EPHA1/ITGAV/ITGB1/KIT/PTN/ROR2/RTN4/SEMA3G/SEMA6A/SEMA6D/SPRY2/THBS1/WNT5A	18
GO:2000145	BP	regulation of cell motility	26/303	162/3976	0.000176501	ANGPT2/ANXA1/APP/BMP4/BMPER/COL3A1/CXCL12/DUSP10/ENPP2/EPHA1/ITGAV/ITGB1/KIT/NR2F2/PTN/RAP2B/ROR2/RTN4/SEMA3G/SEMA6A/SEMA6D/SFRP2/SPRY2/THBS1/TP53INP1/WNT5A	26
GO:0051240	BP	positive regulation of multicellular organismal process	41/303	306/3976	0.000178095	ANXA1/BHLHB9/BMP4/BMPER/BMPR1B/BTG1/CD200/CHODL/CTNNB1/DUSP10/ENPP2/EPHA1/EPHB3/F3/HADH/HRH1/IL33/ITGA5/LGR4/LRRN1/LRRN3/LRRTM3/MAP3K7/MYF6/OMA1/PDCL3/PRKN/PTN/ROR2/RTN4/SEMA6A/SFRP2/SLITRK3/SMAD2/SMAD7/SOCS1/SOX11/THBS1/TMEM100/TNFAIP3/WNT5A	41
GO:0051094	BP	positive regulation of developmental process	36/303	257/3976	0.000187026	ANXA1/BHLHB9/BMP4/BMPER/BMPR1B/BTG1/CHODL/CTNNB1/DUSP10/ENPP2/EPHA1/EPHB3/F3/ITGA5/LGR4/LRRN1/LRRN3/LRRTM3/MYF6/NOCT/PDCL3/PRKN/PTN/ROR2/RTN4/SEMA6A/SFRP2/SLITRK3/SMAD2/SMAD7/SOCS1/SOX11/THBS1/TMEM100/TNFAIP3/WNT5A	36
GO:0007417	BP	central nervous system development	22/303	128/3976	0.000205995	APP/BMP4/BTBD3/CDH11/COL3A1/CTNNB1/DBX1/DPYSL2/DUSP10/EPHA7/EPHB3/ID4/NR2F2/PTN/RTN4/SEMA6D/SFRP2/SOX11/SOX4/VIM/WNT5A/ZIC1	22
GO:0098609	BP	cell-cell adhesion	20/303	111/3976	0.000208275	ANXA1/BMP4/BVES/CD200/CD47/CDH11/CTNNB1/DUSP10/EPHA7/EPHB3/GCNT1/GPC4/ITGA5/ITGAV/KIT/RAP2B/SLITRK3/SMAD7/SOCS1/WNT5A	20
GO:0045665	BP	negative regulation of neuron differentiation	11/303	42/3976	0.000210649	APP/EDNRB/EPHA7/ID4/NEPRO/RTN4/SEMA3G/SEMA6A/SEMA6D/VIM/WNT5A	11
GO:0040013	BP	negative regulation of locomotion	13/303	56/3976	0.0002133	ANGPT2/COL3A1/DUSP10/EPHA1/NR2F2/RAP2B/SEMA3G/SEMA6A/SEMA6D/SFRP2/THBS1/TP53INP1/WNT5A	13
GO:0045595	BP	regulation of cell differentiation	43/303	330/3976	0.000231834	ANXA1/APP/BHLHB9/BMP4/BMPR1B/BTG1/CHODL/COL3A1/CTNNB1/DPYSL2/DUSP10/EDNRB/EPHA7/EPHB3/ID4/IKBKB/ITGAV/LZTS1/MBNL3/MYF6/NEPRO/NOCT/PRKN/PTN/RAP2B/ROR2/RTN4/S1PR3/SEMA3G/SEMA6A/SEMA6D/SFRP2/SIPA1L1/SMAD2/SMAD7/SOCS1/SOX11/SPRY2/TGFBR1/TMEM100/TP53INP1/VIM/WNT5A	43
GO:0120035	BP	regulation of plasma membrane bounded cell projection organization	20/303	112/3976	0.00023627	BHLHB9/CHODL/DPYSL2/ENPP2/EPHA7/EPHB3/LZTS1/MNS1/PRKN/PTN/RAP2B/ROR2/RTN4/SEMA3G/SEMA6A/SEMA6D/SFRP2/SIPA1L1/VIM/WNT5A	20
GO:0010631	BP	epithelial cell migration	14/303	64/3976	0.000239868	ANGPT2/ANXA1/BMP4/BMPER/CLEC14A/DUSP10/ENPP2/KIT/NR2F2/NRP1/PTN/RTN4/THBS1/WNT5A	14
GO:0090132	BP	epithelium migration	14/303	64/3976	0.000239868	ANGPT2/ANXA1/BMP4/BMPER/CLEC14A/DUSP10/ENPP2/KIT/NR2F2/NRP1/PTN/RTN4/THBS1/WNT5A	14
GO:1905114	BP	cell surface receptor signaling pathway involved in cell-cell signaling	18/303	96/3976	0.000258648	ALPK2/APP/BMP4/CTNNB1/GPC4/LGR4/LYPD6/PRKN/ROR2/RSPO2/RSPO3/SFRP2/SFRP4/SOSTDC1/SOX4/TNFAIP3/WNT11/WNT5A	18
GO:2000147	BP	positive regulation of cell motility	18/303	96/3976	0.000258648	ANXA1/APP/BMP4/CXCL12/ENPP2/EPHA1/ITGAV/ITGB1/KIT/PTN/ROR2/RTN4/SEMA3G/SEMA6A/SEMA6D/SPRY2/THBS1/WNT5A	18
GO:0030177	BP	positive regulation of Wnt signaling pathway	9/303	30/3976	0.000262664	LGR4/LYPD6/ROR2/RSPO2/RSPO3/SFRP2/SOX4/TNFAIP3/WNT5A	9
GO:0050770	BP	regulation of axonogenesis	9/303	30/3976	0.000262664	CHODL/DPYSL2/EPHA7/EPHB3/RTN4/SEMA3G/SEMA6A/SEMA6D/WNT5A	9
GO:0018108	BP	peptidyl-tyrosine phosphorylation	11/303	43/3976	0.000264167	APP/ENPP2/EPHA1/EPHA4/EPHA7/ITGA5/KIT/PDCL3/RAP2B/SFRP2/SOCS1	11
GO:0048588	BP	developmental cell growth	11/303	43/3976	0.000264167	APP/CTNNB1/DPYSL2/EPHA7/PRKN/RTN4/SEMA3G/SEMA6A/SEMA6D/SMAD7/WNT5A	11
GO:1901888	BP	regulation of cell junction assembly	11/303	43/3976	0.000264167	APP/BHLHB9/EPHA7/EPHB3/GPC4/IKBKB/LRRN1/LRRN3/LRRTM3/SLITRK3/WNT5A	11
GO:1904018	BP	positive regulation of vasculature development	11/303	43/3976	0.000264167	ANXA1/BMPER/BTG1/EPHA1/F3/ITGA5/PDCL3/SFRP2/THBS1/TMEM100/WNT5A	11
GO:0050807	BP	regulation of synapse organization	10/303	37/3976	0.00030987	APP/BHLHB9/EPHA7/EPHB3/GPC4/LRRN1/LRRN3/LRRTM3/SLITRK3/WNT5A	10
GO:0010771	BP	negative regulation of cell morphogenesis involved in differentiation	6/303	14/3976	0.000331382	EPHA7/RTN4/SEMA3G/SEMA6A/SEMA6D/WNT5A	6
GO:0014031	BP	mesenchymal cell development	6/303	14/3976	0.000331382	BMP4/EDNRB/SEMA3G/SEMA6A/SEMA6D/SOX11	6
GO:0050839	MF	cell adhesion molecule binding	11/322	44/4173	0.000368172	CDH11/COL3A1/CTNNB1/ITGA5/ITGAV/ITGB1/JUP/POSTN/PTN/S1PR3/THBS1	11
GO:0008201	MF	heparin binding	8/322	25/4173	0.000388329	APP/BMP4/FBN1/LRPAP1/POSTN/PTN/RSPO2/THBS1	8
GO:0048736	BP	appendage development	10/303	38/3976	0.00039265	BMP4/BMPR1B/CTNNB1/NR2F2/ROR2/RSPO2/SFRP2/SOX11/SOX4/WNT5A	10
GO:0050803	BP	regulation of synapse structure or activity	10/303	38/3976	0.00039265	APP/BHLHB9/EPHA7/EPHB3/GPC4/LRRN1/LRRN3/LRRTM3/SLITRK3/WNT5A	10
GO:0060173	BP	limb development	10/303	38/3976	0.00039265	BMP4/BMPR1B/CTNNB1/NR2F2/ROR2/RSPO2/SFRP2/SOX11/SOX4/WNT5A	10
GO:0090130	BP	tissue migration	14/303	67/3976	0.000397799	ANGPT2/ANXA1/BMP4/BMPER/CLEC14A/DUSP10/ENPP2/KIT/NR2F2/NRP1/PTN/RTN4/THBS1/WNT5A	14
GO:0005102	MF	signaling receptor binding	39/322	293/4173	0.000398137	ANGPT2/APP/BMP4/BMP6/COL3A1/CTNNB1/CXCL12/ENHO/EPHA7/FBN1/HGF/IKBKB/IL33/ITGA5/ITGAV/ITGB1/JAG1/JUP/LRPAP1/MAP3K7/PDCL3/PRKN/PTN/RASL11B/ROR2/RSPO2/S1PR3/SEMA3G/SEMA4D/SEMA4F/SEMA6A/SEMA6D/SFRP2/SMAD2/SMAD7/SOCS1/THBS1/WNT11/WNT5A	39
GO:0018212	BP	peptidyl-tyrosine modification	11/303	45/3976	0.000406067	APP/ENPP2/EPHA1/EPHA4/EPHA7/ITGA5/KIT/PDCL3/RAP2B/SFRP2/SOCS1	11
GO:0051271	BP	negative regulation of cellular component movement	13/303	60/3976	0.000441403	ANGPT2/COL3A1/DUSP10/EPHA1/NR2F2/RAP2B/SEMA3G/SEMA6A/SEMA6D/SFRP2/THBS1/TP53INP1/WNT5A	13
GO:0090287	BP	regulation of cellular response to growth factor stimulus	13/303	60/3976	0.000441403	BMP4/BMPER/CREB3L1/CTNNB1/RASL11B/SFRP2/SMAD2/SMAD7/SOSTDC1/SOX11/SPRY2/THBS1/WNT5A	13
GO:0060485	BP	mesenchyme development	14/303	68/3976	0.000467162	BMP4/CTNNB1/EDNRB/RTN4/SEMA3G/SEMA6A/SEMA6D/SFRP2/SMAD2/SMAD7/SOX11/TGFBR1/TMEM100/WNT5A	14
GO:0045766	BP	positive regulation of angiogenesis	10/303	39/3976	0.000493049	ANXA1/BMPER/BTG1/EPHA1/F3/ITGA5/PDCL3/SFRP2/THBS1/WNT5A	10
GO:0032879	BP	regulation of localization	52/303	438/3976	0.000530606	ANGPT2/ANXA1/APP/ATP1A1/BMP4/BMPER/CD200/CD47/COL3A1/CTNNB1/CXCL12/DUSP10/ENHO/ENPP2/EPHA1/GPC4/ITGAV/ITGB1/KCNE4/KCNJ2/KCNMA1/KIT/LGR4/NDFIP2/NR2F2/P2RY1/PARD6G/PID1/PRKN/PSEN2/PTN/RAP2B/RINT1/ROR2/RTN4/SEMA3G/SEMA6A/SEMA6D/SFRP2/SOCS1/SOX11/SOX4/SPRY2/SRI/STMN1/STXBP6/SYT11/SYT12/THBS1/TP53INP1/WNT5A/ZIC1	52
GO:0008285	BP	negative regulation of cell population proliferation	21/303	128/3976	0.000552621	APP/BMP4/BMPR1B/BTG1/CTNNB1/DUSP10/NR2F2/PHF14/PRDX4/PTN/ROR2/SFRP2/SMAD7/SOX11/SOX4/SPRY2/TES/THBS1/TNFAIP3/TP53INP1/WNT5A	21
GO:0035107	BP	appendage morphogenesis	9/303	33/3976	0.000577216	BMP4/BMPR1B/CTNNB1/ROR2/RSPO2/SFRP2/SOX11/SOX4/WNT5A	9
GO:0035108	BP	limb morphogenesis	9/303	33/3976	0.000577216	BMP4/BMPR1B/CTNNB1/ROR2/RSPO2/SFRP2/SOX11/SOX4/WNT5A	9
GO:0061387	BP	regulation of extent of cell growth	7/303	21/3976	0.000636451	DPYSL2/EPHA7/RTN4/SEMA3G/SEMA6A/SEMA6D/WNT5A	7
GO:0060537	BP	muscle tissue development	17/303	95/3976	0.000675497	ALPK2/BMP4/BVES/COL3A1/CTNNB1/GJC1/KLHL41/METTL8/MSC/MYF6/MYL2/NEBL/NR2F2/SMAD7/SOX11/TIPARP/WNT5A	17
GO:0048729	BP	tissue morphogenesis	21/303	130/3976	0.000683583	BMP4/COL14A1/COL3A1/CTNNB1/EPHA7/GCNT1/ID4/ITGA5/LGR4/MYF6/MYL2/ROR2/RSPO2/SFRP2/SMAD2/SMAD7/SOX11/SOX4/SPRY2/TMEM100/WNT5A	21
GO:0004714	MF	transmembrane receptor protein tyrosine kinase activity	7/322	21/4173	0.000687965	EPHA1/EPHA4/EPHA7/EPHB3/KIT/NRP1/ROR2	7
GO:0016055	BP	Wnt signaling pathway	16/303	87/3976	0.000709637	ALPK2/CTNNB1/GPC4/LGR4/LYPD6/PRKN/ROR2/RSPO2/RSPO3/SFRP2/SFRP4/SOSTDC1/SOX4/TNFAIP3/WNT11/WNT5A	16
GO:0030546	MF	signaling receptor activator activity	15/322	78/4173	0.000731113	APP/BMP4/BMP6/CXCL12/ENHO/EPHA7/FBN1/HGF/IL33/PTN/SEMA3G/SEMA6A/SEMA6D/SFRP2/WNT5A	15
GO:0090288	BP	negative regulation of cellular response to growth factor stimulus	9/303	34/3976	0.000733408	BMPER/CREB3L1/RASL11B/SFRP2/SMAD7/SOSTDC1/SPRY2/THBS1/WNT5A	9
GO:0043030	BP	regulation of macrophage activation	5/303	11/3976	0.000783048	CD200/IL33/SYT11/THBS1/WNT5A	5
GO:0005539	MF	glycosaminoglycan binding	9/322	34/4173	0.000805742	APP/BMP4/FBN1/LRPAP1/POSTN/PTN/RSPO2/THBS1/VCAN	9
GO:0198738	BP	cell-cell signaling by wnt	16/303	88/3976	0.000808641	ALPK2/CTNNB1/GPC4/LGR4/LYPD6/PRKN/ROR2/RSPO2/RSPO3/SFRP2/SFRP4/SOSTDC1/SOX4/TNFAIP3/WNT11/WNT5A	16
GO:0031345	BP	negative regulation of cell projection organization	8/303	28/3976	0.000834576	EPHA7/RTN4/SEMA3G/SEMA6A/SEMA6D/SPRY2/VIM/WNT5A	8
GO:0023056	BP	positive regulation of signaling	38/303	298/3976	0.000847107	ABRA/APP/BMP4/BMPER/BMPR1B/BVES/COL3A1/CTNNB1/ENHO/F3/IKBKB/KIT/LGR4/LMCD1/LURAP1L/LYPD6/MAP3K7/NEPRO/PRKN/PRKRA/PTN/ROR2/RSPO2/RSPO3/RTN4/SFRP2/SMAD2/SOCS1/SOX11/SOX4/SPRY2/SRI/SYT12/TAOK1/THBS1/TNFAIP3/TSPAN5/WNT5A	38
GO:0048638	BP	regulation of developmental growth	13/303	64/3976	0.000849843	APP/BMP4/DPYSL2/DUSP10/EPHA7/PRKN/RTN4/SEMA3G/SEMA6A/SEMA6D/SFRP2/SMAD7/WNT5A	13
GO:0046332	MF	SMAD binding	7/322	22/4173	0.000943207	BMPR1B/COL3A1/CREB3L1/CTNNB1/SMAD2/SMAD7/TGFBR1	7
GO:0042060	BP	wound healing	12/303	57/3976	0.000959529	ANXA1/ARFGEF1/COL3A1/DUSP10/F2R/F3/ITGA5/P2RY1/RAP2B/SYT11/THBS1/WNT5A	12
GO:0004888	MF	transmembrane signaling receptor activity	22/322	141/4173	0.00099505	ACVR1/ACVR2A/ANTXR2/BMPR1B/EDNRA/EDNRB/EPHA1/EPHA4/EPHA7/EPHB3/F2R/GHR/HRH1/KIT/LGR4/NRP1/OGFRL1/P2RY1/ROR2/S1PR3/SEMA6A/TGFBR1	22
GO:1901343	BP	negative regulation of vasculature development	8/303	29/3976	0.00107752	ANGPT2/BMP4/CREB3L1/CTNNB1/GTF2I/SPRY2/THBS1/THBS2	8
GO:0007267	BP	cell-cell signaling	32/303	241/3976	0.00111962	ALPK2/ANXA1/APP/BMP4/CDH11/CTNNB1/ENHO/GJC1/GPC4/HRH1/LGR4/LYPD6/LZTS1/PRKN/PTN/RNF19A/ROR2/RSPO2/RSPO3/SFRP2/SFRP4/SMAD2/SOCS1/SOSTDC1/SOX11/SOX4/SRI/SYT11/SYT12/TNFAIP3/WNT11/WNT5A	32
GO:0014033	BP	neural crest cell differentiation	6/303	17/3976	0.00112214	BMP4/EDNRB/SEMA3G/SEMA6A/SEMA6D/SOX11	6
GO:0042116	BP	macrophage activation	6/303	17/3976	0.00112214	APP/CD200/IL33/SYT11/THBS1/WNT5A	6
GO:0005882	CC	intermediate filament	5/310	12/4170	0.00112565	LMNA/LMNB1/MNS1/NEFL/VIM	5
GO:0050679	BP	positive regulation of epithelial cell proliferation	10/303	43/3976	0.00113075	BMP4/CTNNB1/F3/PDCL3/PTN/RTN4/SOX11/TGFBR1/TNFAIP3/WNT5A	10
GO:0010977	BP	negative regulation of neuron projection development	7/303	23/3976	0.00117479	EPHA7/RTN4/SEMA3G/SEMA6A/SEMA6D/VIM/WNT5A	7
GO:0045778	BP	positive regulation of ossification	7/303	23/3976	0.00117479	BMP4/BMPR1B/CTNNB1/PTN/SFRP2/SOX11/WNT5A	7
GO:0031012	CC	extracellular matrix	14/310	76/4170	0.0011791	ANGPT2/COL14A1/COL3A1/COL8A1/F3/FBN1/GPC4/LRRC17/LRRC3B/LRRN1/LRRN3/POSTN/THBS1/WNT5A	14
GO:0060322	BP	head development	17/303	100/3976	0.0012332	APP/BMP4/BTBD3/COL3A1/CRISPLD1/CTNNB1/DPYSL2/EPHA7/EPHB3/ID4/NR2F2/RTN4/SEMA6D/SFRP2/TIPARP/WNT5A/ZIC1	17
GO:0007169	BP	transmembrane receptor protein tyrosine kinase signaling pathway	21/303	136/3976	0.00125018	ANGPT2/APP/CREB3L1/CTNNB1/ENHO/EPHA1/EPHA7/EPHB3/F3/KIT/NRP1/PHF14/PID1/PLAT/ROR2/RTN4/SOCS1/SPRY2/THBS1/TIPARP/WNT5A	21
GO:0048589	BP	developmental growth	21/303	136/3976	0.00125018	ANXA1/APP/BMP4/BMPR1B/COL14A1/CTNNB1/DPYSL2/DUSP10/EPHA7/PRKN/PTN/RSPO2/RTN4/SEMA3G/SEMA6A/SEMA6D/SFRP2/SMAD2/SMAD7/SPRY2/WNT5A	21
GO:0030514	BP	negative regulation of BMP signaling pathway	5/303	12/3976	0.00125931	BMPER/SFRP2/SMAD7/SOSTDC1/WNT5A	5
GO:0010632	BP	regulation of epithelial cell migration	11/303	51/3976	0.00126028	ANGPT2/ANXA1/BMP4/BMPER/DUSP10/ENPP2/NR2F2/PTN/RTN4/THBS1/WNT5A	11
GO:0071363	BP	cellular response to growth factor stimulus	20/303	127/3976	0.0012692	ANXA1/BMP4/BMPER/BMPR1B/COL3A1/CREB3L1/CTNNB1/RASL11B/ROR2/SFRP2/SMAD2/SMAD7/SMAD9/SOSTDC1/SOX11/SPRY2/TGFBR1/THBS1/TMEM100/WNT5A	20
GO:0010647	BP	positive regulation of cell communication	37/303	295/3976	0.00135691	ABRA/APP/BMP4/BMPER/BMPR1B/COL3A1/CTNNB1/ENHO/F3/IKBKB/KIT/LGR4/LMCD1/LURAP1L/LYPD6/MAP3K7/NEPRO/PRKN/PRKRA/PTN/ROR2/RSPO2/RSPO3/RTN4/SFRP2/SMAD2/SOCS1/SOX11/SOX4/SPRY2/SRI/SYT12/TAOK1/THBS1/TNFAIP3/TSPAN5/WNT5A	37
GO:0007507	BP	heart development	18/303	110/3976	0.0014087	ALPK2/BMP4/BVES/COL3A1/CTNNB1/GJC1/MYL2/NEBL/RTN4/SFRP2/SMAD2/SMAD7/SOX11/SOX4/TGFBR1/TMEM100/WNT5A/ZFPM2	18
GO:0007517	BP	muscle organ development	14/303	76/3976	0.00149185	BMP4/BVES/COL3A1/CTNNB1/ETV1/KLHL41/METTL8/MSC/MYF6/MYL2/NR2F2/SMAD7/SOX11/WNT5A	14
GO:0048813	BP	dendrite morphogenesis	7/303	24/3976	0.00155203	BHLHB9/BTBD3/EPHB3/LZTS1/PTN/RAP2B/SIPA1L1	7
GO:0030516	BP	regulation of axon extension	6/303	18/3976	0.00157683	DPYSL2/RTN4/SEMA3G/SEMA6A/SEMA6D/WNT5A	6
GO:0030016	CC	myofibril	10/310	46/4170	0.00162899	ABRA/CTNNB1/FHL5/MYL2/MYL4/NEBL/PSEN2/SRI/TMOD3/TNNT1	10
GO:0043542	BP	endothelial cell migration	10/303	45/3976	0.00164108	ANGPT2/ANXA1/BMP4/BMPER/CLEC14A/NR2F2/NRP1/PTN/THBS1/WNT5A	10
GO:0038023	MF	signaling receptor activity	27/322	194/4173	0.0016598	ACVR1/ACVR2A/ANTXR1/ANTXR2/BMPR1B/CD47/EDNRA/EDNRB/EPHA1/EPHA4/EPHA7/EPHB3/F2R/GHR/HRH1/ITGB1/KIT/LGR4/NR2F2/NRP1/OGFRL1/P2RY1/ROR2/RXRG/S1PR3/SEMA6A/TGFBR1	27
GO:0060089	MF	molecular transducer activity	27/322	194/4173	0.0016598	ACVR1/ACVR2A/ANTXR1/ANTXR2/BMPR1B/CD47/EDNRA/EDNRB/EPHA1/EPHA4/EPHA7/EPHB3/F2R/GHR/HRH1/ITGB1/KIT/LGR4/NR2F2/NRP1/OGFRL1/P2RY1/ROR2/RXRG/S1PR3/SEMA6A/TGFBR1	27
GO:0070848	BP	response to growth factor	20/303	130/3976	0.00170313	ANXA1/BMP4/BMPER/BMPR1B/COL3A1/CREB3L1/CTNNB1/RASL11B/ROR2/SFRP2/SMAD2/SMAD7/SMAD9/SOSTDC1/SOX11/SPRY2/TGFBR1/THBS1/TMEM100/WNT5A	20
GO:0003007	BP	heart morphogenesis	12/303	61/3976	0.00179265	ALPK2/BMP4/CTNNB1/MYL2/RTN4/SFRP2/SMAD7/SOX11/SOX4/TGFBR1/TMEM100/WNT5A	12
GO:0014706	BP	striated muscle tissue development	15/303	86/3976	0.00181604	ALPK2/BMP4/BVES/CTNNB1/GJC1/KLHL41/METTL8/MSC/MYF6/MYL2/NEBL/NR2F2/SMAD7/SOX11/WNT5A	15
GO:0050673	BP	epithelial cell proliferation	16/303	95/3976	0.0018885	BMP4/BMPER/CTNNB1/DUSP10/F3/LGR4/NR2F2/PDCL3/PTN/RTN4/SFRP2/SOX11/TGFBR1/THBS1/TNFAIP3/WNT5A	16
GO:0048018	MF	receptor ligand activity	14/322	77/4173	0.00192611	BMP4/BMP6/CXCL12/ENHO/EPHA7/FBN1/HGF/IL33/PTN/SEMA3G/SEMA6A/SEMA6D/SFRP2/WNT5A	14
GO:0050678	BP	regulation of epithelial cell proliferation	14/303	78/3976	0.00193359	BMP4/CTNNB1/DUSP10/F3/NR2F2/PDCL3/PTN/RTN4/SFRP2/SOX11/TGFBR1/THBS1/TNFAIP3/WNT5A	14
GO:0016525	BP	negative regulation of angiogenesis	7/303	25/3976	0.00201734	ANGPT2/CREB3L1/CTNNB1/GTF2I/SPRY2/THBS1/THBS2	7
GO:2000181	BP	negative regulation of blood vessel morphogenesis	7/303	25/3976	0.00201734	ANGPT2/CREB3L1/CTNNB1/GTF2I/SPRY2/THBS1/THBS2	7
GO:0007420	BP	brain development	15/303	87/3976	0.00204654	APP/BMP4/BTBD3/COL3A1/CTNNB1/DPYSL2/EPHA7/EPHB3/ID4/NR2F2/RTN4/SEMA6D/SFRP2/WNT5A/ZIC1	15
GO:0099081	CC	supramolecular polymer	21/310	145/4170	0.0021078	ABRA/COL3A1/CTNNB1/FHL5/LMNA/LMNB1/MAPRE2/MNS1/MYL2/MYL4/NEBL/NEFL/PSEN2/SPRY2/SRI/STMN1/TMOD3/TNNT1/TUBB2B/TUBGCP3/VIM	21
GO:0099512	CC	supramolecular fiber	21/310	145/4170	0.0021078	ABRA/COL3A1/CTNNB1/FHL5/LMNA/LMNB1/MAPRE2/MNS1/MYL2/MYL4/NEBL/NEFL/PSEN2/SPRY2/SRI/STMN1/TMOD3/TNNT1/TUBB2B/TUBGCP3/VIM	21
GO:0009967	BP	positive regulation of signal transduction	34/303	272/3976	0.00226268	ABRA/APP/BMP4/BMPER/BMPR1B/COL3A1/CTNNB1/ENHO/F3/IKBKB/KIT/LGR4/LMCD1/LURAP1L/LYPD6/MAP3K7/NEPRO/PRKN/PRKRA/ROR2/RSPO2/RSPO3/RTN4/SFRP2/SMAD2/SOCS1/SOX11/SOX4/SPRY2/TAOK1/THBS1/TNFAIP3/TSPAN5/WNT5A	34
GO:0034330	BP	cell junction organization	17/303	106/3976	0.00237728	APP/BHLHB9/CDH11/CTNNB1/EPHA7/EPHB3/GJC1/GPC4/IKBKB/ITGA5/JUP/LRRN1/LRRN3/LRRTM3/SLITRK3/SMAD7/WNT5A	17
GO:0061061	BP	muscle structure development	21/303	143/3976	0.00238124	ALPK2/BMP4/BTG1/BVES/COL3A1/CTNNB1/EDNRB/ETV1/KLHL41/MBNL3/METTL8/MSC/MYF6/MYL2/NEBL/NR2F2/SMAD7/SOX11/TMOD3/TNNT1/WNT5A	21
GO:0004672	MF	protein kinase activity	26/322	189/4173	0.00238592	ACVR1/ACVR2A/ALPK2/BMPR1B/EPHA1/EPHA4/EPHA7/EPHB3/IKBKB/KIT/LRRK2/MAP3K7/MAPK10/NRP1/NUAK1/PBK/PRKG1/ROR2/RPS6KA3/RPS6KA6/SNRK/STK35/STK39/TAOK1/TGFBR1/VRK2	26
GO:0001837	BP	epithelial to mesenchymal transition	9/303	40/3976	0.00254536	BMP4/CTNNB1/RTN4/SFRP2/SMAD2/SMAD7/TGFBR1/TMEM100/WNT5A	9
GO:0001704	BP	formation of primary germ layer	7/303	26/3976	0.00258373	BMP4/CTNNB1/ITGA5/ITGAV/SFRP2/SMAD2/WNT5A	7
GO:0060048	BP	cardiac muscle contraction	7/303	26/3976	0.00258373	KCNE4/KCNJ2/MYL2/MYL4/SMAD7/SRI/TNNT1	7
GO:0009611	BP	response to wounding	13/303	72/3976	0.00263393	ANXA1/ARFGEF1/COL3A1/DUSP10/F2R/F3/ITGA5/P2RY1/PTN/RAP2B/SYT11/THBS1/WNT5A	13
GO:1990138	BP	neuron projection extension	8/303	33/3976	0.0026649	CTNNB1/DPYSL2/PRKN/RTN4/SEMA3G/SEMA6A/SEMA6D/WNT5A	8
GO:0043292	CC	contractile fiber	10/310	49/4170	0.00268992	ABRA/CTNNB1/FHL5/MYL2/MYL4/NEBL/PSEN2/SRI/TMOD3/TNNT1	10
GO:0045926	BP	negative regulation of growth	10/303	48/3976	0.00274197	BMP4/DUSP10/EPHA7/MYL2/RTN4/SEMA3G/SEMA6A/SEMA6D/SFRP2/WNT5A	10
GO:0030111	BP	regulation of Wnt signaling pathway	12/303	64/3976	0.0027479	ALPK2/LGR4/LYPD6/PRKN/ROR2/RSPO2/RSPO3/SFRP2/SOSTDC1/SOX4/TNFAIP3/WNT5A	12
GO:0005178	MF	integrin binding	7/322	26/4173	0.00278007	COL3A1/ITGA5/ITGAV/ITGB1/PTN/S1PR3/THBS1	7
GO:0060021	BP	roof of mouth development	6/303	20/3976	0.00289014	EPHB3/MSC/SMAD2/SOX11/TIPARP/WNT5A	6
GO:1901890	BP	positive regulation of cell junction assembly	6/303	20/3976	0.00289014	BHLHB9/EPHB3/LRRN1/LRRN3/LRRTM3/SLITRK3	6
GO:0030017	CC	sarcomere	9/310	42/4170	0.00307261	ABRA/CTNNB1/FHL5/MYL4/NEBL/PSEN2/SRI/TMOD3/TNNT1	9
GO:0030336	BP	negative regulation of cell migration	10/303	49/3976	0.00321819	ANGPT2/COL3A1/DUSP10/EPHA1/NR2F2/RAP2B/SEMA6D/SFRP2/THBS1/TP53INP1	10
GO:0051962	BP	positive regulation of nervous system development	15/303	91/3976	0.00322613	BHLHB9/BMP4/CHODL/CTNNB1/EPHB3/LRRN1/LRRN3/LRRTM3/PRKN/PTN/ROR2/SEMA6A/SLITRK3/SOX11/WNT5A	15
GO:0050808	BP	synapse organization	11/303	57/3976	0.00323422	APP/BHLHB9/CTNNB1/EPHA7/EPHB3/GPC4/LRRN1/LRRN3/LRRTM3/SLITRK3/WNT5A	11
GO:0048863	BP	stem cell differentiation	8/303	34/3976	0.00325921	BMP4/EDNRB/KIT/PTN/SEMA3G/SEMA6A/SEMA6D/SOX11	8
GO:1901681	MF	sulfur compound binding	9/322	41/4173	0.00332646	APP/BMP4/FBN1/LRPAP1/POSTN/PTN/RSPO2/THBS1/TPK1	9
GO:0043230	CC	extracellular organelle	5/310	15/4170	0.00354306	ANXA1/CD47/PROM1/RAP2B/SRI	5
GO:1903561	CC	extracellular vesicle	5/310	15/4170	0.00354306	ANXA1/CD47/PROM1/RAP2B/SRI	5
GO:0016773	MF	phosphotransferase activity, alcohol group as acceptor	29/322	225/4173	0.00367937	ACVR1/ACVR2A/ALPK2/BMPR1B/EPHA1/EPHA4/EPHA7/EPHB3/IKBKB/KIT/LRRK2/MAP3K7/MAPK10/NADK2/NRP1/NUAK1/PBK/PIKFYVE/PRKG1/RFK/ROR2/RPS6KA3/RPS6KA6/SNRK/STK35/STK39/TAOK1/TGFBR1/VRK2	29
GO:0009986	CC	cell surface	17/310	113/4170	0.00368088	ANTXR2/ANXA1/APP/CD200/CLEC14A/CXCL12/F3/GPC4/ITGA5/ITGAV/ITGB1/PROM1/PSEN2/RSPO2/TGFBR1/THBS1/WNT5A	17
GO:0001655	BP	urogenital system development	13/303	75/3976	0.00382135	ANXA1/BMP4/BMPER/CTNNB1/EPHA7/EPHB3/GCNT1/ID4/LGR4/SMAD2/SMAD7/TIPARP/WNT5A	13
GO:0008015	BP	blood circulation	13/303	75/3976	0.00382135	EDNRA/EDNRB/HRH1/KCNE4/KCNJ2/KCNMA1/MYL2/MYL4/NCALD/RNLS/SMAD7/SRI/TNNT1	13
GO:0007612	BP	learning	5/303	15/3976	0.00394521	APP/HRH1/PRKN/PTN/SYT11	5
GO:0031016	BP	pancreas development	5/303	15/3976	0.00394521	ANXA1/BMP4/CTNNB1/SMAD2/WNT5A	5
GO:0045669	BP	positive regulation of osteoblast differentiation	5/303	15/3976	0.00394521	BMP4/BMPR1B/CTNNB1/SFRP2/SOX11	5
GO:0002695	BP	negative regulation of leukocyte activation	8/303	35/3976	0.00395158	ANXA1/BMP4/CD200/SMAD7/SOCS1/SOX11/SYT11/TNFAIP3	8
GO:0021953	BP	central nervous system neuron differentiation	8/303	35/3976	0.00395158	CDH11/CTNNB1/DBX1/EPHB3/ID4/SFRP2/SOX4/WNT5A	8
GO:0003231	BP	cardiac ventricle development	7/303	28/3976	0.00407496	BMP4/MYL2/SFRP2/SMAD7/SOX11/SOX4/WNT5A	7
GO:0007254	BP	JNK cascade	8/303	36/3976	0.00475227	APP/DUSP10/MAP3K7/RAP2B/ROR2/SFRP2/TAOK1/WNT5A	8
GO:0010594	BP	regulation of endothelial cell migration	8/303	36/3976	0.00475227	ANGPT2/ANXA1/BMP4/BMPER/NR2F2/PTN/THBS1/WNT5A	8
GO:0016358	BP	dendrite development	8/303	36/3976	0.00475227	APP/BHLHB9/BTBD3/EPHB3/LZTS1/PTN/RAP2B/SIPA1L1	8
GO:0050866	BP	negative regulation of cell activation	8/303	36/3976	0.00475227	ANXA1/BMP4/CD200/SMAD7/SOCS1/SOX11/SYT11/TNFAIP3	8
GO:0050920	BP	regulation of chemotaxis	8/303	36/3976	0.00475227	ANGPT2/CXCL12/PTN/SEMA3G/SEMA6A/SEMA6D/THBS1/WNT5A	8
GO:0010712	BP	regulation of collagen metabolic process	4/303	10/3976	0.00480208	BMP4/CREB3L1/ITGB1/VIM	4
GO:0045992	BP	negative regulation of embryonic development	4/303	10/3976	0.00480208	BMP4/CTNNB1/SFRP2/WNT5A	4
GO:0110111	BP	negative regulation of animal organ morphogenesis	4/303	10/3976	0.00480208	BMP4/CTNNB1/RSPO2/WNT5A	4
GO:0072089	BP	stem cell proliferation	6/303	22/3976	0.00488596	CTNNB1/ID4/PTN/SFRP2/SOX11/WNT5A	6
GO:0090263	BP	positive regulation of canonical Wnt signaling pathway	6/303	22/3976	0.00488596	LGR4/LYPD6/ROR2/RSPO2/SFRP2/SOX4	6
GO:0051604	BP	protein maturation	11/303	60/3976	0.00489188	ATP23/F3/OMA1/PLAT/PRDX4/PSEN2/SOX4/SPCS3/THBS1/TSPAN17/TSPAN5	11
GO:0004675	MF	transmembrane receptor protein serine/threonine kinase activity	4/322	10/4173	0.00502771	ACVR1/ACVR2A/BMPR1B/TGFBR1	4
GO:2000027	BP	regulation of animal organ morphogenesis	9/303	44/3976	0.00503714	BMP4/CTNNB1/LGR4/PTN/ROR2/RSPO2/SFRP2/TNFAIP3/WNT5A	9
GO:2000146	BP	negative regulation of cell motility	10/303	52/3976	0.00505176	ANGPT2/COL3A1/DUSP10/EPHA1/NR2F2/RAP2B/SEMA6D/SFRP2/THBS1/TP53INP1	10
GO:0040007	BP	growth	24/303	182/3976	0.00509389	ANXA1/APP/BMP4/BMPR1B/COL14A1/CTNNB1/DPYSL2/DUSP10/EPHA7/IGFBP7/MYL2/PRKN/PTN/RSPO2/RTN4/SEMA3G/SEMA6A/SEMA6D/SFRP2/SMAD2/SMAD7/SPRY2/TGFBR1/WNT5A	24
GO:0007492	BP	endoderm development	5/303	16/3976	0.00538614	BMP4/CTNNB1/ITGA5/ITGAV/SMAD2	5
GO:0030850	BP	prostate gland development	5/303	16/3976	0.00538614	ANXA1/BMP4/CTNNB1/ID4/WNT5A	5
GO:0019838	MF	growth factor binding	7/322	29/4173	0.00539616	COL3A1/IGFBP7/ITGAV/KIT/NRP1/TGFBR1/THBS1	7
GO:1902531	BP	regulation of intracellular signal transduction	36/303	309/3976	0.00560694	ABRA/APP/ARFGEF1/BMP4/BMPER/COL3A1/CTNNB1/DUSP10/EPHA7/F3/GPAT3/IKBKB/KIT/LMCD1/LURAP1L/MAP3K7/PJA2/PRKN/PRKRA/PSD3/RAP2B/RASA1/RINT1/ROR2/RTN4/SFRP2/SIPA1L1/SOX11/SPRY2/SRI/TAOK1/THBS1/TMEM100/TNFAIP3/VRK2/WNT5A	36
GO:0001935	BP	endothelial cell proliferation	8/303	37/3976	0.00567181	BMP4/BMPER/F3/NR2F2/PDCL3/TGFBR1/THBS1/WNT5A	8
GO:0021537	BP	telencephalon development	8/303	37/3976	0.00567181	BMP4/BTBD3/COL3A1/CTNNB1/EPHB3/ID4/RTN4/WNT5A	8
GO:0043010	BP	camera-type eye development	8/303	37/3976	0.00567181	BMP4/BMPR1B/CTNNB1/LPCAT1/PROM1/SOX11/TSPAN12/VIM	8
GO:0060047	BP	heart contraction	8/303	37/3976	0.00567181	KCNE4/KCNJ2/MYL2/MYL4/RNLS/SMAD7/SRI/TNNT1	8
GO:0005267	MF	potassium channel activity	5/322	16/4173	0.00568778	KCNAB2/KCNE4/KCNJ2/KCNK1/KCNMA1	5
GO:0043235	CC	receptor complex	11/310	63/4170	0.00597288	AHR/APP/EPHA1/EPHA7/EPHB3/ITGA5/ITGAV/ITGB1/KIT/ROR2/TGFBR1	11
GO:0003013	BP	circulatory system process	13/303	79/3976	0.00604355	EDNRA/EDNRB/HRH1/KCNE4/KCNJ2/KCNMA1/MYL2/MYL4/NCALD/RNLS/SMAD7/SRI/TNNT1	13
GO:0008016	BP	regulation of heart contraction	7/303	30/3976	0.00614103	KCNE4/KCNJ2/MYL2/MYL4/RNLS/SMAD7/SRI	7
GO:0045446	BP	endothelial cell differentiation	7/303	30/3976	0.00614103	BMP4/BTG1/CTNNB1/IKBKB/NR2F2/S1PR3/TMEM100	7
GO:0015079	MF	potassium ion transmembrane transporter activity	6/322	23/4173	0.00659274	ATP1A1/KCNAB2/KCNE4/KCNJ2/KCNK1/KCNMA1	6
GO:0042063	BP	gliogenesis	10/303	54/3976	0.0066715	ANXA1/APP/CTNNB1/DUSP10/ID4/PTN/RTN4/SOX11/SOX4/VIM	10
GO:0090092	BP	regulation of transmembrane receptor protein serine/threonine kinase signaling pathway	10/303	54/3976	0.0066715	BMP4/BMPER/RASL11B/SFRP2/SMAD2/SMAD7/SOSTDC1/SOX11/THBS1/WNT5A	10
GO:0048608	BP	reproductive structure development	14/303	89/3976	0.00671996	ANXA1/BMP4/BMPR1B/CTNNB1/ID4/KIT/LGR4/NR2F2/PRDX4/PTN/ROR2/SFRP2/TIPARP/WNT5A	14
GO:0007548	BP	sex differentiation	9/303	46/3976	0.00684152	BMPR1B/CTNNB1/KIT/LGR4/PRDX4/ROR2/SFRP2/TIPARP/WNT5A	9
GO:0001706	BP	endoderm formation	4/303	11/3976	0.00709867	CTNNB1/ITGA5/ITGAV/SMAD2	4
GO:0010464	BP	regulation of mesenchymal cell proliferation	4/303	11/3976	0.00709867	BMP4/CTNNB1/PHF14/WNT5A	4
GO:0010799	BP	regulation of peptidyl-threonine phosphorylation	4/303	11/3976	0.00709867	APP/SMAD7/SPRY2/WNT5A	4
GO:0045581	BP	negative regulation of T cell differentiation	4/303	11/3976	0.00709867	ANXA1/BMP4/SMAD7/SOCS1	4
GO:0061311	BP	cell surface receptor signaling pathway involved in heart development	4/303	11/3976	0.00709867	ALPK2/BMP4/CTNNB1/WNT5A	4
GO:0090075	BP	relaxation of muscle	4/303	11/3976	0.00709867	KCNJ2/KCNMA1/P2RY1/SRI	4
GO:0099054	BP	presynapse assembly	4/303	11/3976	0.00709867	APP/GPC4/LRRTM3/SLITRK3	4
GO:0042733	BP	embryonic digit morphogenesis	5/303	17/3976	0.00716281	BMP4/CTNNB1/ROR2/SFRP2/WNT5A	5
GO:0016301	MF	kinase activity	33/322	278/4173	0.00731476	ACVR1/ACVR2A/ALPK2/BMPR1B/DCLK1/EPHA1/EPHA4/EPHA7/EPHB3/EPS8/IKBKB/KIT/LRRK2/MAP3K7/MAPK10/NADK2/NRP1/NUAK1/NYAP1/PBK/PIKFYVE/PRKG1/RFK/ROR2/RPS6KA3/RPS6KA6/SNRK/STK35/STK39/TAOK1/TGFBR1/TPK1/VRK2	33
GO:0061458	BP	reproductive system development	14/303	90/3976	0.00742571	ANXA1/BMP4/BMPR1B/CTNNB1/ID4/KIT/LGR4/NR2F2/PRDX4/PTN/ROR2/SFRP2/TIPARP/WNT5A	14
GO:0005249	MF	voltage-gated potassium channel activity	4/322	11/4173	0.00742612	KCNAB2/KCNE4/KCNJ2/KCNK1	4
GO:0022843	MF	voltage-gated cation channel activity	5/322	17/4173	0.00755753	ITGAV/KCNAB2/KCNE4/KCNJ2/KCNK1	5
GO:0048705	BP	skeletal system morphogenesis	10/303	55/3976	0.00761947	BMP4/BMPR1B/COL14A1/CTNNB1/PRKRA/ROR2/SFRP2/SMAD2/SOX11/TIPARP	10
GO:0048584	BP	positive regulation of response to stimulus	41/303	370/3976	0.00765383	ABRA/ANXA1/APP/ARFGEF1/BMP4/BMPER/BMPR1B/CD47/COL3A1/CTNNB1/CXCL12/ENHO/F3/IKBKB/IL33/KIT/LGR4/LMCD1/LURAP1L/LYPD6/MAP3K7/NEPRO/PRKN/PRKRA/PTN/ROR2/RSPO2/RSPO3/RTN4/SFRP2/SMAD2/SOCS1/SOX11/SOX4/SPRY2/SRI/TAOK1/THBS1/TNFAIP3/TSPAN5/WNT5A	41
GO:0048675	BP	axon extension	6/303	24/3976	0.0077437	DPYSL2/RTN4/SEMA3G/SEMA6A/SEMA6D/WNT5A	6
GO:0050730	BP	regulation of peptidyl-tyrosine phosphorylation	8/303	39/3976	0.0079107	APP/ENPP2/EPHA7/ITGA5/PDCL3/RAP2B/SFRP2/SOCS1	8
GO:0071901	BP	negative regulation of protein serine/threonine kinase activity	7/303	32/3976	0.00890231	BMP4/CHORDC1/DUSP10/NR2F2/SFRP2/SPRY2/TNFAIP3	7
GO:0090596	BP	sensory organ morphogenesis	9/303	48/3976	0.00910445	BMP4/CTNNB1/PRKRA/PROM1/ROR2/SOX11/SPRY2/TSPAN12/WNT5A	9
GO:0016328	CC	lateral plasma membrane	4/310	12/4170	0.009187	ANXA1/BVES/CTNNB1/VANGL1	4
GO:0007423	BP	sensory organ development	13/303	83/3976	0.00919389	BMP4/BMPER/BMPR1B/CTNNB1/LPCAT1/PRKRA/PROM1/ROR2/SOX11/SPRY2/TSPAN12/VIM/WNT5A	13
GO:0044057	BP	regulation of system process	13/303	83/3976	0.00919389	APP/HRH1/KCNE4/KCNJ2/KCNMA1/LMCD1/MYL2/MYL4/RNLS/SMAD7/SRI/TMEM100/TNNT1	13
GO:0003015	BP	heart process	8/303	40/3976	0.00925204	KCNE4/KCNJ2/MYL2/MYL4/RNLS/SMAD7/SRI/TNNT1	8
GO:0003208	BP	cardiac ventricle morphogenesis	5/303	18/3976	0.00931126	MYL2/SFRP2/SMAD7/SOX11/SOX4	5
GO:0008543	BP	fibroblast growth factor receptor signaling pathway	5/303	18/3976	0.00931126	CREB3L1/CTNNB1/SPRY2/THBS1/WNT5A	5
GO:0048593	BP	camera-type eye morphogenesis	5/303	18/3976	0.00931126	BMP4/CTNNB1/PROM1/SOX11/TSPAN12	5
GO:0060415	BP	muscle tissue morphogenesis	5/303	18/3976	0.00931126	COL3A1/MYF6/MYL2/SMAD7/WNT5A	5
GO:1902106	BP	negative regulation of leukocyte differentiation	5/303	18/3976	0.00931126	ANXA1/BMP4/CTNNB1/SMAD7/SOCS1	5
GO:0003008	BP	system process	28/303	233/3976	0.00940951	APP/BHLHB9/BMP4/EDNRA/EDNRB/EYA4/GJC1/HRH1/ITGA5/KCNE4/KCNJ2/KCNMA1/KIT/LMCD1/MYL2/MYL4/NCALD/P2RY1/PRKN/PTN/RNLS/SMAD7/SPRY2/SRI/SYT11/TMEM100/TMOD3/TNNT1	28
GO:0010717	BP	regulation of epithelial to mesenchymal transition	6/303	25/3976	0.00955202	BMP4/CTNNB1/SFRP2/SMAD2/SMAD7/TGFBR1	6
GO:0110110	BP	positive regulation of animal organ morphogenesis	6/303	25/3976	0.00955202	BMP4/CTNNB1/LGR4/PTN/TNFAIP3/WNT5A	6
GO:0006366	BP	transcription by RNA polymerase II	45/303	420/3976	0.00964745	ABRA/APP/BMP4/BMPR1B/CREB3L1/CTNNB1/DBX1/EDNRB/ELP4/ETV1/FHL5/FOSL2/GTF2F2/GTF2I/HSF2/ID4/IKBKB/IL33/JUP/KAT6B/KLF3/LMCD1/LPIN1/MED7/MSC/MYF6/NFIL3/NR2F2/PHF14/PID1/PRKN/RXRG/SFRP2/SMAD2/SMAD7/SOX11/SOX4/SREBF1/STOX2/TGIF1/VGLL3/WNT5A/ZBTB10/ZFPM2/ZIC1	45
GO:0031589	BP	cell-substrate adhesion	10/303	57/3976	0.00982439	ANGPT2/BVES/COL3A1/CTNNB1/EPHA1/EPHB3/ITGA5/ITGAV/ITGB1/THBS1	10
GO:0006357	BP	regulation of transcription by RNA polymerase II	43/303	398/3976	0.00986661	ABRA/APP/BMP4/BMPR1B/CREB3L1/CTNNB1/DBX1/EDNRB/ELP4/ETV1/FHL5/FOSL2/GTF2F2/HSF2/ID4/IKBKB/IL33/JUP/KAT6B/KLF3/LMCD1/LPIN1/MED7/MSC/MYF6/NR2F2/PHF14/PID1/PRKN/RXRG/SFRP2/SMAD2/SMAD7/SOX11/SOX4/SREBF1/STOX2/TGIF1/VGLL3/WNT5A/ZBTB10/ZFPM2/ZIC1	43
GO:0016049	BP	cell growth	14/303	93/3976	0.00990261	APP/CTNNB1/DPYSL2/EPHA7/IGFBP7/MYL2/PRKN/RTN4/SEMA3G/SEMA6A/SEMA6D/SFRP2/SMAD7/WNT5A	14

## Sheet: LW100_GO_terms
ID	ONTOLOGY	Description	GeneRatio	BgRatio	pvalue	geneID	Count
GO:0009653	BP	anatomical structure morphogenesis	322/1873	493/3976	2.89406e-18	ABL1/ACKR3/ACP5/ACTA2/ACTB/ACTC1/ACTG1/ACTL6A/ACTN4/ACVR2B/ADAM15/ADM/AKIP1/ALCAM/ALPK2/AMOT/ANGPT1/ANGPT2/ANGPTL1/ANGPTL2/ANGPTL4/APBB2/APP/ASB4/ASPN/B3GNT2/B4GALT1/B4GALT5/BAMBI/BCL6/BMP4/BMP5/BMPER/BMPR1A/BMPR1B/BMPR2/BTBD3/BTBD7/BTG1/C5AR1/CALCRL/CAMK2A/CAP1/CAPN1/CAPN3/CAPRIN1/CAV3/CCL2/CD9/CDC42EP1/CDC42EP2/CDC42EP3/CDC42EP4/CDH11/CDH5/CEBPB/CFL1/CFL2/CFLAR/CHODL/CLEC14A/CLU/COL14A1/COL3A1/…	322
GO:0009888	BP	tissue development	238/1873	359/3976	1.31711e-14	ABL1/ACTA2/ACTC1/ACTG1/ACVR2B/ADAM15/ADM/ADRA1A/AKT2/ALPK2/ANXA4/APOD/ARRDC3/ASPN/ATP2B1/B4GALT1/BAMBI/BCL9/BMP4/BMP5/BMPER/BMPR1A/BMPR1B/BMPR2/BTBD7/BTG1/CAPN3/CASP3/CASP6/CAV2/CAV3/CD9/CDK1/CDKN1B/CEBPB/CFL2/CFLAR/CHRND/CLEC3B/COL14A1/COL3A1/COL5A2/CREB3L2/CSRP3/CTSB/CTSH/CTSZ/DLL1/DLL4/DUSP10/DVL1/EBF2/EDNRB/EGR1/ENG/EPHA2/EXT1/F11R/FEM1B/FGF1/FGF6/FGF9/FOS/FOXN2/FUZ/GATA6/GCNT1/GJA1/GJC1/GLI2…	238
GO:0048646	BP	anatomical structure formation involved in morphogenesis	164/1873	234/3976	2.05752e-13	ABL1/ACKR3/ACTC1/ACTG1/ACTL6A/ACVR2B/ADM/AMOT/ANGPT1/ANGPT2/ANGPTL1/ANGPTL2/ANGPTL4/B4GALT1/BCL6/BMP4/BMP5/BMPER/BMPR1A/BMPR2/BTG1/C5AR1/CALCRL/CAPN3/CAV3/CD9/CFL2/CFLAR/CLEC14A/COL5A2/CREB3L1/CSRP3/CTSH/DAB2IP/DCX/DLL1/DLL4/DVL1/EFNA1/EHD2/ENG/ENPP2/EPHA1/EPHA2/EPHB3/F3/FBLN5/FGF1/FGF9/FURIN/FUZ/GATA2/GATA6/GJA1/GLI2/GNA13/GPI/GRB2/GTF2I/HEY1/HEY2/HEYL/HOXA3/HOXA5/INHBA/ITGAV/KAT2A/KDR/KIF20B/KL…	164
GO:0007166	BP	cell surface receptor signaling pathway	304/1873	486/3976	2.16269e-13	ABL1/ACTN4/ACVR1B/ACVR2B/ADAM15/ADAM17/ADAMTS15/ADAMTS20/ADCYAP1R1/ADGRL2/ADORA1/ALPK2/ANGPT1/ANGPT2/ANGPTL1/ANKS1A/ANXA4/APC/APOD/APP/ARHGDIA/ASPN/ATP6AP2/BAK1/BAMBI/BCL10/BCL2L1/BCL2L12/BCL6/BCL9/BID/BMP4/BMP5/BMPER/BMPR1A/BMPR1B/BMPR2/C5AR1/CALCR/CALCRL/CASP8/CAV1/CAV2/CAV3/CBL/CBLB/CCL2/CD247/CDC37/CDKN1B/CEBPA/CFLAR/COL3A1/CREB3L1/CRHR2/CSRP3/CXCL12/CXCR4/DAB2IP/DDX3X/DELE1/DKK2/DKK3/DLL1/DL…	304
GO:0009887	BP	animal organ morphogenesis	136/1873	188/3976	5.97435e-13	ABL1/ACP5/ACTA2/ACTC1/ACVR2B/ADAM15/ALPK2/ASPN/BMP4/BMP5/BMPR1A/BMPR1B/BMPR2/BTBD7/CAPN1/CAV3/CEBPB/COL14A1/COL3A1/COL5A2/CTSH/CTSZ/DLL1/DLL4/DVL1/EPHA2/FEM1B/FGF1/FGF6/FGF9/GATA2/GATA6/GCNT1/GJA1/GLI2/HEY2/HEYL/HHIP/HOXA3/HOXA4/HOXA5/HOXB2/ID2/ID3/ID4/INHBA/INSIG1/LBX1/LEMD2/LGR4/MAGED1/MAP2K2/MAPK14/MDFI/MDK/MEF2C/MEGF9/MFAP2/MFRP/MIB1/MLLT3/MMP16/MYF6/MYL2/MYO6/NFIB/NPPC/NRP1/NTF4/NTN1/NTN4/P2…	136
GO:0072359	BP	circulatory system development	153/1873	218/3976	1.1868e-12	ABL1/ACKR3/ACTA2/ACTC1/ACTG1/ACVR2B/ADAM15/ADM/ADRA1A/ALPK2/AMOT/ANGPT1/ANGPT2/ANGPTL1/ANGPTL2/ANGPTL4/AP1B1/ASB4/B4GALT1/BMP4/BMP5/BMPER/BMPR1A/BMPR2/BTG1/C5AR1/CALCRL/CAV3/CDH5/CDKN1B/CLEC14A/COL3A1/CREB3L1/CSRP3/CTSH/DAB2IP/DLL1/DLL4/DUSP6/EFNA1/ENG/ENPP2/EPHA1/EPHA2/EPHB3/F3/FBLN5/FGF1/FGF9/GATA2/GATA6/GJA1/GJC1/GLI2/GNA13/GPER1/GTF2I/HEY1/HEY2/HEYL/HOXA3/HOXA5/ID2/ID3/ITGAV/KDR/KLF2/LBX1/LEM…	153
GO:2000026	BP	regulation of multicellular organismal development	241/1873	377/3976	3.95422e-12	ABL1/ACVR2B/ADM/ADRA2B/AKT2/ALPK2/AMOT/ANGPT2/APP/ASB4/ASPN/ATP2B1/AVIL/B4GALT5/BAMBI/BCL6/BHLHE40/BMP4/BMP5/BMPER/BMPR1A/BMPR1B/BMPR2/BTBD7/BTG1/C1QC/C5AR1/CAMK2A/CAPN3/CAPRIN1/CASP8/CAV3/CDKN1B/CEBPB/CHODL/COL3A1/COL5A2/CREB3L1/CTSC/CTSH/DAB2IP/DDX6/DLL1/DLL4/DPYSL2/DUSP10/DUSP6/DVL1/EDNRB/EED/EFNA1/ENPP2/EPHA1/EPHA2/EPHA3/EPHB3/F3/FADD/FBLN5/FES/FGF1/FGF9/FOS/FYN/GATA2/GATA6/GJA1/GLI2/GPC4/GPE…	241
GO:0035239	BP	tube morphogenesis	137/1873	193/3976	5.12038e-12	ABL1/ACKR3/ACTG1/ACVR2B/ADM/AMOT/ANGPT1/ANGPT2/ANGPTL1/ANGPTL2/ANGPTL4/ASB4/B4GALT1/BMP4/BMP5/BMPER/BMPR1A/BMPR2/BTG1/C5AR1/CALCRL/CAV3/CLEC14A/COL3A1/CREB3L1/CTSH/CTSZ/DAB2IP/DLL1/DLL4/DVL1/EFNA1/ENG/ENPP2/EPHA1/EPHA2/EPHB3/F3/FBLN5/FGF1/FGF9/FUZ/GATA2/GATA6/GJA1/GJC1/GLI2/GNA13/GTF2I/HEY1/HEY2/HHIP/HOXA3/HOXA5/ID2/ITGAV/KAT2A/KDR/KIF20B/KLF2/LBX1/LGR4/LGR5/LUZP1/MAGED1/MAPK14/MDK/MEF2C/MET/MIB1…	137
GO:0050793	BP	regulation of developmental process	298/1873	485/3976	9.75994e-12	ABL1/ACTN4/ACVR2B/ADM/ADRA2B/AKAP1/AKT2/ALPK2/AMOT/ANGPT2/APP/ASB4/ASPN/ATP2B1/AVIL/B4GALT5/BAMBI/BCL2L12/BCL6/BHLHE40/BLOC1S5/BMP4/BMP5/BMPER/BMPR1A/BMPR1B/BMPR2/BTBD7/BTG1/C1QC/C5AR1/CAMK2A/CAPN3/CAPRIN1/CASP8/CAV3/CCDC71/CCL2/CCNB2/CDC42EP1/CDC42EP2/CDC42EP3/CDC42EP4/CDK1/CDKN1B/CEBPA/CEBPB/CFL1/CFLAR/CHODL/COL3A1/COL5A2/CREB3L1/CST3/CTSC/CTSH/DAB2IP/DDX6/DLL1/DLL4/DPYSL2/DUSP10/DUSP6/DVL1/EDN…	298
GO:0007167	BP	enzyme linked receptor protein signaling pathway	140/1873	201/3976	2.87024e-11	ABL1/ACVR1B/ACVR2B/ANGPT1/ANGPT2/ANGPTL1/ANKS1A/APOD/APP/ASPN/BAMBI/BMP4/BMP5/BMPER/BMPR1A/BMPR1B/BMPR2/CAV1/CAV2/CAV3/CBL/COL3A1/CREB3L1/CSRP3/DAB2IP/DLL1/DOK5/EFNA1/EFNA2/EFNB2/EGFR/EGR1/EIF4EBP2/ENG/ENHO/EPHA1/EPHA2/EPHA3/EPHB3/F3/FES/FGF1/FGF16/FGF18/FGF6/FGF9/FOS/FOXO1/FYN/GPER1/GRB10/GRB2/HBEGF/HHIP/HIP1R/IGF1/IGFBP2/IGFBP3/IGFBP4/IGFBP5/IGFBP6/INHBA/INHBB/INPP5K/IRS1/KDR/KIT/LDLRAD4/LEMD2/…	140
GO:0001568	BP	blood vessel development	111/1873	152/3976	3.42193e-11	ABL1/ACKR3/ACTA2/ACTG1/ACVR2B/ADM/AMOT/ANGPT1/ANGPT2/ANGPTL1/ANGPTL2/ANGPTL4/ASB4/B4GALT1/BMP4/BMPER/BMPR1A/BMPR2/BTG1/C5AR1/CALCRL/CDH5/CLEC14A/COL3A1/CREB3L1/CTSH/DAB2IP/DLL1/DLL4/EFNA1/ENG/ENPP2/EPHA1/EPHA2/EPHB3/F3/FBLN5/FGF1/FGF9/GATA2/GATA6/GJA1/GJC1/GNA13/GPER1/GTF2I/HEY1/HEY2/HOXA3/HOXA5/ITGAV/KDR/KLF2/LUZP1/MAPK14/MDK/MEF2C/MIB1/MTDH/NR2F2/NRP1/PDCL3/PECAM1/PKD2/PLCD3/PPARG/PPP1R16B/PRDM…	111
GO:0001944	BP	vasculature development	115/1873	159/3976	4.19054e-11	ABL1/ACKR3/ACTA2/ACTG1/ACVR2B/ADM/AMOT/ANGPT1/ANGPT2/ANGPTL1/ANGPTL2/ANGPTL4/ASB4/B4GALT1/BMP4/BMPER/BMPR1A/BMPR2/BTG1/C5AR1/CALCRL/CDH5/CLEC14A/COL3A1/CREB3L1/CTSH/DAB2IP/DLL1/DLL4/EFNA1/ENG/ENPP2/EPHA1/EPHA2/EPHB3/F3/FBLN5/FGF1/FGF9/GATA2/GATA6/GJA1/GJC1/GNA13/GPER1/GTF2I/HEY1/HEY2/HOXA3/HOXA5/ITGAV/KDR/KLF2/LUZP1/MAPK14/MDK/MEF2C/MIB1/MTDH/NFATC2/NR2F2/NRP1/PDCD4/PDCL3/PECAM1/PKD2/PLCD3/PPARG/…	115
GO:0031012	CC	extracellular matrix	63/1955	76/4170	6.48621e-11	ADAMTS1/ADAMTS15/ANGPT1/ANGPT2/ANGPTL1/ANGPTL2/ANGPTL4/ANGPTL6/ANXA2/APOE/ASPN/COL14A1/COL3A1/COL5A2/COL8A1/EFEMP1/ELN/F3/FBLN1/FBLN5/FBN1/FCN2/FGF1/FMOD/GPC1/GPC4/HAPLN1/LINGO1/LRRC17/LRRC3B/LRRN1/LUM/MEGF9/MFAP2/MGP/MMP11/MMP16/MMP19/MMP2/MYOC/NTN1/NTN4/OLFML2B/OMD/POSTN/PRELP/RARRES2/RTN4RL1/SCARA3/SFRP1/SPARC/SPARCL1/TFIP11/TGFB1/TGFB3/TGFBR3/THBS1/TIMP1/TIMP2/TIMP3/TNC/VASN/WNT5A	63
GO:0048514	BP	blood vessel morphogenesis	100/1873	135/3976	8.52606e-11	ABL1/ACKR3/ACTG1/ADM/AMOT/ANGPT1/ANGPT2/ANGPTL1/ANGPTL2/ANGPTL4/ASB4/B4GALT1/BMP4/BMPER/BMPR1A/BMPR2/BTG1/C5AR1/CALCRL/CLEC14A/COL3A1/CREB3L1/CTSH/DAB2IP/DLL1/DLL4/EFNA1/ENG/ENPP2/EPHA1/EPHA2/EPHB3/F3/FBLN5/FGF1/FGF9/GATA2/GATA6/GJA1/GJC1/GNA13/GTF2I/HEY1/HEY2/HOXA3/HOXA5/ITGAV/KDR/KLF2/MAPK14/MDK/MTDH/NR2F2/NRP1/PDCL3/PECAM1/PKD2/PLCD3/PPARG/PPP1R16B/PRDM1/PROX1/PTGIS/PTK2B/RAMP1/RAMP2/RAP1A/RBP…	100
GO:0005576	CC	extracellular region	210/1955	330/4170	1.37854e-10	ACP5/ACTG1/ADAM15/ADAMTS1/ADAMTS15/ADAMTSL5/ADM/AEBP1/ANGPT1/ANGPT2/ANGPTL1/ANGPTL2/ANGPTL4/ANGPTL6/ANXA2/ANXA5/APOA1/APOD/APOE/APOO/APP/ARRDC4/ARSG/ASPN/BMP4/BMP5/BMP6/BMPER/C1QB/C1QC/C1QTNF2/C1QTNF7/C1S/C3/CA11/CCL2/CCL26/CD47/CD9/CHID1/CLEC11A/CLEC3B/CLU/COL14A1/COL3A1/COL5A2/COL8A1/CPA1/CREG1/CRISPLD1/CST3/CTSB/CTSC/CTSH/CTSZ/CXCL12/CXCL2/DCN/DKK2/DKK3/DPCD/DPP4/EFEMP1/EFEMP2/EFNA1/EHD2/ELN/E…	210
GO:0016477	BP	cell migration	167/1873	254/3976	4.94832e-10	ABHD2/ABL1/ACKR2/ACKR3/ACTG1/ACTN4/ADAM15/ADORA1/AMOT/ANGPT2/APBB2/APC/APOD/APP/ARF4/ARPC5/B4GALT1/BAMBI/BMP4/BMPER/BMPR1A/BMPR2/C5AR1/CAMK2A/CAP1/CCL2/CCR10/CD99L2/CLEC14A/COL3A1/CTSH/CXCL12/CXCR4/DCX/DLL4/DPP4/DUSP10/DUSP3/EDNRB/ENG/ENPEP/ENPP2/EPHA1/EPHA2/EPHB3/FADD/FAP/FES/FGF1/FGF16/FSCN1/FUZ/FYN/GATA2/GCNT1/GJA1/GNA13/GPC4/GPER1/GRB10/GTPBP4/HACE1/HBEGF/HOXA5/HRH1/HSD3B7/ITGAV/ITGB1/ITGB3/I…	167
GO:0022603	BP	regulation of anatomical structure morphogenesis	141/1873	208/3976	5.2195e-10	ABL1/ACTN4/ADM/AMOT/ANGPT2/ASB4/ASPN/BAMBI/BMP4/BMPER/BMPR1A/BMPR2/BTBD7/BTG1/C5AR1/CAPRIN1/CAV3/CCL2/CDC42EP1/CDC42EP2/CDC42EP3/CDC42EP4/CFL1/CFLAR/CHODL/COL5A2/CREB3L1/CST3/CTSH/DAB2IP/DLL1/DLL4/DPYSL2/DVL1/EFNA1/EHD2/ENPP2/EPHA1/EPHA2/EPHB3/F3/FBLN5/FES/FGD1/FGF1/FITM2/FMNL1/FYN/GATA2/GATA6/GJA1/GNA13/GTF2I/HECW2/HEY2/HOXA5/KDR/KIT/KLF2/LGR4/LZTS1/MAGED1/MAP2K2/MAPK14/MCU/MDK/MEF2C/MLLT3/MTDH/…	141
GO:0040011	BP	locomotion	196/1873	307/3976	6.32236e-10	ABHD2/ABL1/ACKR2/ACKR3/ACTB/ACTG1/ACTN4/ADAM15/ADORA1/ALCAM/AMOT/ANGPT2/APBB2/APC/APOD/APP/ARF4/ARPC5/ARRDC3/B3GNT2/B4GALT1/BAMBI/BMP4/BMPER/BMPR1A/BMPR1B/BMPR2/C5AR1/CAMK2A/CAP1/CCL2/CCR10/CD99L2/CFAP20/CFL1/CFL2/CLEC14A/COL3A1/CTSH/CXCL12/CXCR4/DCX/DLL4/DPCD/DPP4/DPYSL2/DUSP10/DUSP3/DVL1/EDNRB/EFNA1/ENG/ENPEP/ENPP2/EPHA1/EPHA2/EPHA3/EPHB3/EXT1/FADD/FAP/FES/FGF1/FGF16/FSCN1/FUZ/FYN/GATA2/GCNT1/G…	196
GO:0038023	MF	signaling receptor activity	133/1976	194/4173	8.36524e-10	ABCA1/ABHD2/ACKR2/ACKR3/ACVR1/ACVR1B/ACVR2A/ACVR2B/ADCYAP1R1/ADGRL2/ADORA1/ADRA1A/ADRA2A/ADRA2B/ADRB2/AGTR1/AMOT/ANTXR1/ANTXR2/ATP6AP2/AVPR1A/AXL/BMPR1A/BMPR1B/BMPR2/C5AR1/CALCR/CALCRL/CCR10/CD247/CD47/CHRNA3/CHRND/CNTFR/CRHR2/CTSH/CXCR4/DDR1/DDR2/EDNRA/EDNRB/EFEMP1/EGF/EGFR/ENG/EPHA1/EPHA2/EPHA3/EPHB3/EPHB4/ESRRB/F2R/F2RL2/FGFR4/FZD2/FZD4/FZD6/GFRA1/GHR/GNA13/GPER1/GPR34/GPR75/HRH1/IFNAR1/IFNGR1…	133
GO:0060089	MF	molecular transducer activity	133/1976	194/4173	8.36524e-10	ABCA1/ABHD2/ACKR2/ACKR3/ACVR1/ACVR1B/ACVR2A/ACVR2B/ADCYAP1R1/ADGRL2/ADORA1/ADRA1A/ADRA2A/ADRA2B/ADRB2/AGTR1/AMOT/ANTXR1/ANTXR2/ATP6AP2/AVPR1A/AXL/BMPR1A/BMPR1B/BMPR2/C5AR1/CALCR/CALCRL/CCR10/CD247/CD47/CHRNA3/CHRND/CNTFR/CRHR2/CTSH/CXCR4/DDR1/DDR2/EDNRA/EDNRB/EFEMP1/EGF/EGFR/ENG/EPHA1/EPHA2/EPHA3/EPHB3/EPHB4/ESRRB/F2R/F2RL2/FGFR4/FZD2/FZD4/FZD6/GFRA1/GHR/GNA13/GPER1/GPR34/GPR75/HRH1/IFNAR1/IFNGR1…	133
GO:0051241	BP	negative regulation of multicellular organismal process	150/1873	225/3976	9.18636e-10	ACP5/ACVR2B/ADM/ADORA1/ADRA1A/ADRB2/ALPK2/AMOT/ANGPT2/ANXA5/APOD/APP/ARRDC3/ASPN/ATP2A2/ATP2B1/BCL6/BMP4/BMPR1A/BMPR2/C1QC/CALCR/CAV3/CCNB2/CD9/CDKN1B/COL3A1/COL5A2/CREB3L1/CST3/CTSC/DAB2IP/DDX6/DLL1/DLL4/DUSP10/EDNRB/EFNA1/EPHA2/FBLN5/FURIN/GATA2/GATA6/GJA1/GLI2/GPATCH3/GTF2I/GUCY1A1/HEY1/HEY2/HOMER2/HOXA5/HSPA9/ID2/ID3/ID4/INHBA/INHBB/INPP5F/IP6K1/IRF1/ITM2C/KCNE3/KCNMA1/KLF2/LBX1/LDLRAD4/LGR4/…	150
GO:0048870	BP	cell motility	177/1873	274/3976	1.20719e-09	ABHD2/ABL1/ACKR2/ACKR3/ACTB/ACTG1/ACTN4/ADAM15/ADORA1/AMOT/ANGPT2/APBB2/APC/APOD/APP/ARF4/ARPC5/B4GALT1/BAMBI/BMP4/BMPER/BMPR1A/BMPR2/C5AR1/CAMK2A/CAP1/CCL2/CCR10/CD99L2/CFAP20/CFL1/CFL2/CLEC14A/COL3A1/CTSH/CXCL12/CXCR4/DCX/DLL4/DPCD/DPP4/DUSP10/DUSP3/EDNRB/ENG/ENPEP/ENPP2/EPHA1/EPHA2/EPHB3/FADD/FAP/FES/FGF1/FGF16/FSCN1/FUZ/FYN/GATA2/GCNT1/GJA1/GNA13/GPC4/GPER1/GRB10/GTPBP4/HACE1/HBEGF/HOXA5/HRH1…	177
GO:0051674	BP	localization of cell	177/1873	274/3976	1.20719e-09	ABHD2/ABL1/ACKR2/ACKR3/ACTB/ACTG1/ACTN4/ADAM15/ADORA1/AMOT/ANGPT2/APBB2/APC/APOD/APP/ARF4/ARPC5/B4GALT1/BAMBI/BMP4/BMPER/BMPR1A/BMPR2/C5AR1/CAMK2A/CAP1/CCL2/CCR10/CD99L2/CFAP20/CFL1/CFL2/CLEC14A/COL3A1/CTSH/CXCL12/CXCR4/DCX/DLL4/DPCD/DPP4/DUSP10/DUSP3/EDNRB/ENG/ENPEP/ENPP2/EPHA1/EPHA2/EPHB3/FADD/FAP/FES/FGF1/FGF16/FSCN1/FUZ/FYN/GATA2/GCNT1/GJA1/GNA13/GPC4/GPER1/GRB10/GTPBP4/HACE1/HBEGF/HOXA5/HRH1…	177
GO:0001525	BP	angiogenesis	82/1873	110/3976	2.72504e-09	ABL1/ACKR3/ACTG1/ADM/AMOT/ANGPT1/ANGPT2/ANGPTL1/ANGPTL2/ANGPTL4/B4GALT1/BMP4/BMPER/BTG1/C5AR1/CALCRL/CLEC14A/CREB3L1/CTSH/DAB2IP/DLL1/DLL4/EFNA1/ENG/ENPP2/EPHA1/EPHA2/EPHB3/F3/FBLN5/FGF1/FGF9/GATA2/GATA6/GNA13/GTF2I/HEY1/HOXA3/HOXA5/ITGAV/KDR/KLF2/MAPK14/MDK/MTDH/NRP1/PDCL3/PECAM1/PLCD3/PPARG/PPP1R16B/PTGIS/PTK2B/RAMP1/RAMP2/RBPJ/RGCC/RHOA/ROBO4/RRAS/SAT1/SERPINF1/SFRP2/SMAD1/SOX17/SPRED1/SPRY2/S…	82
GO:0048468	BP	cell development	231/1873	376/3976	3.27247e-09	ABHD2/ABL1/ACTA2/ACTB/ACTC1/ACTN4/ADM/ADRA1A/ADRA2B/AFF4/AKAP1/AKIP1/ALCAM/ALPK2/AMIGO1/APBB2/APOD/APP/ARF4/ATP2A2/AVIL/B3GNT2/B4GALT1/B4GALT5/BCL6/BHLHE40/BLOC1S5/BMP4/BMP5/BMPR1A/BMPR1B/BMPR2/BTBD3/C5AR1/CAMK2A/CAPN3/CAPRIN1/CAV2/CAV3/CCNB2/CDH11/CDK1/CEBPA/CFL2/CFLAR/CHODL/CLU/COL14A1/COL3A1/CSRP3/CXCL12/DCX/DDX20/DDX6/DLL1/DLL4/DPYSL2/DTNBP1/DUSP10/DVL1/EDNRB/EFHD1/EFNA1/EPHA1/EPHA2/EPHA3/EPH…	231
GO:0045595	BP	regulation of cell differentiation	206/1873	330/3976	3.88708e-09	ABL1/ACTN4/ACVR2B/ADM/ADRA2B/AKAP1/APP/ASB4/AVIL/BAMBI/BCL6/BHLHE40/BLOC1S5/BMP4/BMP5/BMPR1A/BMPR1B/BMPR2/BTG1/C1QC/CAMK2A/CAPRIN1/CASP8/CAV3/CCDC71/CCNB2/CDK1/CDKN1B/CEBPA/CEBPB/CFLAR/CHODL/COL3A1/COL5A2/DDX6/DLL1/DLL4/DPYSL2/DUSP10/DVL1/EDNRB/EFNA1/EHD2/EPHA3/EPHB3/FADD/FES/FGF9/FOS/FOXO1/FYN/GATA2/GATA6/GJA1/GLI2/GNB3/GPER1/HECW2/HES6/HEY1/HEY2/HEYL/HOXA5/HSPA9/ID2/ID3/ID4/IGFBP3/IKBKB/IL34/IN…	206
GO:0035295	BP	tube development	147/1873	223/3976	4.52726e-09	ABL1/ACKR3/ACTG1/ACVR2B/ADM/AMOT/ANGPT1/ANGPT2/ANGPTL1/ANGPTL2/ANGPTL4/ASB4/B4GALT1/BMP4/BMP5/BMPER/BMPR1A/BMPR2/BTG1/C5AR1/CALCRL/CAV3/CEBPA/CLEC14A/COL3A1/CREB3L1/CTSH/CTSZ/DAB2IP/DLL1/DLL4/DVL1/EDNRB/EFNA1/ENG/ENPP2/EPHA1/EPHA2/EPHB3/F3/FBLN5/FGF1/FGF9/FUZ/GATA2/GATA6/GJA1/GJC1/GLI2/GNA13/GTF2I/HEY1/HEY2/HEYL/HHIP/HOXA3/HOXA5/HSD11B1/ID2/ITGAV/KAT2A/KDR/KIF20B/KIT/KLF2/LBX1/LGR4/LGR5/LUZP1/MAG…	147
GO:0062023	CC	collagen-containing extracellular matrix	37/1955	41/4170	5.12748e-09	ADAMTS15/ANGPT1/ANGPT2/ANGPTL1/ANGPTL2/ANGPTL4/ANGPTL6/ANXA2/COL14A1/COL3A1/COL5A2/EFEMP1/ELN/FBLN1/FBLN5/FCN2/FMOD/GPC1/GPC4/LUM/MEGF9/MGP/MYOC/NTN1/NTN4/OMD/POSTN/PRELP/RARRES2/SFRP1/SPARC/SPARCL1/TGFB3/TGFBR3/THBS1/TIMP3/TNC	37
GO:0005102	MF	signaling receptor binding	185/1976	293/4173	1.30191e-08	ABCA1/ABL1/ACTN4/ADAM15/ADM/ADRA2A/ANGPT1/ANGPT2/ANGPTL1/ANGPTL2/ANGPTL4/ANGPTL6/ANKS1A/APOA1/APOE/APP/ARF4/ARHGEF12/ARRDC3/BAMBI/BMP4/BMP5/BMP6/C3/CAMK2A/CAV2/CBL/CCL2/CCL26/CD74/CD9/CDC42EP2/CLEC11A/CLU/CNRIP1/COL3A1/CTBP2/CXCL12/CXCL2/DKK2/DLL1/DLL4/DPP4/DUSP3/DVL1/EFNA1/EFNA2/EFNB2/EGF/EGFL6/ENG/ENHO/FADD/FAP/FBLN5/FBN1/FCN2/FEM1B/FES/FGF1/FGF16/FGF18/FGF6/FGF9/FYN/GAB2/GALNT11/GDF11/GJA1/GNA…	185
GO:0051270	BP	regulation of cellular component movement	118/1873	174/3976	1.41841e-08	ABHD2/ABL1/ACTG1/ACTN4/ADAM15/ADORA1/AMOT/ANGPT2/APOD/APP/BCL6/BMP4/BMPER/BMPR1A/BMPR2/C5AR1/CAMK2A/CAV3/CCL2/CD9/CD99L2/CDKN1B/CFAP20/COL3A1/CTSH/CXCL12/DLL4/DUSP10/DUSP3/ENPP2/EPHA1/EPHA2/FADD/FES/FGF1/FGF16/FUZ/GATA2/GJA1/GNA13/GPER1/GTPBP4/HACE1/HBEGF/INPP5F/ITGAV/ITGB1/ITGB3/KCNE3/KDR/KIF20B/KIT/LDLRAD4/MAP2K2/MAPK14/MCU/MDK/MET/MIIP/MPP1/MYOC/NCK1/NR2F2/NTN1/PECAM1/PHACTR1/PHLDA2/PLA2G7/PPA…	118
GO:0006928	BP	movement of cell or subcellular component	219/1873	358/3976	1.5171e-08	ABHD2/ABL1/ACKR2/ACKR3/ACTB/ACTC1/ACTG1/ACTN4/ACTR2/ADAM15/ADORA1/ALCAM/AMOT/ANGPT2/APBB2/APC/APOD/APP/ARF4/ARPC5/B3GNT2/B4GALT1/BAMBI/BCL6/BLOC1S5/BMP4/BMPER/BMPR1A/BMPR1B/BMPR2/C5AR1/CACNA2D1/CAMK2A/CAP1/CAV3/CCL2/CCR10/CD9/CD99L2/CDKN1B/CFAP20/CFL1/CFL2/CLEC14A/COL3A1/CTSH/CXCL12/CXCR4/DCX/DLL4/DPCD/DPP4/DPYSL2/DTNBP1/DUSP10/DUSP3/DVL1/DYNC1LI2/DYNLRB1/EDNRB/EFNA1/ENG/ENPEP/ENPP2/EPHA1/EPHA2/E…	219
GO:0000902	BP	cell morphogenesis	127/1873	190/3976	1.53285e-08	ABL1/ACTB/ACTN4/AKIP1/ALCAM/APBB2/APP/B3GNT2/B4GALT5/BAMBI/BCL6/BMPR1B/BMPR2/BTBD3/CAMK2A/CAP1/CAPRIN1/CCL2/CDC42EP1/CDC42EP2/CDC42EP3/CDC42EP4/CDH11/CDH5/CFL1/CHODL/CLU/COL14A1/CXCL12/DCX/DPYSL2/DTNBP1/DVL1/EFNA1/ENPP2/EPHA1/EPHA2/EPHA3/EPHB3/EXT1/FES/FGD1/FITM2/FMNL1/FYN/GAS7/GLI2/GNA13/HECW2/ID2/ITGAV/KDR/KIF20B/KIT/KLF2/LZTS1/MAP1B/MAP2K2/MAPK14/MDK/MEF2A/MEF2C/MEGF9/MET/MYOC/MYOT/MYPN/NDN/NF…	127
GO:0007399	BP	nervous system development	228/1873	375/3976	1.58178e-08	ABL1/ACSL4/ACTB/ACTL6A/ACVR1B/ADM/ADRA2B/ALCAM/AMIGO1/APBB2/APOD/APP/ARF4/AVIL/B3GNT2/B3GNT5/B4GALT5/BCL6/BHLHE40/BLOC1S5/BMP4/BMP5/BMPR1A/BMPR1B/BMPR2/BTBD1/BTBD3/C5AR1/CAMK2A/CAPRIN1/CASP3/CCL2/CD9/CDH11/CEBPB/CHODL/CHRNA3/CLU/COL3A1/CTSC/CXCL12/CXCR4/DBX1/DCX/DDX6/DEGS1/DHX30/DLL1/DLL4/DOK5/DPCD/DPYSL2/DTNBP1/DUSP10/DVL1/EDNRA/EDNRB/EED/EFHD1/EFNA1/ENC1/EPHA1/EPHA2/EPHA3/EPHB3/ETV6/EXT1/FES/FO…	228
GO:0008283	BP	cell population proliferation	206/1873	334/3976	1.66394e-08	ABL1/ADM/APC/APOD/APP/AVPR1A/B4GALT1/BAMBI/BCL6/BID/BMP4/BMP5/BMPER/BMPR1A/BMPR1B/BMPR2/BTG1/BTG2/C5AR1/CALCRL/CAV1/CAV2/CCL2/CDCA7L/CDK1/CDKN1B/CEBPA/CEBPB/CFLAR/CHTOP/CLEC11A/CLU/CTPS1/CTSH/DAB2IP/DLL1/DLL4/DPP4/DPT/DUSP10/EGLN3/EIF2S2/ELF4/ENPEP/EPHA1/EPHA2/ETV6/F3/FADD/FAM98A/FAM98B/FAP/FBLN5/FBXO4/FES/FGF1/FGF6/FGF9/FGFR4/FIGNL1/FMC1/FYN/GAB2/GATA2/GATA6/GJA1/GLI2/GNAI2/GPER1/GRK5/GTPBP4/HBE…	206
GO:0051094	BP	positive regulation of developmental process	164/1873	257/3976	1.9307e-08	ABL1/ACVR2B/ADM/ADRA2B/AKAP1/AKT2/AMOT/ASB4/ATP2B1/AVIL/B4GALT5/BAMBI/BCL6/BLOC1S5/BMP4/BMP5/BMPER/BMPR1A/BMPR1B/BMPR2/BTG1/C5AR1/CAPN3/CAPRIN1/CASP8/CAV3/CCDC71/CDK1/CEBPA/CEBPB/CHODL/CTSH/DLL1/DUSP10/DVL1/EHD2/ENPP2/EPHA1/EPHA3/EPHB3/F3/FADD/FES/FGF1/FGF9/FOS/FYN/GATA2/GATA6/GJA1/GLI2/GPER1/HEY2/HEYL/HOXA5/ID2/IGFBP3/IL34/INHBA/ISG15/KDR/KIF20B/KLF10/LGR4/LRRN1/MAGED1/MAML1/MAP2K2/MAPK14/MCU/MD…	164
GO:1901342	BP	regulation of vasculature development	60/1873	77/3976	2.34323e-08	ABL1/ADM/AMOT/ANGPT2/ASB4/BMP4/BMPER/BTG1/C5AR1/CREB3L1/CTSH/DAB2IP/DLL1/DLL4/ENPP2/EPHA1/EPHA2/F3/FBLN5/FGF1/GATA2/GATA6/GPER1/GTF2I/HEY2/HOXA5/KDR/KLF2/MDK/MTDH/NFATC2/PDCD4/PDCL3/PPARG/PPP1R16B/PTGIS/PTK2B/RAMP2/RAP1A/RGCC/RHOA/RRAS/SERPINF1/SFRP2/SMAD1/SPRED1/SPRY2/SRPX2/STAT1/STAT3/THBS1/THBS2/TMEM100/TNFRSF12A/TSPAN12/VASH1/VASH2/VEGFA/VEGFD/WNT5A	60
GO:0048729	BP	tissue morphogenesis	92/1873	130/3976	2.44323e-08	ABL1/ACTA2/ACTC1/ACTG1/ADM/BMP4/BMP5/BMPR1A/BMPR2/BTBD7/CAV3/COL14A1/COL3A1/CTSH/CTSZ/DLL1/DLL4/DVL1/EPHA2/FEM1B/FGF1/FUZ/GCNT1/GJA1/GLI2/GNA13/GPI/GRB2/HBEGF/HEY2/HEYL/HHIP/HOXA5/HOXB2/ID4/INHBA/KAT2A/KIF20B/LBX1/LGR4/LGR5/LUZP1/MAGED1/MDK/MEF2C/MET/MIB1/MLLT3/MTHFR/MYF6/MYL2/NTN4/PAFAH1B1/PBX1/PKD2/PRKAR1A/PROX1/PSEN1/PTCH1/PTK7/RARA/RBPJ/RGMA/RHOA/ROR2/SFRP1/SFRP2/SIX1/SIX2/SLC9A3R1/SMAD1/SMAD…	92
GO:0060537	BP	muscle tissue development	71/1873	95/3976	2.74013e-08	ACTC1/ADRA1A/ALPK2/BCL9/BMP4/BMP5/BMPR1A/CAV2/CAV3/CFL2/CFLAR/CHRND/COL3A1/CSRP3/DLL1/DLL4/EGR1/FGF9/FOS/FOXN2/GATA6/GJA1/GJC1/HEY2/HEYL/ID2/KLHL41/LEMD2/MAFF/MAML1/MAPK14/MEF2A/MEF2C/METTL8/MSC/MSTN/MTM1/MYF6/MYL2/MYOD1/MYOG/MYOZ1/MYOZ2/NDUFV2/NEBL/NR2F2/PKD2/PPARGC1A/PRKAR1A/PROX1/PTCH1/RARA/RBPJ/RCAN1/RHOA/SIX1/SMAD1/SMAD4/SMAD7/SOX11/SRF/SRPK3/TBX2/TBX3/TGFB1/TIPARP/VGLL2/WNT5A/XK/YBX3/ZFAND5	71
GO:0032879	BP	regulation of localization	260/1873	438/3976	3.39063e-08	ABCA1/ABHD17C/ABHD2/ABL1/ACSL5/ACTG1/ACTN4/ADAM15/ADORA1/ADRA2A/AHCYL1/AMOT/ANGPT2/APOA1/APOD/APP/ARFIP1/ARHGAP1/ARHGDIA/ATP1B1/ATP2A2/ATP2B1/AZIN1/BCL6/BEST3/BIN1/BMP4/BMPER/BMPR1A/BMPR2/C2CD2L/C3/C5AR1/CACNA2D1/CACNB1/CACNG1/CACNG6/CAMK2A/CAMK2D/CAPN3/CAV3/CBL/CCL2/CCNE2/CD47/CD9/CD99L2/CDK1/CDKN1B/CEBPB/CEP250/CFAP20/CLIC5/CLU/COL3A1/CSRP3/CTSH/CXCL12/DLL1/DLL4/DTNBP1/DUSP10/DUSP3/DVL1/EHD2/EN…	260
GO:0031226	CC	intrinsic component of plasma membrane	124/1955	187/4170	3.43204e-08	ABCA1/ACKR2/ACVR1B/ACVR2B/ADRA1A/ADRA2A/ADRA2B/ADRB2/ALCAM/AMIGO1/ATP1B1/ATP1B4/AVPR1A/BMPR2/CACNG1/CALCR/CALCRL/CAV1/CAV2/CAV3/CD47/CD82/CD9/CHRNA3/CHRND/CLCN5/DDR1/DDR2/EFNA1/EPHA1/EPHA2/EPHA3/EPHB3/EPHB4/F2RL2/GPC1/GPC4/GPIHBP1/HAS3/HBEGF/HHIP/HVCN1/IFNAR1/IL6R/ITGA2B/ITGA4/ITGAV/ITGB1/ITGB3/ITGB5/ITGB6/ITGB8/KCNA5/KCNB1/KCNE3/KCNE5/KCNJ2/KCNK1/KCNQ5/KDR/KIT/LGR4/LGR5/LPAR4/LRP12/LRRC8D/LY96/M…	124
GO:0097435	BP	supramolecular fiber organization	114/1873	169/3976	4.01284e-08	ABL1/ACTC1/ACTG1/ACTN1/ACTN4/ACTR2/AEBP1/APC/APOE/APP/ARFGEF1/ARPC1B/ARPC5/AVIL/CAP1/CAPN3/CAPZA2/CAPZB/CAV3/CDC42EP2/CDC42EP3/CDC42EP4/CDKN1B/CFL1/CFL2/CFLAR/CLU/COL3A1/COL5A2/COLGALT1/CSRP3/CST3/DPT/DRG1/DVL1/EFEMP2/EPHA1/EPS8/ESAM/EVL/FBLN5/FES/FIGNL1/FMOD/FSCN1/GRB2/HCLS1/HIP1R/INPP5K/KATNAL1/KIRREL1/KLHL24/KLHL41/LMOD2/LTBP2/LUM/MAP1B/MCU/MEF2A/MET/MID1IP1/MMP11/MTM1/MYL2/MYO6/MYOC/MYOZ1/MYO…	114
GO:0007169	BP	transmembrane receptor protein tyrosine kinase signaling pathway	95/1873	136/3976	4.10046e-08	ABL1/ANGPT1/ANGPT2/ANGPTL1/ANKS1A/APOD/APP/BMP5/CAV2/CBL/CREB3L1/CSRP3/DAB2IP/DLL1/DOK5/EFNA1/EFNA2/EFNB2/EGFR/EIF4EBP2/ENHO/EPHA1/EPHA2/EPHA3/EPHB3/F3/FES/FGF1/FGF16/FGF18/FGF6/FGF9/FOXO1/FYN/GPER1/GRB10/GRB2/HBEGF/HHIP/HIP1R/IGF1/IGFBP2/IGFBP3/IGFBP4/IGFBP5/IGFBP6/INPP5K/IRS1/KDR/KIT/LEPROT/MAPK14/MET/MYOC/NCK1/NCK2/NCOA5/NDN/NRP1/NTF4/PID1/PLAT/PLEKHA1/PSEN1/PTK2B/PTPN11/RAB14/RARRES2/RASSF2/R…	95
GO:0022610	BP	biological adhesion	132/1873	201/3976	4.16398e-08	ABL1/ACTG1/ACTN4/ADAM15/ADAM19/AKIP1/ALCAM/AMIGO1/ANGPT1/ANGPT2/ANGPTL4/APOD/APP/ARVCF/ATP1B1/B4GALT1/BCL6/BMP4/BMP5/CAV1/CD34/CD47/CD9/CD93/CDH1/CDH11/CDH13/CDH5/CEBPB/COL3A1/CTNNA1/CXCR4/DLL1/DPP4/DUSP10/DUSP3/EGFL6/ENG/EPHA1/EPHA2/EPHA3/EPHB3/ESAM/F11R/FADD/FES/GCNT1/GPC4/GTPBP4/HAPLN1/HAPLN3/ICAM1/ICAM2/IGFBP2/IRF1/ITGA2B/ITGA4/ITGAV/ITGB1/ITGB3/ITGB5/ITGB6/ITGB8/JAM3/KDR/KIRREL1/KIT/KITLG/LG…	132
GO:0005615	CC	extracellular space	141/1955	218/4170	4.29207e-08	ACTG1/ADAM15/ADAMTS15/ADM/AEBP1/ANGPT1/ANGPT2/ANGPTL1/ANGPTL2/ANGPTL4/ANGPTL6/ANXA2/ANXA5/APOA1/APOD/APOE/APP/ARSG/ASPN/BMP4/BMP5/BMPER/C1S/C3/CCL2/CCL26/CD47/CLEC11A/CLEC3B/CLU/COL14A1/COL3A1/COL8A1/CPA1/CREG1/CRISPLD1/CST3/CTSB/CTSC/CTSH/CTSZ/CXCL2/DCN/DKK2/EFEMP2/ENG/ENPP2/F3/F8/FAP/FBLN5/FBN1/FCN2/FGF1/FGF9/FMOD/GPI/HBEGF/IDE/IGF1/IGFBP2/IGFBP3/IGFBP4/IGFBP5/IGFBP6/IL34/INHBA/INHBB/ITM2B/LING…	141
GO:0042127	BP	regulation of cell population proliferation	178/1873	285/3976	4.77086e-08	ABL1/ADM/APC/APOD/APP/AVPR1A/B4GALT1/BAMBI/BCL6/BID/BMP4/BMP5/BMPR1A/BMPR1B/BMPR2/BTG1/BTG2/C5AR1/CALCRL/CAV1/CAV2/CCL2/CDCA7L/CDKN1B/CEBPA/CEBPB/CFLAR/CHTOP/CLEC11A/CLU/CTSH/DAB2IP/DLL1/DLL4/DPP4/DPT/DUSP10/EGLN3/EPHA1/F3/FADD/FAM98A/FAM98B/FAP/FBLN5/FBXO4/FES/FGF1/FGF6/FGF9/FGFR4/FMC1/FYN/GAB2/GATA2/GATA6/GJA1/GLI2/GNAI2/GPER1/GRK5/GTPBP4/HBEGF/HDAC2/HEY2/HHEX/HOXA3/HOXA5/HP1BP3/ID2/ID4/IER5/IG…	178
GO:0007155	BP	cell adhesion	131/1873	200/3976	5.96386e-08	ABL1/ACTG1/ACTN4/ADAM15/ADAM19/AKIP1/ALCAM/AMIGO1/ANGPT1/ANGPT2/ANGPTL4/APOD/APP/ARVCF/ATP1B1/B4GALT1/BCL6/BMP4/BMP5/CAV1/CD34/CD47/CD9/CD93/CDH1/CDH11/CDH13/CDH5/CEBPB/COL3A1/CTNNA1/CXCR4/DLL1/DPP4/DUSP10/DUSP3/EGFL6/ENG/EPHA1/EPHA2/EPHA3/EPHB3/ESAM/F11R/FADD/FES/GCNT1/GPC4/GTPBP4/HAPLN1/HAPLN3/ICAM1/ICAM2/IGFBP2/IRF1/ITGA2B/ITGA4/ITGAV/ITGB1/ITGB3/ITGB5/ITGB6/ITGB8/JAM3/KDR/KIRREL1/KIT/KITLG/LG…	131
GO:0003008	BP	system process	149/1873	233/3976	7.43575e-08	ABCG2/ABL1/ACTA2/ACTC1/ADM/ADORA1/ADRA1A/ADRA2A/ADRA2B/ADRB2/AGTR1/APOA1/APP/ARF4/ATP1B1/ATP2A2/ATP2B1/AVPR1A/B3GNT2/BMP4/BMPR2/C5AR1/CACNA2D1/CALD1/CAMK2D/CAV3/CCL2/CCND2/CDKN1B/CFLAR/CHRNA3/CHRND/CLIC5/CSRP3/CTSC/DLL1/DVL1/EDNRA/EDNRB/EIF4EBP2/ENPEP/EYA4/F11R/FBXO32/FYN/GATA6/GJA1/GJC1/GPER1/GUCY1A1/HBEGF/HEY2/HIP1R/HOMER2/HOXA5/HRH1/ID2/INHBA/INHBB/INPP5F/INPP5K/INSYN1/KAT2A/KCNA5/KCNE3/KCNE5/…	149
GO:0045597	BP	positive regulation of cell differentiation	120/1873	181/3976	7.96531e-08	ABL1/ACVR2B/ADM/ADRA2B/AKAP1/ASB4/AVIL/BAMBI/BCL6/BLOC1S5/BMP4/BMP5/BMPR1A/BMPR1B/BMPR2/BTG1/CAPRIN1/CASP8/CAV3/CCDC71/CDK1/CEBPA/CEBPB/CHODL/DUSP10/DVL1/EHD2/EPHA3/FADD/FES/FOS/FYN/GATA2/GATA6/GJA1/GLI2/GPER1/HEYL/HOXA5/ID2/IGFBP3/IL34/INHBA/ISG15/KIF20B/KLF10/MAML1/MAP2K2/MAPK14/MDK/MEDAG/MEF2C/MME/MYF6/MYOC/MYOD1/MYOG/NCK1/NFATC2/NOCT/NTN1/NUMB/PAFAH1B1/PCID2/PDE3A/PLAG1/PPARG/PRKAR2A/PRKN/PRO…	120
GO:2000145	BP	regulation of cell motility	109/1873	162/3976	9.95413e-08	ABHD2/ABL1/ACTG1/ACTN4/ADAM15/ADORA1/AMOT/ANGPT2/APOD/APP/BMP4/BMPER/BMPR1A/BMPR2/C5AR1/CAMK2A/CCL2/CD99L2/CFAP20/COL3A1/CTSH/CXCL12/DLL4/DUSP10/DUSP3/ENPP2/EPHA1/EPHA2/FADD/FES/FGF1/FGF16/FUZ/GATA2/GJA1/GNA13/GPER1/GTPBP4/HACE1/HBEGF/INPP5F/ITGAV/ITGB1/ITGB3/KDR/KIF20B/KIT/LDLRAD4/MAP2K2/MAPK14/MCU/MDK/MET/MIIP/MPP1/MYOC/NCK1/NR2F2/NTN1/PECAM1/PHACTR1/PHLDA2/PLA2G7/PPARG/PROX1/PRR5L/PTK2B/PTN/PT…	109
GO:0005887	CC	integral component of plasma membrane	113/1955	170/4170	1.17609e-07	ABCA1/ACKR2/ACVR1B/ACVR2B/ADRA1A/ADRA2A/ADRA2B/ADRB2/AMIGO1/ATP1B1/ATP1B4/AVPR1A/BMPR2/CACNG1/CALCR/CALCRL/CAV1/CAV2/CAV3/CD47/CD82/CD9/CHRNA3/CHRND/CLCN5/DDR1/DDR2/EPHA1/EPHA2/EPHA3/EPHB3/EPHB4/F2RL2/HAS3/HBEGF/HHIP/HVCN1/IFNAR1/IL6R/ITGA2B/ITGA4/ITGAV/ITGB1/ITGB3/ITGB5/ITGB6/ITGB8/KCNA5/KCNB1/KCNE3/KCNE5/KCNJ2/KCNK1/KCNQ5/KDR/KIT/LGR4/LGR5/LPAR4/LRP12/LRRC8D/MET/MMP16/MPZL1/MYMK/NCF4/NPC1/OXTR/…	113
GO:0030334	BP	regulation of cell migration	103/1873	152/3976	1.30912e-07	ABHD2/ABL1/ACTG1/ACTN4/ADAM15/ADORA1/AMOT/ANGPT2/APOD/APP/BMP4/BMPER/BMPR1A/BMPR2/C5AR1/CAMK2A/CCL2/CD99L2/COL3A1/CTSH/CXCL12/DLL4/DUSP10/DUSP3/ENPP2/EPHA1/EPHA2/FADD/FGF1/FGF16/FUZ/GATA2/GJA1/GNA13/GPER1/GTPBP4/HACE1/HBEGF/ITGAV/ITGB1/ITGB3/KDR/KIF20B/KIT/LDLRAD4/MAPK14/MCU/MDK/MET/MIIP/MPP1/MYOC/NCK1/NR2F2/PECAM1/PHACTR1/PHLDA2/PLA2G7/PPARG/PROX1/PRR5L/PTK2B/PTN/PTP4A1/RAP2B/RAP2C/RARRES2/RGCC/…	103
GO:0051093	BP	negative regulation of developmental process	126/1873	193/3976	1.4396e-07	ABL1/ACTN4/ALPK2/AMOT/ANGPT2/APP/ASPN/BCL2L12/BCL6/BMP4/BMPR1A/BMPR2/C1QC/CAV3/CCNB2/CDKN1B/CFLAR/COL3A1/COL5A2/CREB3L1/CST3/CTSC/DAB2IP/DDX6/DLL1/DLL4/DUSP10/EDNRB/EFNA1/EPHA2/FBLN5/FOXO1/GATA2/GJA1/GLI2/GPER1/GTF2I/HEY1/HEY2/HOXA5/HSPA9/ID2/ID3/ID4/INHBA/INPP5F/INSIG1/IRF1/ITGAV/ITM2C/KLF2/LBX1/LDLRAD4/MBNL3/MDK/MIB1/MMP11/MSTN/MTMR2/MYOZ1/NEPRO/NFATC2/NFIB/NFKBIA/NMRK2/NOCT/NPPC/PAQR3/PBX1/PDC…	126
GO:0048699	BP	generation of neurons	168/1873	270/3976	1.71209e-07	ABL1/ACSL4/ACTB/ADRA2B/ALCAM/AMIGO1/APBB2/APOD/APP/ARF4/AVIL/B3GNT2/B4GALT5/BCL6/BHLHE40/BLOC1S5/BMP4/BMP5/BMPR1A/BMPR1B/BMPR2/BTBD3/CAMK2A/CAPRIN1/CASP3/CDH11/CEBPB/CHODL/COL3A1/CXCL12/DBX1/DCX/DDX6/DLL1/DLL4/DOK5/DPYSL2/DTNBP1/DVL1/EDNRB/EFHD1/EFNA1/EPHA1/EPHA2/EPHA3/EPHB3/EXT1/FES/FYN/GAS7/GATA2/GJA1/GLI2/GPER1/HECW2/HES6/HEY1/HEY2/HEYL/HHIP/ID2/ID4/IL34/INHBA/INPP5F/ITM2C/KIF20B/LBX1/LRP12/LZ…	168
GO:0014706	BP	striated muscle tissue development	64/1873	86/3976	1.78261e-07	ACTC1/ADRA1A/ALPK2/BCL9/BMP4/BMP5/BMPR1A/CAV2/CAV3/CFL2/CFLAR/CHRND/CSRP3/DLL1/DLL4/EGR1/FGF9/FOS/FOXN2/GATA6/GJA1/GJC1/HEY2/HEYL/ID2/KLHL41/LEMD2/MAFF/MAML1/MAPK14/MEF2A/MEF2C/METTL8/MSC/MSTN/MTM1/MYF6/MYL2/MYOD1/MYOG/MYOZ1/MYOZ2/NDUFV2/NEBL/NR2F2/PRKAR1A/PROX1/RARA/RBPJ/RCAN1/RHOA/SIX1/SMAD1/SMAD4/SMAD7/SOX11/SRF/TBX2/TBX3/TGFB1/VGLL2/WNT5A/XK/YBX3	64
GO:0040012	BP	regulation of locomotion	111/1873	167/3976	2.0448e-07	ABHD2/ABL1/ACTG1/ACTN4/ADAM15/ADORA1/AMOT/ANGPT2/APOD/APP/ARRDC3/BMP4/BMPER/BMPR1A/BMPR2/C5AR1/CAMK2A/CCL2/CD99L2/CFAP20/COL3A1/CTSH/CXCL12/CXCR4/DLL4/DUSP10/DUSP3/ENPP2/EPHA1/EPHA2/FADD/FES/FGF1/FGF16/FUZ/GATA2/GJA1/GNA13/GPER1/GTPBP4/HACE1/HBEGF/INPP5F/ITGAV/ITGB1/ITGB3/KDR/KIF20B/KIT/LDLRAD4/MAP2K2/MAPK14/MCU/MDK/MET/MIIP/MPP1/MYOC/NCK1/NR2F2/NTN1/PECAM1/PHACTR1/PHLDA2/PLA2G7/PPARG/PROX1/PRR5L…	111
GO:0009719	BP	response to endogenous stimulus	161/1873	258/3976	2.40494e-07	ABHD2/ABL1/ACVR2B/AHCYL1/APP/ASPN/ATP2B1/AVPR1A/BAMBI/BMP4/BMP5/BMPER/BMPR1B/BMPR2/CACNA2D1/CACNB1/CAMK2A/CASP6/CAV1/CAV2/CAV3/CCL2/CD9/CEBPB/CLEC3B/COL3A1/COL5A2/CPEB3/CPEB4/CREB3L1/CSRP3/CTSB/CTSH/DLL4/DUSP3/EGR1/EIF4EBP2/ENG/ENHO/FBXO32/FGF1/FGF16/FGF18/FGF6/FGF9/FIBIN/FOS/FOXO1/FYN/GATA6/GJA1/GNAI3/GNAQ/GNAS/GPER1/GRB10/GRB2/HEYL/HHIP/IGFBP2/IGFBP3/IGFBP5/INHBB/INPP5K/IRS1/ITGB1/KBTBD2/KLF9/L…	161
GO:0045765	BP	regulation of angiogenesis	52/1873	67/3976	2.63421e-07	ABL1/ADM/AMOT/ANGPT2/BMPER/BTG1/C5AR1/CREB3L1/CTSH/DAB2IP/DLL1/DLL4/ENPP2/EPHA1/EPHA2/F3/FBLN5/FGF1/GATA2/GATA6/GTF2I/HOXA5/KDR/KLF2/MDK/MTDH/PDCL3/PPARG/PPP1R16B/PTGIS/PTK2B/RAMP2/RGCC/RHOA/RRAS/SERPINF1/SFRP2/SMAD1/SPRED1/SPRY2/SRPX2/STAT1/STAT3/THBS1/THBS2/TNFRSF12A/TSPAN12/VASH1/VASH2/VEGFA/VEGFD/WNT5A	52
GO:0001952	BP	regulation of cell-matrix adhesion	20/1873	20/3976	2.74414e-07	ABL1/ACTG1/ADAM15/APOD/BCL6/DUSP3/EPHA1/EPHA3/KDR/MYOC/PEAK1/PTK2B/RHOD/RRAS/S100A10/SLK/THBS1/THY1/VCL/VEGFA	20
GO:0030182	BP	neuron differentiation	151/1873	241/3976	4.08086e-07	ABL1/ACSL4/ACTB/ADRA2B/ALCAM/AMIGO1/APBB2/APOD/APP/ARF4/AVIL/B3GNT2/B4GALT5/BCL6/BLOC1S5/BMP4/BMP5/BMPR1B/BMPR2/BTBD3/CAMK2A/CAPRIN1/CASP3/CDH11/CEBPB/CHODL/CXCL12/DBX1/DCX/DDX6/DLL1/DLL4/DOK5/DPYSL2/DTNBP1/DVL1/EDNRB/EFHD1/EFNA1/EPHA1/EPHA2/EPHA3/EPHB3/EXT1/FES/FYN/GAS7/GATA2/GLI2/HECW2/HEY1/HEY2/HEYL/ID2/ID4/INHBA/INPP5F/ITM2C/KIF20B/LBX1/LRP12/LZTS1/MANF/MAP1B/MAP2K2/MDK/MEF2A/MEF2C/MET/MFRP/M…	151
GO:0030029	BP	actin filament-based process	115/1873	176/3976	4.85153e-07	ABL1/ACTC1/ACTG1/ACTN1/ACTN4/ACTR2/AMOT/ARFGEF1/ARPC1B/ARPC5/AVIL/BAIAP2/BCL6/CACNA2D1/CAP1/CAPN3/CAPZA2/CAPZB/CAV3/CDC42EP2/CDC42EP3/CDC42EP4/CFL1/CFL2/CFLAR/CNN2/CORO1C/CORO2B/CSRP3/DTNBP1/EHD2/EPB41/EPHA1/EPHA3/EPS8/ESAM/EVL/FES/FGD1/FMNL1/FNBP1L/FSCN1/GRB2/HCLS1/HIP1R/IKBKB/INPP5K/KCNA5/KCNE3/KCNE5/KCNJ2/KIRREL1/KIT/KLHL41/LIMK2/LMOD2/MCU/MDK/MEF2A/MET/MYL2/MYL6/MYO6/MYOC/MYOZ1/MYOZ2/NCK1/NCK…	115
GO:0003779	MF	actin binding	77/1976	109/4173	5.23152e-07	ABL1/ABRA/ACTN1/ACTN2/ACTN4/ACTR2/AIF1L/ANKRD1/ARPC1B/ARPC5/AVIL/CALD1/CAP1/CAPZA2/CAPZB/CFL1/CFL2/CNN2/CORO1C/CORO2B/CTNNA1/CXCR4/DMD/DST/ENC1/EPB41/EPS8/EVL/FLNC/FMNL1/FSCN1/HCLS1/HIP1R/HOMER2/KLHL2/LMOD2/MACO1/MAP1B/MSN/MYH4/MYL2/MYL4/MYO1C/MYO1E/MYO6/MYOZ1/MYOZ2/NCALD/NEBL/NRAP/PANX1/PDLIM3/PFN2/PHACTR1/PLS3/PPP1R18/PPP1R9B/PRKN/RAI14/RDX/SYNE2/TLNRD1/TMEM201/TMOD1/TMSB10/TNNI2/TPM1/VASH2/VCL…	77
GO:0019199	MF	transmembrane receptor protein kinase activity	28/1976	31/4173	5.38477e-07	ACVR1/ACVR1B/ACVR2A/ACVR2B/AXL/BMPR1A/BMPR1B/BMPR2/DDR1/DDR2/EFEMP1/EGFR/ENG/EPHA1/EPHA2/EPHA3/EPHB3/EPHB4/FGFR4/KDR/KIT/MET/NRP1/PDGFRA/ROR2/TGFBR1/TGFBR3/TYRO3	28
GO:0000904	BP	cell morphogenesis involved in differentiation	90/1873	132/3976	5.45549e-07	ABL1/ACTB/ACTN4/AKIP1/ALCAM/APBB2/APP/B3GNT2/B4GALT5/BMPR1B/BMPR2/BTBD3/CAMK2A/CAPRIN1/CDH11/CHODL/COL14A1/CXCL12/DCX/DPYSL2/DTNBP1/DVL1/EFNA1/EPHA1/EPHA2/EPHA3/EPHB3/EXT1/FYN/GLI2/HECW2/ID2/ITGAV/LZTS1/MAP1B/MAP2K2/MDK/MEF2A/MEF2C/MEGF9/MET/MYOC/MYOT/MYPN/NDN/NFIB/NR4A2/NRP1/NTN1/NTN4/PAFAH1B1/PEAK1/PECAM1/PHACTR1/PITPNA/PROX1/PSEN1/PTN/PTPN11/RAP2B/RND2/RTN4/S100A10/SEMA3G/SEMA6A/SEMA6D/SIN3A/S…	90
GO:0009967	BP	positive regulation of signal transduction	167/1873	272/3976	6.68883e-07	ABL1/ABRA/ACKR3/ACTN4/ACVR2B/ADRA1A/ADRA2B/ADRB2/APP/ATP6AP2/AVPI1/BAMBI/BCL10/BID/BMP4/BMP5/BMPER/BMPR1A/BMPR1B/BMPR2/C3/C5AR1/CASP8/CAV2/CBL/CCL2/CCNQ/CD74/CFLAR/CLU/COL3A1/CTBP2/CTSC/CTSH/CXCR4/DDX3X/DKK2/DLL1/DLL4/DOK5/ENHO/F2RL2/F3/FADD/FGF1/FGF9/FYN/GADD45B/GADD45G/GPER1/GRB10/GUCY1A1/HBEGF/HIP1R/IKBKB/IKBKG/IL6R/INHBA/INHBB/ITM2C/KDR/KIT/KLF2/KSR1/LAMTOR5/LGR4/LGR5/LMCD1/LPAR4/LTBR/LURAP1L…	167
GO:0071310	BP	cellular response to organic substance	246/1873	422/3976	7.27896e-07	ABCA1/ABHD2/ABL1/ACTN4/ACTR2/ACVR1B/ACVR2B/ADAM15/AHCYL1/APP/ASPN/ATP2B1/AVPR1A/B3GNT2/BAMBI/BMP4/BMP5/BMPER/BMPR1B/BMPR2/C2CD2L/CACNA2D1/CACNB1/CALCRL/CAMK2A/CASP6/CAV1/CAV2/CAV3/CCL2/CDC37/CDC42EP2/CDC42EP4/CDKN1B/CEBPA/CEBPB/CLEC3B/CLU/COL3A1/COL5A2/CPEB3/CPEB4/CREB3L1/CREB3L2/CSRP3/CTBP2/CTSB/CTSH/CXCL12/CXCR4/DAB2IP/DCPS/DLL1/DLL4/DNAJB12/DOK5/DUSP3/EED/EGR1/EIF4EBP2/ENG/ENHO/EPHA3/FADD/FBXO…	246
GO:0022008	BP	neurogenesis	178/1873	293/3976	7.76935e-07	ABL1/ACSL4/ACTB/ADRA2B/ALCAM/AMIGO1/APBB2/APOD/APP/ARF4/AVIL/B3GNT2/B4GALT5/BCL6/BHLHE40/BLOC1S5/BMP4/BMP5/BMPR1A/BMPR1B/BMPR2/BTBD1/BTBD3/C5AR1/CAMK2A/CAPRIN1/CASP3/CCL2/CDH11/CEBPB/CHODL/CLU/COL3A1/CXCL12/CXCR4/DBX1/DCX/DDX6/DLL1/DLL4/DOK5/DPYSL2/DTNBP1/DUSP10/DVL1/EDNRB/EED/EFHD1/EFNA1/EPHA1/EPHA2/EPHA3/EPHB3/ETV6/EXT1/FES/FYN/GAS7/GATA2/GJA1/GLI2/GPER1/HECW2/HES6/HEY1/HEY2/HEYL/HHIP/ID2/ID4/I…	178
GO:0010647	BP	positive regulation of cell communication	179/1873	295/3976	8.09227e-07	ABL1/ABRA/ACKR3/ACTN4/ACVR2B/ADORA1/ADRA1A/ADRA2B/ADRB2/APP/ATP6AP2/AVPI1/BAMBI/BCL10/BID/BMP4/BMP5/BMPER/BMPR1A/BMPR1B/BMPR2/C2CD2L/C3/C5AR1/CASP8/CAV2/CBL/CCL2/CCNQ/CD74/CFLAR/CLU/COL3A1/CTBP2/CTSC/CTSH/CXCR4/DDX3X/DKK2/DLL1/DLL4/DOK5/DTNBP1/ENHO/F2RL2/F3/FADD/FGF1/FGF9/FYN/GADD45B/GADD45G/GPER1/GRB10/GUCY1A1/HBEGF/HIP1R/IKBKB/IKBKG/IL6R/INHBA/INHBB/ITM2C/KCNB1/KDR/KIT/KLF2/KSR1/LAMTOR5/LGR4/LG…	179
GO:0004888	MF	transmembrane signaling receptor activity	95/1976	141/4173	8.48924e-07	ABCA1/ACKR2/ACKR3/ACVR1/ACVR1B/ACVR2A/ACVR2B/ADCYAP1R1/ADGRL2/ADORA1/ADRA1A/ADRA2A/ADRA2B/ADRB2/AGTR1/ANTXR2/AVPR1A/AXL/BMPR1A/BMPR1B/BMPR2/C5AR1/CALCR/CALCRL/CCR10/CD247/CHRNA3/CHRND/CNTFR/CRHR2/CTSH/CXCR4/DDR1/DDR2/EDNRA/EDNRB/EFEMP1/EGF/EGFR/ENG/EPHA1/EPHA2/EPHA3/EPHB3/EPHB4/F2R/F2RL2/FGFR4/FZD2/FZD4/FZD6/GHR/GNA13/GPER1/GPR34/GPR75/HRH1/IFNAR1/IFNGR1/IL13RA1/IL13RA2/IL17RB/IL6R/IL6ST/INPP5K/K…	95
GO:0051172	BP	negative regulation of nitrogen compound metabolic process	255/1873	440/3976	8.68186e-07	ABL1/ACOT8/ACP5/ACVR2B/AGO2/ANGEL2/APOD/APOE/ATF7IP/ATN1/AZIN1/BCL2L12/BCL6/BHLHE40/BMP4/BMPR2/CAPN3/CAV1/CAV3/CBL/CBX1/CBX4/CBX7/CDKN1B/CEBPA/CEBPB/CFLAR/CHMP1A/CHORDC1/CLU/CPEB3/CST3/CTBP2/CTDSPL/CTSZ/DDX20/DDX3X/DLL4/DTNBP1/DUSP10/DUSP3/DUSP6/DVL1/EDNRB/EED/EGR1/EIF4EBP1/EIF4EBP2/ENC1/EPC1/EPHA1/ERF/FBLN5/FGF9/FH/FOXO1/FURIN/FUS/FYN/GADD45B/GATA2/GATA6/GATAD2A/GLI2/GNAQ/GPER1/GTPBP4/H2AFZ/HDAC…	255
GO:0008015	BP	blood circulation	56/1873	75/3976	8.88302e-07	ACTA2/ACTC1/ADM/ADORA1/ADRA1A/ADRA2A/ADRA2B/ADRB2/AGTR1/ATP1B1/ATP2A2/ATP2B1/AVPR1A/BMPR2/CACNA2D1/CAV3/CSRP3/DLL1/EDNRA/EDNRB/ENPEP/GJA1/GUCY1A1/HBEGF/HEY2/HRH1/ID2/KCNA5/KCNE3/KCNE5/KCNJ2/KCNMA1/MEF2A/MYL2/MYL4/NCALD/NOS3/OCLN/OXTR/P2RY2/PDE2A/PPARG/PTGIS/RAMP2/RANGRF/RGS2/RHOA/RNLS/SMAD7/SRI/STAT1/STC1/TGFB1/TNNT3/TPM1/TRPC1	56
GO:0000981	MF	DNA-binding transcription factor activity, RNA polymerase II-specific	113/1976	173/4173	8.97401e-07	AEBP1/BCL6/BHLHE40/BMPR1A/CDC5L/CEBPA/CEBPB/CEBPG/CREB3L1/CREB3L2/CREM/EBF2/EGR1/ELF4/ELK4/ETV6/FOS/FOXO1/GATA2/GATA6/GLI2/HES6/HEY1/HEY2/HEYL/HHEX/HOXA10/HOXA4/HOXA5/HOXB2/HSF2/IRF1/IRF2/IRF8/KLF10/KLF11/KLF2/KLF3/KLF9/LBX1/LITAF/LMO2/MAFF/MAFK/MEF2A/MEF2C/MEOX1/MSC/MYCN/MYF6/MYOD1/MYOG/NDN/NFAT5/NFATC2/NFIB/NFIL3/NKRF/NOTO/NR2C1/NR2C2/NR2F2/NR3C1/NR4A2/PBX1/PBX2/PCBP1/PLAG1/PLAGL1/PLAGL2/PPARA/…	113
GO:0023056	BP	positive regulation of signaling	180/1873	298/3976	1.16038e-06	ABL1/ABRA/ACKR3/ACTN4/ACVR2B/ADORA1/ADRA1A/ADRA2B/ADRB2/APP/ATP6AP2/AVPI1/BAMBI/BCL10/BID/BMP4/BMP5/BMPER/BMPR1A/BMPR1B/BMPR2/C2CD2L/C3/C5AR1/CASP8/CAV2/CBL/CCL2/CCNQ/CD74/CFLAR/CLU/COL3A1/CTBP2/CTSC/CTSH/CXCR4/DDX3X/DKK2/DLL1/DLL4/DOK5/DTNBP1/ENHO/F2RL2/F3/FADD/FGF1/FGF9/FYN/GADD45B/GADD45G/GPER1/GRB10/GUCY1A1/HBEGF/HIP1R/IKBKB/IKBKG/IL6R/INHBA/INHBB/INPP5F/ITM2C/KCNB1/KDR/KIT/KLF2/KSR1/LAMTOR5/…	180
GO:0071495	BP	cellular response to endogenous stimulus	144/1873	231/3976	1.19127e-06	ABHD2/ABL1/ACVR2B/AHCYL1/APP/ASPN/ATP2B1/AVPR1A/BAMBI/BMP4/BMP5/BMPER/BMPR1B/BMPR2/CACNA2D1/CACNB1/CAMK2A/CASP6/CAV1/CAV2/CAV3/CCL2/CEBPB/CLEC3B/COL3A1/COL5A2/CPEB3/CPEB4/CREB3L1/CSRP3/CTSB/CTSH/DLL4/DUSP3/EGR1/EIF4EBP2/ENG/ENHO/FBXO32/FGF1/FGF16/FGF18/FGF6/FGF9/FOS/FOXO1/FYN/GATA6/GJA1/GNAI3/GNAQ/GPER1/GRB10/GRB2/HEYL/HHIP/INHBB/INPP5K/IRS1/KLF9/LAMTOR5/LDLRAD4/LEMD2/LEPROT/LGR4/LMO2/LRRC32/MEF2…	144
GO:0003013	BP	circulatory system process	58/1873	79/3976	1.4681e-06	ABCG2/ACTA2/ACTC1/ADM/ADORA1/ADRA1A/ADRA2A/ADRA2B/ADRB2/AGTR1/ATP1B1/ATP2A2/ATP2B1/AVPR1A/BMPR2/CACNA2D1/CAV3/CSRP3/DLL1/EDNRA/EDNRB/ENPEP/FYN/GJA1/GUCY1A1/HBEGF/HEY2/HRH1/ID2/KCNA5/KCNE3/KCNE5/KCNJ2/KCNMA1/MEF2A/MYL2/MYL4/NCALD/NOS3/OCLN/OXTR/P2RY2/PDE2A/PPARG/PTGIS/RAMP2/RANGRF/RGS2/RHOA/RNLS/SMAD7/SRI/STAT1/STC1/TGFB1/TNNT3/TPM1/TRPC1	58
GO:0031324	BP	negative regulation of cellular metabolic process	272/1873	475/3976	1.47195e-06	ABL1/ACOT8/ACP5/ACVR2B/ADRA1A/AGO2/ANGEL2/APOD/ATF7IP/ATG7/ATN1/BCL2L12/BCL6/BHLHE40/BMP4/BMP5/BMPR2/CAPN3/CAV1/CAV3/CBL/CBX1/CBX4/CBX7/CDKN1B/CEBPA/CEBPB/CFLAR/CHMP1A/CHORDC1/CLU/COX11/CPEB3/CST3/CTBP2/CTDSPL/CTSZ/DDX20/DDX3X/DLL4/DONSON/DTNBP1/DUSP10/DUSP3/DUSP6/DVL1/DYNLL1/EDNRB/EED/EGR1/EIF4EBP1/EIF4EBP2/ENC1/EPC1/EPHA1/ERF/ERLIN2/FAM3C/FBLN5/FGF9/FH/FOXO1/FURIN/FUS/FYN/GADD45B/GATA2/GATA6/GA…	272
GO:0061061	BP	muscle structure development	95/1873	143/3976	1.651e-06	ACTC1/ADM/ADRA1A/ALPK2/ATP2A2/BCL9/BMP4/BMPR1A/BTG1/CAPN3/CAV2/CAV3/CD9/CFL2/CFLAR/CHRND/COL3A1/CSRP3/DLL1/DLL4/EDNRB/EGR1/EHD2/FGF6/FGF9/FLNC/FOS/FOXN2/GATA6/GJA1/GPER1/HEY1/HEY2/HEYL/HIRA/ID3/IGFBP3/KLHL41/LEMD2/LMOD2/MAFF/MAML1/MAPK14/MBNL3/MEF2A/MEF2C/METTL8/MSC/MSTN/MTM1/MYF6/MYL2/MYMK/MYOD1/MYOG/MYOZ1/MYOZ2/NEBL/NFATC2/NMRK2/NR2F2/PDCD4/PDLIM3/PPARD/PRKAR1A/PROX1/RAMP2/RARA/RBM38/RBPJ/RCAN1…	95
GO:0048589	BP	developmental growth	91/1873	136/3976	1.71281e-06	ABL1/ACVR2B/ADM/ADRA1A/APOD/APP/BCL9/BMP4/BMPR1A/BMPR1B/BMPR2/CAPN3/CD9/CDKN1B/CFLAR/CHRND/COL14A1/DCX/DLL1/DPYSL2/DUSP10/DUSP6/DVL1/FBLN5/FGF1/FGF9/FTO/GATA6/GJA1/GLI2/HEY2/HOXA5/KAT2A/KLF2/MAP1B/MAPK14/MDK/MEF2C/MTM1/MYMK/MYOD1/MYOZ1/NDN/NDUFS6/NPPC/NTN1/PHLDA2/PLAG1/PLEKHA1/PPARD/PRKAR1A/PRKN/PROX1/PRPF19/PSAP/PTCH1/PTK7/PTN/PTPN11/RARA/RBPJ/RMI1/RND2/RTN4/SELENOM/SEMA3G/SEMA6A/SEMA6D/SFRP1/SF…	91
GO:0048598	BP	embryonic morphogenesis	79/1873	115/3976	1.72274e-06	ABL1/ACVR2B/ADM/AMOT/BMP4/BMP5/BMPR1A/BMPR2/COL5A2/DLL1/DLL4/DVL1/EPHA2/EXT1/FGF9/FUZ/GATA2/GATA6/GJA1/GLI2/GPI/GRB2/HIRA/HOXA10/HOXA3/HOXA4/HOXA5/HOXB2/ID2/INHBA/INSIG1/ITGAV/KAT2A/KIF20B/LBX1/LUZP1/MDFI/MEF2C/MFAP2/MIB1/MMP16/MTHFR/MYO6/PBX1/PBX2/PKD2/PRKAR1A/PRKRA/PROX1/PSEN1/PTCH1/PTK7/RARA/RGMA/ROR2/RPL38/SFRP1/SFRP2/SIX1/SIX2/SLC9A3R1/SMAD1/SMAD2/SMAD4/SOBP/SOX11/SOX17/SOX4/SPINT2/SPRY2/SRF…	79
GO:0003012	BP	muscle system process	56/1873	76/3976	1.84122e-06	ACTA2/ADRA1A/ADRA2A/ADRA2B/ADRB2/ATP1B1/ATP2A2/ATP2B1/CACNA2D1/CALD1/CAMK2D/CAV3/CFLAR/CSRP3/EDNRB/FBXO32/GATA6/GPER1/GUCY1A1/HEY2/INPP5F/KCNA5/KCNE3/KCNE5/KCNJ2/KCNMA1/LMCD1/LMOD2/MYH4/MYL2/MYL4/MYL6/MYMK/MYOC/MYOG/MYOM1/MYOZ1/MYOZ2/NDUFS6/P2RY1/RANGRF/RGS2/RHOA/SCN4A/SLC8A3/SMAD4/SMAD7/SRF/SRI/STC1/TMOD3/TNNI2/TNNT3/TPM1/TRIM72/TRPC1	56
GO:0003700	MF	DNA-binding transcription factor activity	165/1976	270/4173	1.87423e-06	AEBP1/AHR/ARNTL/ATF3/BCL6/BHLHE40/BMPR1A/CDC5L/CEBPA/CEBPB/CEBPG/CREB1/CREB3L1/CREB3L2/CREB5/CREM/DMRT2/EBF1/EBF2/EGR1/ELF1/ELF4/ELK4/EPAS1/ERF/ESRRB/ETS1/ETV6/FOS/FOSL1/FOSL2/FOXN2/FOXN3/FOXO1/FOXO3/GATA2/GATA6/GLI2/GPBP1/HES6/HEY1/HEY2/HEYL/HHEX/HIF1A/HOXA10/HOXA3/HOXA4/HOXA5/HOXB2/HOXC6/HSF1/HSF2/IRF1/IRF2/IRF8/KLF10/KLF11/KLF2/KLF3/KLF9/LBX1/LITAF/LMO2/MAFF/MAFK/MEF2A/MEF2C/MEOX1/MEOX2/MITF/M…	165
GO:0007507	BP	heart development	76/1873	110/3976	1.92137e-06	ACTC1/ACVR2B/ADAM15/ADM/ADRA1A/ALPK2/AP1B1/BMP4/BMP5/BMPR1A/BMPR2/CALCRL/CAV3/CDKN1B/COL3A1/CSRP3/DLL1/DLL4/DUSP6/FGF9/GATA6/GJA1/GJC1/GLI2/GPER1/HEY2/HEYL/ID2/ID3/LBX1/LEMD2/LUZP1/MAML1/MAP2K2/MAPK14/MEF2A/MEF2C/MIB1/MNAT1/MYL2/NDUFV2/NEBL/PDLIM3/PKD2/PRDM1/PRKAR1A/PROX1/PSEN1/PTCH1/PTK7/PTPN11/RAMP2/RARA/RBPJ/RTN4/SFRP2/SIX1/SMAD1/SMAD2/SMAD4/SMAD7/SMG9/SOX11/SOX17/SOX4/SPRED1/SRF/TBX2/TBX3/TGF…	76
GO:0048584	BP	positive regulation of response to stimulus	217/1873	370/3976	1.96292e-06	ABL1/ABRA/ACKR3/ACTG1/ACTN4/ACTR2/ACVR2B/ADRA1A/ADRA2B/ADRB2/APP/ARFGEF1/ATP6AP2/AVPI1/BAMBI/BCL10/BID/BMP4/BMP5/BMPER/BMPR1A/BMPR1B/BMPR2/C1QB/C1S/C2CD2L/C3/C5AR1/CASP8/CAV2/CBL/CCL2/CCNQ/CD247/CD47/CD74/CEBPA/CEBPB/CEBPG/CFLAR/CLU/COL3A1/CTBP2/CTSC/CTSH/CXCL12/CXCR4/DDX3X/DKK2/DLL1/DLL4/DOK5/DUSP3/ENHO/F2RL2/F3/FADD/FCN2/FGF1/FGF16/FGF9/FH/FUS/FYN/GADD45B/GADD45G/GPER1/GRB10/GUCY1A1/HBEGF/HIP1R…	217
GO:0060429	BP	epithelium development	134/1873	214/3976	2.00848e-06	ABL1/ACTA2/ACTG1/ACVR2B/ADM/ANXA4/B4GALT1/BMP4/BMP5/BMPER/BMPR1A/BMPR2/BTBD7/BTG1/CASP3/CASP6/CAV3/CDK1/CDKN1B/CEBPB/CTSB/CTSH/CTSZ/DLL1/DLL4/DUSP10/DVL1/EPHA2/F11R/FEM1B/FGF1/FUZ/GATA6/GJA1/GLI2/GNA13/GRB2/GSTK1/HBEGF/HEY2/HEYL/HHIP/HNRNPH3/HOXA5/HOXB2/ID2/ID3/ID4/IKBKB/INHBA/KAT2A/KDR/KEAP1/KIF20B/KLF2/LBX1/LGR4/LGR5/LUZP1/MAFF/MAGED1/MAP2K2/MDK/MEF2C/MEOX1/MET/MIB1/MLLT3/MTHFR/MYF6/MYO6/NFIB/N…	134
GO:0019220	BP	regulation of phosphate metabolic process	189/1873	317/3976	2.1561e-06	ABL1/ACKR3/ACVR2B/ADRA1A/ADRA2B/ADRB2/AK4/AKTIP/APP/ATG13/AVPI1/BCL10/BMP4/BMP5/BMPER/BMPR1A/BMPR2/C3/C5AR1/CAMKK2/CAV1/CAV2/CAV3/CBL/CCL2/CCNB2/CCND2/CCNE2/CCNQ/CCNY/CDK1/CDKN1B/CHORDC1/CLU/COX11/COX7A2L/CTDSPL/DDX3X/DOK5/DTNBP1/DUSP10/DUSP19/DUSP3/DUSP6/DVL1/DYNLL1/EFNA1/ENPP2/EPHA1/EPHA2/EPHA3/EPHB3/FBN1/FGF1/FYN/GADD45B/GADD45G/GNAQ/GNB3/GPER1/GRB10/GRB2/GTPBP4/HBEGF/HHEX/HIPK3/IKBKB/IL34/IL6…	189
GO:0051174	BP	regulation of phosphorus metabolic process	189/1873	317/3976	2.1561e-06	ABL1/ACKR3/ACVR2B/ADRA1A/ADRA2B/ADRB2/AK4/AKTIP/APP/ATG13/AVPI1/BCL10/BMP4/BMP5/BMPER/BMPR1A/BMPR2/C3/C5AR1/CAMKK2/CAV1/CAV2/CAV3/CBL/CCL2/CCNB2/CCND2/CCNE2/CCNQ/CCNY/CDK1/CDKN1B/CHORDC1/CLU/COX11/COX7A2L/CTDSPL/DDX3X/DOK5/DTNBP1/DUSP10/DUSP19/DUSP3/DUSP6/DVL1/DYNLL1/EFNA1/ENPP2/EPHA1/EPHA2/EPHA3/EPHB3/FBN1/FGF1/FYN/GADD45B/GADD45G/GNAQ/GNB3/GPER1/GRB10/GRB2/GTPBP4/HBEGF/HHEX/HIPK3/IKBKB/IL34/IL6…	189
GO:0048585	BP	negative regulation of response to stimulus	180/1873	300/3976	2.1682e-06	ABL1/ACKR3/ACP5/ADM/ADORA1/ADRB2/ALPK2/ANGPT2/APC/APOD/ARRDC3/ASPN/ATM/BAMBI/BCL2L1/BCL2L12/BCL6/BID/BMP4/BMP5/BMPER/CASP8/CAV1/CAV2/CAV3/CBL/CCL2/CD9/CFLAR/CLU/COL3A1/CREB3L1/DAB2IP/DDIT4L/DDX3X/DKK2/DKK3/DLL1/DLL4/DUSP10/DUSP3/DUSP6/DVL1/EGR1/ENHO/EPHA2/FBXO7/FGF9/FIGNL1/GATA2/GLI2/GPATCH3/GPER1/GRB10/HELB/HEY1/HEY2/HEYL/HHIP/HIPK3/HOMER2/IGF1/IL13RA2/INPP5F/INPP5K/INSIG1/ITGAV/KLHL31/LDLRAD4/L…	180
GO:0010648	BP	negative regulation of cell communication	156/1873	255/3976	2.19291e-06	ABL1/ACKR3/ADM/ADORA1/ADRB2/ALPK2/APC/APOD/ARRDC3/ASPN/ATM/BAMBI/BCL2L1/BCL2L12/BCL6/BID/BMP4/BMP5/BMPER/CASP8/CAV1/CAV2/CAV3/CBL/CFLAR/CLU/CREB3L1/DAB2IP/DDIT4L/DDX3X/DKK2/DKK3/DLL1/DLL4/DUSP10/DUSP3/DUSP6/EGR1/ENHO/EPHA2/FGF9/FIGNL1/GATA2/GJA1/GLI2/GPATCH3/GPER1/GRB10/HEY1/HEY2/HEYL/HHIP/HIPK3/HOMER2/IGF1/INHBB/INPP5F/INPP5K/INSIG1/ITGAV/KCNB1/KLHL31/LDLRAD4/LEMD2/LEPROT/LGR4/LITAF/LRRC32/MAPK1…	156
GO:0023057	BP	negative regulation of signaling	156/1873	255/3976	2.19291e-06	ABL1/ACKR3/ADM/ADORA1/ADRB2/ALPK2/APC/APOD/ARRDC3/ASPN/ATM/BAMBI/BCL2L1/BCL2L12/BCL6/BID/BMP4/BMP5/BMPER/CASP8/CAV1/CAV2/CAV3/CBL/CFLAR/CLU/CREB3L1/DAB2IP/DDIT4L/DDX3X/DKK2/DKK3/DLL1/DLL4/DUSP10/DUSP3/DUSP6/EGR1/ENHO/EPHA2/FGF9/FIGNL1/GATA2/GJA1/GLI2/GPATCH3/GPER1/GRB10/HEY1/HEY2/HEYL/HHIP/HIPK3/HOMER2/IGF1/INHBB/INPP5F/INPP5K/INSIG1/ITGAV/KCNB1/KLHL31/LDLRAD4/LEMD2/LEPROT/LGR4/LITAF/LRRC32/MAPK1…	156
GO:0044057	BP	regulation of system process	60/1873	83/3976	2.29773e-06	ADM/ADORA1/ADRA1A/ADRA2A/ADRA2B/ADRB2/AGTR1/APOA1/APP/ATP1B1/ATP2A2/ATP2B1/AVPR1A/BMPR2/CACNA2D1/CAMK2D/CAV3/CSRP3/CTSC/FBXO32/GJA1/GPER1/GUCY1A1/HBEGF/HEY2/HIP1R/HRH1/INHBA/INHBB/INPP5K/KCNA5/KCNE3/KCNE5/KCNJ2/KCNMA1/LMCD1/MEF2A/MTMR2/MYL2/MYL4/MYMK/MYOG/OXTR/POMC/PTPN11/RANGRF/RGS2/RHOA/RNLS/SCN4A/SLC8A3/SLC9A3R1/SMAD4/SMAD7/SRF/SRI/STC1/TMEM100/TNNT3/TRPC1	60
GO:0030036	BP	actin cytoskeleton organization	105/1873	162/3976	2.75673e-06	ABL1/ACTC1/ACTG1/ACTN1/ACTN4/ACTR2/AMOT/ARFGEF1/ARPC1B/ARPC5/AVIL/BAIAP2/BCL6/CAP1/CAPN3/CAPZA2/CAPZB/CAV3/CDC42EP2/CDC42EP3/CDC42EP4/CFL1/CFL2/CFLAR/CNN2/CORO1C/CORO2B/CSRP3/DTNBP1/EHD2/EPB41/EPHA1/EPHA3/EPS8/ESAM/EVL/FES/FGD1/FMNL1/FSCN1/GRB2/HCLS1/HIP1R/IKBKB/INPP5K/KIRREL1/KIT/KLHL41/LIMK2/LMOD2/MCU/MDK/MEF2A/MET/MYL2/MYO6/MYOC/MYOZ1/MYOZ2/NCK1/NCK2/NEBL/PAFAH1B1/PDCL3/PDLIM3/PFN2/PHACTR1/PLS…	105
GO:0070848	BP	response to growth factor	87/1873	130/3976	2.88016e-06	ABL1/ACVR1B/ACVR2B/ASPN/BAMBI/BMP4/BMP5/BMPER/BMPR1B/BMPR2/CAV1/CAV2/CAV3/CCL2/CLEC3B/COL3A1/CREB3L1/DAB2IP/DLL1/DLL4/DOK5/DUSP3/EGR1/ENG/EPHA2/FGF1/FGF16/FGF18/FGF6/FGF9/FOS/FYN/GATA6/GRB10/HEYL/HHIP/INPP5K/KDR/LDLRAD4/LEMD2/LRRC32/MAPK14/MEF2C/MYOG/NDN/NTF4/PDCD4/PMEPA1/PTPN11/RAB14/RAMP2/RASL11B/RBPJ/RELA/RGMA/RGMB/ROR2/SFRP1/SFRP2/SFRP5/SHISA2/SLC9A6/SMAD1/SMAD2/SMAD3/SMAD4/SMAD7/SMAD9/SOX11/…	87
GO:0060284	BP	regulation of cell development	117/1873	184/3976	3.08202e-06	ABL1/ACTN4/ADRA2B/AKAP1/APP/AVIL/BCL6/BHLHE40/BMP4/BMP5/BMPR1A/BMPR2/CAMK2A/CAPRIN1/CAV3/CCNB2/CDK1/CHODL/COL3A1/DDX6/DLL1/DLL4/DPYSL2/DUSP10/DVL1/EDNRB/EFNA1/EPHA3/EPHB3/FES/FYN/GATA2/GLI2/GPER1/HECW2/HES6/HEY1/HEY2/HEYL/ID2/ID4/IKBKB/IL34/INPP5F/ITM2C/KIF20B/LBX1/LZTS1/MAP2K2/MDK/MEF2C/MIB1/MME/MYF6/MYOC/MYOD1/MYOG/NCK1/NEPRO/NPPC/NTF4/NTN1/NUMB/PAFAH1B1/PAQR3/PBX1/PDE3A/PHACTR1/PLAG1/PRKAR1A/P…	117
GO:1902531	BP	regulation of intracellular signal transduction	184/1873	309/3976	3.34308e-06	ABCA1/ABL1/ABRA/ACKR3/ACTN4/ADRA1A/ADRA2B/ADRB2/AKAP1/AKIP1/AMOT/APP/ARFGEF1/ARFGEF2/ARRDC3/ATM/AVPI1/BCL2L1/BCL2L12/BCL6/BID/BMP4/BMPER/C5AR1/CAPN3/CASP8/CASTOR1/CAV2/CAV3/CBL/CCL2/CCNQ/CD74/CDC42SE2/CFLAR/CLU/COL3A1/DDX3X/DOK5/DTNBP1/DUSP10/DUSP19/DUSP3/DUSP6/EPHA2/F2RL2/F3/FADD/FGF1/FIGNL1/FYN/GADD45B/GADD45G/GBF1/GPAT3/GPATCH3/GPER1/GRB2/GUCY1A1/HBEGF/HIPK3/HOMER2/IKBKB/IKBKG/INPP5K/KDR/KIT/K…	184
GO:0042325	BP	regulation of phosphorylation	176/1873	294/3976	3.48482e-06	ABL1/ACKR3/ACVR2B/ADRA1A/ADRA2B/ADRB2/AK4/AKTIP/APP/ATG13/AVPI1/BCL10/BMP4/BMP5/BMPER/BMPR1A/BMPR2/C3/C5AR1/CAMKK2/CAV1/CAV2/CAV3/CBL/CCL2/CCNB2/CCND2/CCNE2/CCNQ/CCNY/CDK1/CDKN1B/CHORDC1/CLU/COX11/COX7A2L/CTDSPL/DDX3X/DOK5/DTNBP1/DUSP10/DUSP19/DUSP3/DUSP6/DVL1/DYNLL1/EFNA1/ENPP2/EPHA1/EPHA2/EPHA3/EPHB3/FBN1/FGF1/FYN/GADD45B/GADD45G/GNAQ/GPER1/GRB10/GRB2/GTPBP4/HBEGF/HHEX/HIPK3/IKBKB/IL34/IL6R/INH…	176
GO:0002009	BP	morphogenesis of an epithelium	73/1873	106/3976	3.71767e-06	ABL1/ACTG1/ADM/BMP4/BMP5/BTBD7/CAV3/CTSH/CTSZ/DLL1/DLL4/DVL1/EPHA2/FEM1B/FGF1/FUZ/GJA1/GLI2/GNA13/GRB2/HBEGF/HHIP/HOXA5/HOXB2/ID4/KAT2A/KIF20B/LBX1/LGR4/LGR5/LUZP1/MAGED1/MDK/MEF2C/MET/MIB1/MLLT3/MTHFR/NTN4/PAFAH1B1/PBX1/PKD2/PROX1/PSEN1/PTCH1/PTK7/RARA/RBPJ/RGMA/RHOA/ROR2/SFRP1/SFRP2/SIX1/SIX2/SLC9A3R1/SMAD4/SOX11/SOX17/SOX4/SPINT2/SPRY1/SPRY2/SRF/TBX18/TBX2/TBX3/TCF15/TGFB1/TRAF6/VCL/WNT5A/ZDHH…	73
GO:0071363	BP	cellular response to growth factor stimulus	85/1873	127/3976	3.73395e-06	ABL1/ACVR1B/ACVR2B/ASPN/BAMBI/BMP4/BMP5/BMPER/BMPR1B/BMPR2/CAV1/CAV2/CAV3/CCL2/CLEC3B/COL3A1/CREB3L1/DAB2IP/DLL1/DLL4/DOK5/DUSP3/EGR1/ENG/FGF1/FGF16/FGF18/FGF6/FGF9/FOS/FYN/GATA6/GRB10/HEYL/HHIP/INPP5K/KDR/LDLRAD4/LEMD2/LRRC32/MAPK14/MEF2C/MYOG/NDN/NTF4/PDCD4/PMEPA1/PTPN11/RAB14/RAMP2/RASL11B/RBPJ/RELA/RGMA/RGMB/ROR2/SFRP1/SFRP2/SFRP5/SHISA2/SLC9A6/SMAD1/SMAD2/SMAD3/SMAD4/SMAD7/SMAD9/SOX11/SPRY1/…	85
GO:0009968	BP	negative regulation of signal transduction	147/1873	240/3976	3.98648e-06	ABL1/ACKR3/ADM/ADRB2/ALPK2/APC/APOD/ARRDC3/ASPN/ATM/BAMBI/BCL2L1/BCL2L12/BCL6/BID/BMP4/BMP5/BMPER/CASP8/CAV1/CAV2/CAV3/CBL/CFLAR/CLU/CREB3L1/DAB2IP/DDIT4L/DDX3X/DKK2/DKK3/DLL1/DLL4/DUSP10/DUSP3/DUSP6/EGR1/ENHO/EPHA2/FGF9/FIGNL1/GATA2/GLI2/GPATCH3/GPER1/GRB10/HEY1/HEY2/HEYL/HHIP/HIPK3/HOMER2/IGF1/INPP5F/INPP5K/INSIG1/ITGAV/KLHL31/LDLRAD4/LEMD2/LEPROT/LGR4/LITAF/MAPK14/MAPK8IP1/MAPKAPK5/MCL1/MDK/ME…	147
GO:0045165	BP	cell fate commitment	45/1873	59/3976	4.05188e-06	BMP4/BMPR1A/CEBPB/DBX1/DLL1/DLL4/EBF2/GATA2/GATA6/GLI2/HEY2/ID2/LBX1/MEF2C/MYL2/MYOD1/NR2F2/NTF4/PPARG/PRDM1/PROX1/PSEN1/PTCH1/RARA/RBPJ/RHOA/ROR2/SFRP1/SFRP2/SIX1/SIX2/SMAD1/SMAD2/SMAD4/SOX17/SPRY2/STAT3/STAT6/TBX18/TBX2/TBX3/TCF7L2/WNT16/WNT5A/WNT9A	45
GO:0003158	BP	endothelium development	29/1873	34/3976	4.09203e-06	ACVR2B/BMP4/BMPR2/BTG1/DLL1/DLL4/F11R/FGF1/HEY2/IKBKB/KDR/MET/NR2F2/PDE2A/PECAM1/PPP1R16B/PROX1/RAP1A/RAP2C/RBPJ/RHOA/ROBO4/S1PR3/SLC40A1/SMAD4/SOX17/STC1/TMEM100/VCL	29
GO:0051240	BP	positive regulation of multicellular organismal process	182/1873	306/3976	4.22368e-06	ABCA1/ABL1/ACVR2B/ADM/ADRA1A/ADRA2B/AKAP1/AKT2/AMOT/APOE/ASB4/ATP2B1/AVIL/AVPR1A/B4GALT5/BAMBI/BCL6/BMP4/BMP5/BMPER/BMPR1A/BMPR1B/BMPR2/BTG1/C5AR1/CAMK2D/CAPRIN1/CASP8/CD74/CDK1/CEBPA/CEBPB/CHODL/CLU/CTSH/DDX3X/DLL1/DUSP10/DVL1/EBF2/ENPP2/EPHA1/EPHA3/EPHB3/F3/FADD/FES/FGF1/FGF16/FGF9/FH/FOS/FURIN/FYN/GATA2/GATA6/GJA1/GLI2/GPATCH3/GPER1/GRB10/HADH/HBEGF/HEY2/HEYL/HOXA5/HRH1/ID2/IL33/IL34/INHBA/INH…	182
GO:0009790	BP	embryo development	128/1873	206/3976	6.14181e-06	ABL1/ACSL4/ACTL6A/ACVR2B/ADM/AMOT/B4GALT5/BMP4/BMP5/BMPR1A/BMPR2/CCNB2/CEBPA/CEBPB/CHTOP/COL5A2/DAD1/DLL1/DLL4/DVL1/EIF2S2/ENDOG/EPHA2/EXT1/FGF9/FURIN/FUZ/GATA2/GATA6/GJA1/GLI2/GNA13/GPI/GRB2/HEY2/HIRA/HOXA10/HOXA3/HOXA4/HOXA5/HOXB2/HOXC6/ID2/ID3/INHBA/INSIG1/ITGAV/KAT2A/KEAP1/KIF20B/KIT/KLF2/LBX1/LUZP1/MAFF/MDFI/MEF2C/MEOX1/MFAP2/MGAT1/MIB1/MMP16/MTHFR/MYF6/MYO6/NOCT/NR2C2/NR2F2/OTUD7B/PAFAH1B1/…	128
GO:0048666	BP	neuron development	116/1873	184/3976	6.28282e-06	ABL1/ACTB/ALCAM/AMIGO1/APBB2/APOD/APP/ARF4/AVIL/B3GNT2/B4GALT5/BLOC1S5/BMP5/BMPR1B/BMPR2/BTBD3/CAMK2A/CAPRIN1/CDH11/CHODL/CXCL12/DCX/DPYSL2/DTNBP1/DVL1/EDNRB/EFHD1/EFNA1/EPHA1/EPHA2/EPHA3/EPHB3/EXT1/FES/FYN/GAS7/GATA2/GLI2/HECW2/ID2/INPP5F/ITM2C/KIF20B/LRP12/LZTS1/MANF/MAP1B/MAP2K2/MDK/MEF2A/MEF2C/MFRP/MTMR2/MYOC/MYOT/MYPN/NCK1/NDN/NFIB/NR4A2/NRP1/NTF4/NTN1/NTN4/PAFAH1B1/PAQR3/PHACTR1/PITPNA/PRDM…	116
GO:0032989	BP	cellular component morphogenesis	100/1873	155/3976	6.5013e-06	ABL1/ACTB/ACTC1/ALCAM/APBB2/APP/B3GNT2/B4GALT5/BMPR1B/BMPR2/BTBD3/CAMK2A/CAPN3/CAPRIN1/CAV3/CD9/CDH11/CFL2/CFLAR/CHODL/CSRP3/CXCL12/DCX/DPYSL2/DTNBP1/DVL1/EFNA1/ENPP2/EPHA1/EPHA2/EPHA3/EPHB3/EXT1/FYN/GAS7/GLI2/HECW2/KIF20B/KLHL41/LMOD2/LZTS1/MAP1B/MAP2K2/MDK/MEF2A/MTM1/MTMR2/MYL2/MYOT/MYOZ1/MYOZ2/MYPN/NDN/NDUFS6/NEBL/NECTIN2/NFIB/NR4A2/NRP1/NTF4/NTN1/PAFAH1B1/PHACTR1/PID1/PITPNA/PRKAR1A/PRKN/PROX…	100
GO:0007423	BP	sensory organ development	59/1873	83/3976	6.77862e-06	ACTL6A/ACVR2B/BMP4/BMP5/BMPER/BMPR1B/BMPR2/CDKN1B/CEBPA/COL5A2/DCX/DLL1/DLL4/DVL1/EPHA2/FGF9/GATA2/GJA1/GLI2/HEY2/INHBA/INSIG1/LGR5/LPCAT1/MFAP2/MFRP/MYO6/NTF4/PAFAH1B1/PRDM1/PRKRA/PROM1/PROX1/PTK7/PTPN11/RARA/RBPJ/RING1/ROR2/RPL38/SIX1/SIX2/SLC9A3R1/SMG9/SOBP/SOX11/SPRY2/SRF/STAT3/TBC1D20/TBX2/TCF15/TGFB1/THY1/TSKU/TSPAN12/TTC39C/VIM/WNT5A	59
GO:0031175	BP	neuron projection development	106/1873	166/3976	6.88263e-06	ABL1/ACTB/ALCAM/AMIGO1/APBB2/APOD/APP/ARF4/AVIL/B3GNT2/B4GALT5/BLOC1S5/BMP5/BMPR1B/BMPR2/BTBD3/CAMK2A/CAPRIN1/CDH11/CHODL/CXCL12/DCX/DPYSL2/DTNBP1/DVL1/EFHD1/EFNA1/EPHA1/EPHA2/EPHA3/EPHB3/EXT1/FES/FYN/GAS7/GLI2/HECW2/INPP5F/ITM2C/KIF20B/LRP12/LZTS1/MANF/MAP1B/MAP2K2/MDK/MEF2A/MYOC/MYOT/MYPN/NCK1/NDN/NFIB/NR4A2/NRP1/NTF4/NTN1/PAFAH1B1/PAQR3/PHACTR1/PITPNA/PRKN/PSEN1/PTK2B/PTK7/PTN/PTPN11/PTPN9/RAB…	106
GO:0060485	BP	mesenchyme development	50/1873	68/3976	7.36262e-06	ACTA2/ACTC1/ADAM15/BAMBI/BMP4/BMP5/BMPR1A/BMPR2/EDNRB/ENG/FGF9/HEY2/HEYL/HOXA5/LDLRAD4/MDK/MEF2C/MEOX1/PKD2/PPP2CA/PTK7/RBPJ/RFLNB/RGCC/RTN4/SEMA3G/SEMA6A/SEMA6D/SFRP1/SFRP2/SIX1/SIX2/SMAD2/SMAD4/SMAD7/SOX11/STAT1/STRAP/TBX2/TCF15/TCF7L2/TGFB1/TGFB3/TGFBR1/TGFBR3/TMEM100/TRIM62/VASN/WNT16/WNT5A	50
GO:0006468	BP	protein phosphorylation	196/1873	335/3976	8.13945e-06	ABL1/ACKR3/ACVR1B/ACVR2B/ADRA1A/ADRA2B/ADRB2/AKT3/AKTIP/APP/ATG13/ATM/AVPI1/BMP4/BMP5/BMPER/BMPR1A/BMPR2/C3/C5AR1/CAMK2A/CAMK2D/CAMKK2/CAV1/CAV2/CAV3/CBL/CCL2/CCNB2/CCND2/CCNE2/CCNQ/CCNY/CDK1/CDKN1B/CHORDC1/CLU/CTDSPL/CTSH/DDX3X/DOK5/DTNBP1/DUSP10/DUSP19/DUSP3/DUSP6/DVL1/DYRK1A/EFNA1/ENPP2/EPHA1/EPHA2/EPHB3/FBN1/FES/FGF1/FOXO1/FYN/GADD45B/GADD45G/GNAQ/GPER1/GRB10/GRB2/GRK5/GTPBP4/HBEGF/HHEX/HIPK3…	196
GO:0051271	BP	negative regulation of cellular component movement	45/1873	60/3976	8.86151e-06	ABHD2/ACTN4/ADAM15/ADORA1/ANGPT2/APOD/BMPR1A/CCL2/CD9/CDKN1B/COL3A1/DLL4/DUSP10/DUSP3/EPHA1/FUZ/GJA1/GPER1/GTPBP4/KCNE3/LDLRAD4/MIIP/NR2F2/PPARG/RAP2B/RAP2C/RGCC/RHOA/RRAS/SEMA3G/SEMA6A/SEMA6D/SFRP1/SFRP2/SLC9A3R1/SPINT2/SPRED1/STAT3/STC1/STRAP/TGFB1/TGFBR3/THBS1/THY1/WNT5A	45
GO:0090287	BP	regulation of cellular response to growth factor stimulus	45/1873	60/3976	8.86151e-06	ABL1/ASPN/BAMBI/BMP4/BMPER/BMPR2/CAV1/CAV2/CAV3/CREB3L1/DAB2IP/DLL1/DOK5/ENG/FGF1/FGF16/FGF9/GRB10/HHIP/LDLRAD4/LEMD2/PMEPA1/RASL11B/RBPJ/RGMA/SFRP1/SFRP2/SFRP5/SHISA2/SLC9A6/SMAD2/SMAD4/SMAD7/SOX11/SPRY1/SPRY2/STRAP/TGFB1/TGFBR3/THBS1/TMEM204/TOB1/VASN/WNT5A/ZBTB7A	45
GO:0055001	BP	muscle cell development	40/1873	52/3976	9.82792e-06	ACTC1/ADM/ADRA1A/ALPK2/ATP2A2/BMP4/CAPN3/CAV2/CAV3/CFL2/CFLAR/CSRP3/FLNC/HEY2/KLHL41/LMOD2/MAML1/MEF2A/MYF6/MYL2/MYOD1/MYOG/MYOZ1/MYOZ2/NEBL/NFATC2/PRKAR1A/PROX1/RAMP2/RCAN1/SDC1/SIX1/SMAD4/SMYD3/SRF/TBX3/TMOD3/TNNT3/UCHL1/XK	40
GO:0001503	BP	ossification	63/1873	91/3976	1.33272e-05	ACP5/ACVR2B/ASPN/ATP2B1/BMP4/BMPR1A/BMPR1B/BMPR2/CALCR/CEBPA/CEBPB/CLEC11A/CLEC3B/EPHA2/EXT1/FGF9/FIGNL1/GJA1/GLI2/HIRA/ID2/ID3/ID4/ISG15/KLF10/LGR4/MAPK14/MDK/MEF2C/MGP/MMP16/MYOC/MYOG/NOCT/NPPC/OMD/P2RX7/PBX1/PMF1/PTCH1/PTK2B/PTN/RASSF2/RBPJ/RFLNB/RHOA/RIOX1/RPL38/RUNX1/SFRP1/SFRP2/SIX2/SMAD1/SMAD7/SNX10/SOX11/TGFB1/TGFB3/TOB1/TRAF6/TWIST2/WNT5A/ZHX3	63
GO:0060562	BP	epithelial tube morphogenesis	56/1873	79/3976	1.33582e-05	ABL1/ADM/BMP4/BMP5/CAV3/CTSH/CTSZ/DLL1/DLL4/DVL1/EPHA2/FGF1/FUZ/GJA1/GLI2/GNA13/HHIP/HOXA5/KAT2A/KIF20B/LBX1/LGR4/LGR5/LUZP1/MAGED1/MDK/MEF2C/MET/MIB1/MTHFR/PBX1/PKD2/PSEN1/PTCH1/PTK7/RARA/RBPJ/RGMA/RHOA/SFRP1/SFRP2/SIX1/SIX2/SMAD4/SOX11/SOX17/SOX4/SPINT2/SPRY1/SPRY2/SRF/TBX2/TBX3/TGFB1/TRAF6/WNT5A	56
GO:0010810	BP	regulation of cell-substrate adhesion	25/1873	29/3976	1.35015e-05	ABL1/ACTG1/ACTN4/ADAM15/ANGPT2/APOD/BCL6/DUSP3/EGFL6/EPHA1/EPHA3/KDR/MDK/MYOC/PEAK1/PTK2B/RHOA/RHOD/RRAS/S100A10/SLK/THBS1/THY1/VCL/VEGFA	25
GO:0008284	BP	positive regulation of cell population proliferation	100/1873	157/3976	1.47856e-05	ABL1/ADM/AVPR1A/B4GALT1/BAMBI/BCL6/BMP4/BMP5/BMPR1A/BMPR1B/BMPR2/C5AR1/CALCRL/CAV2/CDCA7L/CDKN1B/CHTOP/CLEC11A/CTSH/DLL1/DLL4/DPP4/EPHA1/F3/FADD/FAM98A/FAM98B/FBLN5/FGF1/FGF6/FGF9/FGFR4/GAB2/GATA2/GATA6/GJA1/GLI2/GNAI2/GPER1/GRK5/HBEGF/HDAC2/HEY2/HOXA3/ID2/ID4/IGF1/IGFBP2/IL34/ITGAV/KDR/KIF20B/KITLG/MAPK14/MDK/MEF2C/NCK1/NCK2/NFATC2/PBX1/PDCL3/PID1/PLAG1/PPARD/PPP1R16B/PROX1/PTK2B/PTN/RARA/RBPJ/R…	100
GO:0030855	BP	epithelial cell differentiation	76/1873	114/3976	1.52975e-05	ABL1/ACTA2/ACVR2B/ANXA4/B4GALT1/BMP4/BMP5/BMPR2/BTG1/CASP3/CASP6/CDK1/CDKN1B/CEBPB/CTSB/DLL1/EPHA2/F11R/FEM1B/GATA6/GJA1/GSTK1/HEY2/HNRNPH3/HOXA5/ID2/ID3/IKBKB/KDR/KEAP1/KLF2/MAFF/MEF2C/MET/MYO6/NFIB/NR2F2/PAFAH1B1/PDE2A/PECAM1/PPP1R16B/PRDM1/PROX1/PSAP/PTCH1/PTK7/RAP1A/RAP2C/RARA/RBPJ/RHOA/ROBO4/S1PR3/SIX1/SIX2/SLC9A3R1/SMAD4/SOX11/SOX17/SOX4/SPINT2/STAT1/STAT5B/STC1/TBC1D20/TBX3/TCF15/TGFB1/TME…	76
GO:0048738	BP	cardiac muscle tissue development	34/1873	43/3976	1.63726e-05	ACTC1/ADRA1A/ALPK2/BMP4/BMP5/BMPR1A/CAV3/CSRP3/DLL1/DLL4/FGF9/GATA6/GJC1/HEY2/ID2/MAML1/MAPK14/MEF2A/MEF2C/MYL2/NDUFV2/NEBL/PRKAR1A/PROX1/RARA/RBPJ/SMAD1/SMAD4/SMAD7/SRF/TBX2/TBX3/TGFB1/WNT5A	34
GO:1904018	BP	positive regulation of vasculature development	34/1873	43/3976	1.63726e-05	ABL1/ADM/ASB4/BMPER/BTG1/C5AR1/CTSH/DLL1/EPHA1/F3/FGF1/GATA2/GATA6/GPER1/KDR/MDK/MTDH/PDCL3/PPP1R16B/PTGIS/PTK2B/RAMP2/RAP1A/RRAS/SFRP2/SMAD1/SRPX2/STAT3/THBS1/TMEM100/VASH2/VEGFA/VEGFD/WNT5A	34
GO:0065009	BP	regulation of molecular function	259/1873	460/3976	1.6618e-05	ABL1/ABRA/ACVR2B/ADAM15/ADRA1A/ADRA2A/ADRA2B/ADRB2/AHCYL1/AKTIP/AMOT/ANGPTL4/ANXA4/APOA1/APOE/APP/ARF4/ARFGEF1/ARHGAP29/ARHGAP45/ARRDC3/ARRDC4/ATG13/ATP1B1/ATP2A2/AVPI1/BAMBI/BCL10/BCL2L12/BCL6/BHLHE40/BID/BMP4/C5AR1/CACNB1/CALCR/CAMK2A/CAP1/CAPN1/CAPN3/CASP8/CAV1/CAV2/CAV3/CBL/CCL2/CCNB2/CCND2/CCNE2/CCNY/CDKN1B/CEBPB/CEBPG/CFLAR/CHORDC1/CHTOP/CLU/CNRIP1/COX11/CTBP2/CTSB/CTSH/CTSZ/DCUN1D3/DDX3X/D…	259
GO:0090066	BP	regulation of anatomical structure size	77/1873	116/3976	1.70713e-05	ABL1/ACTA2/ACTR2/ADM/ADORA1/ADRA1A/ADRA2A/ADRA2B/ADRB2/AGTR1/ARFGEF1/ARPC1B/ARPC5/ATP2B1/AVIL/AVPR1A/BMPR2/CAPZA2/CAPZB/CAV3/CDC42EP2/CDC42EP3/CDC42EP4/CFL2/DPYSL2/EDNRA/EDNRB/EPS8/ESAM/EVL/GNB3/GRB2/GUCY1A1/HIP1R/HP1BP3/HRH1/KCNA5/KCNMA1/KIRREL1/LAMTOR5/LMOD2/NCK1/NCK2/NOS3/NTN1/OXTR/P2RX7/P2RY2/PFN2/PTGIS/PTK2B/RAB22A/RDX/RGS2/RHOA/RND2/RTN4/SEMA3G/SEMA6A/SEMA6D/SIN3A/SLC12A2/SLC12A4/SLC9A3R1/S…	77
GO:0001933	BP	negative regulation of protein phosphorylation	65/1873	95/3976	1.78363e-05	ABL1/BMP4/CAV1/CAV3/CBL/CDKN1B/CHORDC1/CTDSPL/DTNBP1/DUSP10/DUSP3/DUSP6/DVL1/EPHA1/GADD45B/GNAQ/GPER1/HHEX/HIPK3/INPP5F/INPP5K/KIRREL1/KLHL31/LDLRAD4/LEMD2/NCK1/NCK2/NR2F2/OCLN/P2RX7/PAFAH1B1/PAQR3/PARK7/PID1/PKIA/PKIG/PRKAR2A/PRKN/PRR5L/PSEN1/PSMD10/RASSF2/RGS2/RNF149/SFRP1/SFRP2/SLC8A3/SLC9A3R1/SMAD4/SMAD7/SMYD3/SOCS1/SOCS5/SPRED1/SPRY1/SPRY2/SPRY4/STRAP/TGFB1/THY1/TIMP3/TNFAIP3/TNIP1/UCHL1/ZMY…	65
GO:0050673	BP	epithelial cell proliferation	65/1873	95/3976	1.78363e-05	B4GALT1/BMP4/BMP5/BMPER/BMPR1A/BMPR2/C5AR1/CAV1/CAV2/CCL2/CDKN1B/CEBPB/DLL4/DUSP10/EPHA2/F3/FAP/FGF1/FGF9/FMC1/GATA2/HOXA5/ID2/KDR/KLF9/LGR4/LGR5/MAGED1/MAP2K2/MDK/MEF2C/NFIB/NR2F2/PDCL3/PPARD/PPARG/PPP1R16B/PROX1/PSEN1/PTCH1/PTN/RGCC/RTN4/SCARB1/SERPINF1/SFRP1/SFRP2/SIX1/SOX11/STAT1/STAT3/STAT6/STRAP/TCF7L2/TGFB1/TGFBR1/THAP1/THBS1/TNFAIP3/VASH1/VASH2/VEGFA/VEGFD/WNT16/WNT5A	65
GO:0048667	BP	cell morphogenesis involved in neuron differentiation	71/1873	106/3976	2.29107e-05	ABL1/ACTB/ALCAM/APBB2/APP/B3GNT2/B4GALT5/BMPR1B/BMPR2/BTBD3/CAMK2A/CAPRIN1/CDH11/CHODL/CXCL12/DCX/DPYSL2/DTNBP1/DVL1/EFNA1/EPHA1/EPHA2/EPHA3/EPHB3/EXT1/FYN/GLI2/HECW2/ID2/LZTS1/MAP1B/MAP2K2/MEF2A/MYOT/MYPN/NDN/NFIB/NR4A2/NRP1/NTN1/PAFAH1B1/PHACTR1/PITPNA/PSEN1/PTN/PTPN11/RAP2B/RND2/RTN4/SEMA3G/SEMA6A/SEMA6D/SIN3A/SIPA1L1/SLC9A3R1/SLC9A6/SMAD4/SRF/STMN1/THY1/TNFRSF12A/TSKU/UCHL1/UNC5B/UNK/VCL/VLDL…	71
GO:0030545	MF	receptor regulator activity	58/1976	83/4173	2.31298e-05	ADM/APP/BMP4/BMP5/BMP6/CCL2/CCL26/CDC42EP2/CLEC11A/CXCL12/CXCL2/DKK2/EGF/ENHO/FBN1/FGF1/FGF16/FGF18/FGF6/FGF9/GDF11/GPI/GPIHBP1/HBEGF/HGF/IGF1/IL33/INHBA/INHBB/KITLG/LRPAP1/LYPD6/MDK/MSTN/NAMPT/NPPC/NTF4/NTN1/PDGFA/PGF/POMC/PTN/PYY/SEMA3G/SEMA6A/SEMA6D/SFRP2/STC1/STC2/TGFB1/TGFB3/TIMP1/TNFSF10/VEGFA/VEGFD/WNT16/WNT5A/WNT9A	58
GO:0043542	BP	endothelial cell migration	35/1873	45/3976	2.35876e-05	ABL1/AMOT/ANGPT2/BMP4/BMPER/BMPR2/CLEC14A/DLL4/DPP4/EPHA2/FAP/FGF1/FGF16/GATA2/KDR/MET/NR2F2/NRP1/PECAM1/PPARG/PROX1/PTK2B/PTN/RGCC/RHOA/RRAS/SCARB1/SPRED1/SRF/SRPX2/STC1/TGFB1/THBS1/VEGFA/WNT5A	35
GO:0045596	BP	negative regulation of cell differentiation	91/1873	142/3976	2.53584e-05	ACTN4/APP/BCL6/BMP4/BMPR1A/C1QC/CAV3/CCNB2/CFLAR/COL3A1/COL5A2/DDX6/DLL1/EDNRB/EFNA1/FOXO1/GATA2/GLI2/GPER1/HEY1/HOXA5/HSPA9/ID2/ID3/ID4/INPP5F/INSIG1/IRF1/ITGAV/ITM2C/LBX1/LDLRAD4/MBNL3/MDK/MIB1/MMP11/MSTN/NEPRO/NFATC2/NFKBIA/NMRK2/NOCT/NPPC/PAQR3/PBX1/PDCD4/PIAS3/PPARD/PPARG/PPP2CA/PSEN1/PTCH1/PTK2B/PTN/PTPN9/RARA/RBPJ/RFLNB/RGMA/RHOA/RIOX1/RTN4/RTN4RL1/S1PR3/SEMA3G/SEMA6A/SEMA6D/SFRP1/SFRP2/SI…	91
GO:0051893	BP	regulation of focal adhesion assembly	14/1873	14/3976	2.58273e-05	ABL1/ACTG1/APOD/DUSP3/EPHA3/KDR/MYOC/PEAK1/RHOD/S100A10/SLK/THY1/VCL/VEGFA	14
GO:0090109	BP	regulation of cell-substrate junction assembly	14/1873	14/3976	2.58273e-05	ABL1/ACTG1/APOD/DUSP3/EPHA3/KDR/MYOC/PEAK1/RHOD/S100A10/SLK/THY1/VCL/VEGFA	14
GO:0002521	BP	leukocyte differentiation	64/1873	94/3976	2.64388e-05	ABL1/APP/ATM/BCL6/BMP4/C1QC/CALCR/CASP8/CEBPA/CEBPB/CEBPG/DLL1/DLL4/DUSP10/EGR1/EPHA2/FADD/FES/FOS/GAB2/GATA2/ID2/IL34/IRF1/ITM2A/KAT2A/KIT/KLF10/LTBR/MAPK14/MDK/PAFAH1B1/PCID2/PIAS3/PIR/PPARG/PRDM1/PSEN1/PTK2B/RARA/RASGRP1/RASSF2/RBPJ/RHOA/RIPK3/RRAS/RUNX1/SFRP1/SMAD7/SNX10/SOCS1/SOCS5/SOX4/SRF/STAT3/STAT5B/STAT6/TFRC/TGFB1/TRAF6/TYRO3/VEGFA/VSIR/ZBTB7A	64
GO:0043500	BP	muscle adaptation	17/1873	18/3976	2.67372e-05	ADRA1A/ATP2A2/CAMK2D/CAV3/CFLAR/FBXO32/GATA6/HEY2/INPP5F/LMCD1/MYMK/MYOC/MYOG/MYOZ1/MYOZ2/RGS2/SMAD4	17
GO:0042326	BP	negative regulation of phosphorylation	70/1873	105/3976	3.32701e-05	ABL1/BMP4/CAV1/CAV3/CBL/CDKN1B/CHORDC1/COX11/CTDSPL/DTNBP1/DUSP10/DUSP3/DUSP6/DVL1/DYNLL1/EPHA1/GADD45B/GNAQ/GPER1/GRB10/HHEX/HIPK3/INPP5F/INPP5K/KIRREL1/KLHL31/LDLRAD4/LEMD2/NCK1/NCK2/NR2F2/OCLN/P2RX7/PAFAH1B1/PAQR3/PARK7/PID1/PKIA/PKIG/PRKAR2A/PRKN/PRR5L/PSEN1/PSMD10/RASSF2/RGS2/RHOA/RNF149/SFRP1/SFRP2/SLC8A3/SLC9A3R1/SMAD4/SMAD7/SMYD3/SOCS1/SOCS5/SPRED1/SPRY1/SPRY2/SPRY4/STAT3/STRAP/TGFB1/THY1…	70
GO:0001932	BP	regulation of protein phosphorylation	157/1873	266/3976	3.63986e-05	ABL1/ACKR3/ACVR2B/ADRA1A/ADRA2B/ADRB2/AKTIP/APP/ATG13/AVPI1/BMP4/BMP5/BMPER/BMPR1A/BMPR2/C3/C5AR1/CAMKK2/CAV1/CAV2/CAV3/CBL/CCL2/CCNB2/CCND2/CCNE2/CCNQ/CCNY/CDKN1B/CHORDC1/CLU/CTDSPL/DDX3X/DOK5/DTNBP1/DUSP10/DUSP19/DUSP3/DUSP6/DVL1/EFNA1/ENPP2/EPHA1/EPHA2/FBN1/FGF1/FYN/GADD45B/GADD45G/GNAQ/GPER1/GRB2/GTPBP4/HBEGF/HHEX/HIPK3/IL34/IL6R/INHBA/INHBB/INPP5F/INPP5K/KDR/KIRREL1/KIT/KLHL31/KSR1/LDLRAD4/L…	157
GO:0031589	BP	cell-substrate adhesion	42/1873	57/3976	3.70211e-05	ABL1/ACTG1/ACTN4/ADAM15/AKIP1/ANGPT1/ANGPT2/ANGPTL4/APOD/BCL6/COL3A1/DUSP3/EGFL6/EPHA1/EPHA3/EPHB3/ITGAV/ITGB1/ITGB3/ITGB6/ITGB8/KDR/MDK/MEGF9/MYOC/NTN4/PEAK1/PECAM1/PPARD/PTK2B/RHOA/RHOD/RRAS/S100A10/SLK/SRF/THBS1/THY1/TNFRSF12A/TYRO3/VCL/VEGFA	42
GO:0033002	BP	muscle cell proliferation	29/1873	36/3976	3.71821e-05	APOD/BMP4/BMPR1A/CALCRL/CDKN1B/CFLAR/FGF9/GATA6/GPER1/HBEGF/HEY2/ID2/MAPK14/MEF2C/MSTN/MYOG/PDCD4/PPARD/PPARG/PRKAR1A/RBPJ/SIX1/SMAD1/STAT1/TBX2/TCF7L2/TGFB3/THBS1/TNFAIP3	29
GO:0050920	BP	regulation of chemotaxis	29/1873	36/3976	3.71821e-05	ANGPT2/BMPR2/C5AR1/CCL2/CXCL12/CXCR4/DUSP3/FGF1/FGF16/KDR/MAPK14/MCU/MDK/MET/MPP1/PLA2G7/PTK2B/PTN/RARRES2/S100A14/SEMA3G/SEMA6A/SEMA6D/SWAP70/TGFB1/THBS1/VEGFA/VEGFD/WNT5A	29
GO:0042330	BP	taxis	67/1873	100/3976	3.84498e-05	ACKR2/ACKR3/ALCAM/AMOT/ANGPT2/APBB2/APP/B3GNT2/BMPR1B/BMPR2/C5AR1/CCL2/CCR10/CXCL12/CXCR4/DPYSL2/DUSP3/DVL1/EDNRB/EFNA1/ENPP2/EPHA1/EPHA2/EPHA3/EPHB3/EXT1/FES/FGF1/FGF16/GLI2/HBEGF/HRH1/HSD3B7/ID2/ITGAV/KDR/KIT/MACO1/MAPK14/MCU/MDK/MET/MPP1/MYOT/MYPN/NFIB/NRP1/NTN1/PDGFRA/PLA2G7/PTK2B/PTN/RARRES2/RHOA/S100A14/SEMA3G/SEMA6A/SEMA6D/SLC12A2/SMAD4/SWAP70/TGFB1/THBS1/UNC5B/VEGFA/VEGFD/WNT5A	67
GO:1902903	BP	regulation of supramolecular fiber organization	59/1873	86/3976	3.85377e-05	ABL1/ACTG1/ACTR2/AEBP1/APC/APOE/APP/ARFGEF1/ARPC1B/ARPC5/AVIL/CAPZA2/CAPZB/CAV3/CDC42EP2/CDC42EP3/CDC42EP4/CDKN1B/CFL2/CLU/COLGALT1/DRG1/EPHA1/EPS8/ESAM/EVL/FES/GRB2/HIP1R/INPP5K/KIRREL1/LMOD2/MAP1B/MET/MID1IP1/MYOC/NCK1/NCK2/PFN2/PRKN/PROX1/PSEN1/PTK2B/RANGRF/RDX/RGCC/RHOA/S100A10/SLAIN2/SMAD4/STMN1/SWAP70/TGFB3/TMOD1/TMOD3/TMSB10/WASHC1/WASL/WIPF2	59
GO:0055002	BP	striated muscle cell development	37/1873	49/3976	4.41435e-05	ACTC1/ADRA1A/ALPK2/BMP4/CAPN3/CAV2/CAV3/CFL2/CFLAR/CSRP3/FLNC/HEY2/KLHL41/LMOD2/MAML1/MEF2A/MYF6/MYL2/MYOD1/MYOG/MYOZ1/MYOZ2/NEBL/NFATC2/PRKAR1A/PROX1/RCAN1/SDC1/SIX1/SMAD4/SMYD3/SRF/TBX3/TMOD3/TNNT3/UCHL1/XK	37
GO:0045446	BP	endothelial cell differentiation	25/1873	30/3976	4.47335e-05	ACVR2B/BMP4/BMPR2/BTG1/DLL1/F11R/HEY2/IKBKB/KDR/MET/NR2F2/PDE2A/PECAM1/PPP1R16B/PROX1/RAP1A/RAP2C/RBPJ/ROBO4/S1PR3/SMAD4/SOX17/STC1/TMEM100/VCL	25
GO:0006357	BP	regulation of transcription by RNA polymerase II	225/1873	398/3976	4.5057e-05	ABRA/ACTL6A/ACTR2/ACVR2B/ANKRD1/ANXA4/APP/ARF4/ATF3/ATF7IP/ATN1/BCL2L12/BCL6/BCL9/BHLHE40/BMP4/BMP5/BMPR1A/BMPR1B/BMPR2/CAMTA2/CBX4/CBX7/CCNK/CCNL1/CCNQ/CEBPA/CEBPB/CPEB3/CREB3L1/CREM/CSRP3/CTBP2/DBX1/DDX20/DDX3X/DLL1/DLL4/EBF2/EDNRB/EED/EGR1/ELF4/ELK4/ELP4/EPC1/ERF/ERLIN2/ETV6/FADD/FBLN5/FGF1/FGF9/FHL5/FOS/FOSL1/FOSL2/FOXO1/FUS/GATA2/GATA6/GATAD2A/GLI2/GPER1/GTF2F2/H2AFZ/HDAC2/HES6/HEY1/HEY2/HHE…	225
GO:0048638	BP	regulation of developmental growth	46/1873	64/3976	4.54516e-05	ABL1/APP/BMP4/BMPR1A/BMPR2/CAPN3/CDKN1B/DLL1/DPYSL2/DUSP10/DUSP6/FGF9/FTO/GATA6/HEY2/MAPK14/MEF2C/MTM1/MYOD1/MYOZ1/NPPC/NTN1/PHLDA2/PPARD/PRKN/PROX1/PTCH1/RBPJ/RND2/RTN4/SEMA3G/SEMA6A/SEMA6D/SFRP1/SFRP2/SIN3A/SIX1/SMAD7/SRF/STAT3/STAT5B/TBX2/TNFRSF12A/WNT5A/YBX3/ZFYVE27	46
GO:0045664	BP	regulation of neuron differentiation	78/1873	120/3976	4.67152e-05	ABL1/ADRA2B/APP/AVIL/BCL6/BMP4/BMP5/BMPR2/CAPRIN1/CHODL/DDX6/DLL1/DPYSL2/DVL1/EDNRB/EFNA1/EPHA3/EPHB3/FES/FYN/GATA2/GLI2/HECW2/HEY1/HEY2/HEYL/ID2/ID4/INPP5F/ITM2C/LBX1/LZTS1/MAP2K2/MDK/MEF2C/MIB1/NCK1/NEPRO/NTF4/NTN1/PAFAH1B1/PAQR3/PBX1/PRKN/PROX1/PSEN1/PTK2B/PTK7/PTN/PTPN9/RAP1A/RAP2B/RETREG3/RGMA/RHOA/RND2/ROR2/RTN4/RTN4RL1/SEMA3G/SEMA6A/SEMA6D/SFRP1/SFRP2/SIN3A/SIPA1L1/SIX1/SOX11/SRF/THY1/TNFR…	78
GO:0050767	BP	regulation of neurogenesis	95/1873	151/3976	4.9834e-05	ABL1/ADRA2B/APP/AVIL/BCL6/BHLHE40/BMP4/BMP5/BMPR1A/BMPR2/CAMK2A/CAPRIN1/CHODL/COL3A1/DDX6/DLL1/DLL4/DPYSL2/DVL1/EDNRB/EFNA1/EPHA3/EPHB3/FES/FYN/GATA2/GLI2/GPER1/HECW2/HES6/HEY1/HEY2/HEYL/ID2/ID4/IL34/INPP5F/ITM2C/KIF20B/LBX1/LZTS1/MAP2K2/MDK/MEF2C/MIB1/MME/NCK1/NEPRO/NTF4/NTN1/NUMB/PAFAH1B1/PAQR3/PBX1/PHACTR1/PLAG1/PRKN/PROX1/PSEN1/PTK2B/PTK7/PTN/PTPN9/RAP1A/RAP2B/RETREG3/RGMA/RHOA/RND2/ROR2/RTN4…	95
GO:0014896	BP	muscle hypertrophy	13/1873	13/3976	5.50289e-05	ADRA1A/ATP2A2/CAMK2D/CAV3/CSRP3/GATA6/HEY2/INPP5F/LMCD1/MYMK/MYOC/RGS2/SMAD4	13
GO:0014897	BP	striated muscle hypertrophy	13/1873	13/3976	5.50289e-05	ADRA1A/ATP2A2/CAMK2D/CAV3/CSRP3/GATA6/HEY2/INPP5F/LMCD1/MYMK/MYOC/RGS2/SMAD4	13
GO:0006935	BP	chemotaxis	66/1873	99/3976	5.58418e-05	ACKR2/ACKR3/ALCAM/AMOT/ANGPT2/APBB2/APP/B3GNT2/BMPR1B/BMPR2/C5AR1/CCL2/CCR10/CXCL12/CXCR4/DPYSL2/DUSP3/DVL1/EDNRB/EFNA1/ENPP2/EPHA1/EPHA2/EPHA3/EPHB3/EXT1/FES/FGF1/FGF16/GLI2/HBEGF/HRH1/HSD3B7/ITGAV/KDR/KIT/MACO1/MAPK14/MCU/MDK/MET/MPP1/MYOT/MYPN/NFIB/NRP1/NTN1/PDGFRA/PLA2G7/PTK2B/PTN/RARRES2/RHOA/S100A14/SEMA3G/SEMA6A/SEMA6D/SLC12A2/SMAD4/SWAP70/TGFB1/THBS1/UNC5B/VEGFA/VEGFD/WNT5A	66
GO:0040013	BP	negative regulation of locomotion	41/1873	56/3976	5.89377e-05	ABHD2/ADAM15/ADORA1/ANGPT2/APOD/ARRDC3/BMPR1A/CCL2/COL3A1/DLL4/DUSP10/DUSP3/EPHA1/FUZ/GJA1/GPER1/GTPBP4/LDLRAD4/MIIP/NR2F2/PPARG/RAP2B/RAP2C/RGCC/RHOA/RRAS/SEMA3G/SEMA6A/SEMA6D/SFRP1/SFRP2/SLC9A3R1/SPINT2/SPRED1/STAT3/STC1/STRAP/TGFB1/THBS1/THY1/WNT5A	41
GO:0044092	BP	negative regulation of molecular function	105/1873	170/3976	6.16864e-05	ABL1/ADAM15/ADRA2A/ADRB2/AMOT/ANGPTL4/ANXA4/ARFGEF1/ATP2A2/BCL2L12/BHLHE40/BMP4/CAV1/CAV3/CBL/CDKN1B/CEBPG/CFLAR/CHORDC1/CNRIP1/COX11/CTSZ/DDX3X/DTNBP1/DUSP10/DUSP6/DVL1/ENHO/EPHA1/GADD45B/GEM/GNAQ/GTPBP4/HDAC2/HECW2/HEY1/HEY2/HEYL/HHEX/HIPK3/ID2/ID3/IKBKB/INPP5K/KCNE3/KCNE5/KEAP1/LAMTOR5/MET/MNAT1/NDFIP2/NFKBIA/NR2F2/PALM/PAQR3/PARK7/PCID2/PDK1/PDK3/PKD2/PKIA/PKIG/PLIN5/PRKAR2A/PRKN/PROX1/PSEN1/…	105
GO:0007417	BP	central nervous system development	82/1873	128/3976	6.50795e-05	ABL1/AMIGO1/APOD/APP/B3GNT5/B4GALT5/BMP4/BMP5/BMPR1A/BTBD3/C5AR1/CDH11/CLU/COL3A1/CXCR4/DBX1/DCX/DHX30/DLL1/DLL4/DPCD/DPYSL2/DUSP10/EED/EPHB3/EXT1/FYN/GATA2/GLI2/HAPLN1/HOXB2/ID2/ID3/ID4/IL34/INHBA/KAT2A/LBX1/MACO1/MDK/METTL14/MNAT1/NDN/NFIB/NNAT/NOTO/NR2F2/NR4A2/PAFAH1B1/PHACTR1/PKD2/PROX1/PSEN1/PTCH1/PTN/PTPN11/RBPJ/RHOA/RTN4/RTN4RL1/SEMA6D/SFRP1/SFRP2/SIN3A/SIX1/SLC8A3/SMAD1/SMG9/SOX11/SOX4/SR…	82
GO:0030546	MF	signaling receptor activator activity	54/1976	78/4173	6.67548e-05	ADM/APP/BMP4/BMP5/BMP6/CCL2/CCL26/CDC42EP2/CLEC11A/CXCL12/CXCL2/EGF/ENHO/FBN1/FGF1/FGF16/FGF18/FGF6/FGF9/GDF11/GPI/HBEGF/HGF/IGF1/IL33/INHBA/INHBB/KITLG/MDK/MSTN/NAMPT/NPPC/NTF4/NTN1/PDGFA/PGF/POMC/PTN/PYY/SEMA3G/SEMA6A/SEMA6D/SFRP2/STC1/STC2/TGFB1/TGFB3/TIMP1/TNFSF10/VEGFA/VEGFD/WNT16/WNT5A/WNT9A	54
GO:0009890	BP	negative regulation of biosynthetic process	172/1873	297/3976	6.76423e-05	ACOT8/ACP5/ACVR2B/AGO2/ATF7IP/ATN1/BCL6/BHLHE40/BMP4/BMP5/BMPR2/CAPN3/CBX1/CBX4/CBX7/CDKN1B/CEBPA/CEBPB/CHMP1A/CPEB3/CTBP2/DDX20/DDX3X/DLL4/DONSON/EDNRB/EED/EGR1/EIF4EBP1/EIF4EBP2/ENC1/ENHO/EPC1/ERF/ERLIN2/FAM3C/FBLN5/FGF9/FOXO1/GATA2/GATA6/GATAD2A/GCHFR/GLI2/GMNN/GPER1/GTPBP4/H2AFZ/HDAC2/HES6/HEY1/HEY2/HHEX/HIRA/HIVEP1/HOXB2/ID2/ID3/ID4/IL33/INHBB/INPP5K/INSIG1/IRF1/IRF2BP1/ITGAV/ITM2A/ITM2B/ITM…	172
GO:0001228	MF	DNA-binding transcription activator activity, RNA polymerase II-specific	66/1976	99/4173	6.88684e-05	CDC5L/CEBPA/CEBPB/CEBPG/CREB3L2/EBF2/EGR1/ELF4/ETV6/FOS/FOXO1/GATA2/GLI2/HEYL/HOXA10/HOXA4/HOXA5/HOXB2/HSF2/IRF1/IRF2/KLF10/LITAF/LMO2/MAFF/MEF2C/MEOX1/MYCN/MYF6/MYOD1/MYOG/NDN/NFAT5/NFATC2/NFIB/NKRF/NR2C2/NR4A2/PBX1/PBX2/PLAG1/PLAGL1/PLAGL2/RBPJ/RELA/RFX5/RUNX1/SIX1/SIX2/SMAD1/SMAD2/SMAD4/SOX11/SOX17/SOX4/SRF/STAT1/STAT3/STAT5B/STAT6/TBX18/TBX2/TBX3/TCF15/ZNF24/ZNF292	66
GO:1902533	BP	positive regulation of intracellular signal transduction	108/1873	176/3976	7.16631e-05	ABL1/ABRA/ACKR3/ACTN4/ADRA1A/ADRA2B/ADRB2/APP/AVPI1/BID/BMP4/BMPER/C5AR1/CASP8/CAV2/CBL/CCL2/CCNQ/CD74/CFLAR/CLU/COL3A1/DDX3X/DOK5/F2RL2/F3/FADD/FGF1/FYN/GADD45B/GADD45G/GPER1/GUCY1A1/HBEGF/IKBKB/IKBKG/KDR/KIT/KSR1/LAMTOR5/LMCD1/LPAR4/LTBR/LURAP1L/MAGED1/MAP3K7/MAP4K2/MAPK8IP1/MCL1/MET/MIOS/MTDH/MYD88/MYOC/NCK1/NCK2/NFAT5/NR3C2/P2RX7/PARK7/PDCD4/PKD2/PLAGL2/PLEKHF1/PPARD/PRKN/PRKRA/PRR5L/PSEN1/PT…	108
GO:0048568	BP	embryonic organ development	64/1873	96/3976	7.23478e-05	ADM/BMP4/BMP5/BMPR1A/CEBPA/CEBPB/DLL1/DVL1/EPHA2/FGF9/GATA2/GJA1/GLI2/GRB2/HEY2/HOXA3/HOXA4/HOXA5/HOXB2/ID2/ID3/INSIG1/KIT/LBX1/MDFI/MEF2C/MFAP2/MIB1/MMP16/MYO6/NR2F2/PBX1/PHLDA2/PKD2/PLCD3/PRDM1/PRKRA/PROX1/PSEN1/PTCH1/PTK7/RARA/RARRES2/RBPJ/ROR2/RPL10/RPL38/SIX1/SIX2/SLC9A3R1/SMAD2/SOBP/SOX11/SOX17/SPINT2/SPRY2/SRF/TBX2/TBX3/TGFB1/TTC39C/VASH2/WNT5A/WNT9A	64
GO:0001775	BP	cell activation	95/1873	152/3976	7.2367e-05	ABL1/ADRA2A/ADRA2B/APP/ATM/BCL6/BMP4/BMPER/C5AR1/CAPN3/CAV1/CD9/CEBPA/CEBPB/CEBPG/CLU/CTPS1/CTSC/DLL1/DLL4/DPP4/DUSP10/DUSP3/EGR1/ELF4/F8/FADD/FES/FYN/GJA1/GNA13/GPER1/ID2/IGFBP2/IL13RA2/IL33/IRF1/ITGB3/ITM2A/KAT2A/KIT/LRRC32/LTBR/MAPK8IP1/MDK/MEF2C/MSH6/MSN/NCK1/NCK2/NECTIN2/NFATC2/NTN1/P2RX7/P2RY1/PCID2/PRDM1/PRKAR1A/PSEN1/PTK2B/RAP2B/RARA/RASGRP1/RBPJ/RGCC/RHBDD3/RHOA/RIPK3/SFRP1/SHLD2/SMAD4/S…	95
GO:0051248	BP	negative regulation of protein metabolic process	124/1873	206/3976	7.39524e-05	ABL1/ACOT8/AGO2/APOD/APOE/AZIN1/BCL2L12/BMP4/CAPN3/CAV1/CAV3/CBL/CDKN1B/CFLAR/CHORDC1/CLU/CPEB3/CST3/CTDSPL/CTSZ/DDX3X/DTNBP1/DUSP10/DUSP3/DUSP6/DVL1/EDNRB/EIF4EBP1/EIF4EBP2/ENC1/EPHA1/FH/FURIN/FYN/GADD45B/GNAQ/GPER1/GTPBP4/HHEX/HIPK3/IKBKB/INHBB/INPP5F/INPP5K/ISG15/ITGAV/ITM2A/ITM2B/ITM2C/KIRREL1/KLHL31/LAMTOR5/LDLRAD4/LEMD2/METTL14/MTM1/N4BP1/NCK1/NCK2/NR2F2/OCLN/OTUB1/OXR1/P2RX7/PAFAH1B1/PAQR3…	124
GO:0030001	BP	metal ion transport	79/1873	123/3976	7.76604e-05	ABL1/ADRA2A/AHCYL1/ARHGAP1/ATOX1/ATP1B1/ATP1B4/ATP2A2/ATP2B1/CACNA2D1/CACNB1/CACNG1/CACNG6/CALCRL/CAMK2A/CAPN3/CAV3/CCL2/CDKN1B/COMMD3/FYN/GEM/GPER1/HECW2/HOMER2/IBTK/INPP5K/KCNA5/KCNB1/KCNE3/KCNE5/KCNJ2/KCNK1/KCNN3/KCNQ5/KLHL24/MAIP1/MCU/MICU1/NDFIP2/NIPAL3/ORAI2/ORAI3/P2RX7/PKD2/PLCD3/PLCD4/PSEN1/PSEN2/PTK2B/RAMP1/RAMP2/RANGRF/RHOA/SARAF/SCARA5/SCN3B/SCN4A/SFXN1/SLC12A2/SLC12A4/SLC30A1/SLC30A4/…	79
GO:0007015	BP	actin filament organization	65/1873	98/3976	8.07048e-05	ABL1/ACTC1/ACTG1/ACTN1/ACTN4/ACTR2/ARFGEF1/ARPC1B/ARPC5/AVIL/CAP1/CAPZA2/CAPZB/CAV3/CDC42EP2/CDC42EP3/CDC42EP4/CFL1/CFL2/EPHA1/EPS8/ESAM/EVL/FSCN1/GRB2/HCLS1/HIP1R/INPP5K/KIRREL1/LMOD2/MCU/MET/MYO6/MYOC/NCK1/NCK2/NEBL/PDLIM3/PFN2/PHACTR1/PLS3/PRKN/PROX1/PTK2B/RDX/RFLNA/RFLNB/RGCC/RHOA/RHOD/RHOF/S100A10/SH3KBP1/SORBS2/SRF/SWAP70/TGFB3/TMOD1/TMOD3/TMSB10/TNFAIP1/TPM1/WASHC1/WASL/WIPF2	65
GO:0022604	BP	regulation of cell morphogenesis	57/1873	84/3976	8.46373e-05	ABL1/ACTN4/BAMBI/BMPR2/CAPRIN1/CCL2/CDC42EP1/CDC42EP2/CDC42EP3/CDC42EP4/CFL1/CHODL/DPYSL2/EFNA1/ENPP2/EPHB3/FES/FGD1/FITM2/FMNL1/FYN/GNA13/HECW2/KDR/KIT/LZTS1/MAP2K2/MDK/MYOC/NTN1/P2RY1/PAFAH1B1/PALM/PALMD/PRKN/PSEN1/PTK2B/RAP2B/RND2/RTN4/S100A10/SEMA3G/SEMA6A/SEMA6D/SIN3A/SIPA1L1/SLC9A3R1/SRF/THY1/TNFRSF12A/VEGFA/WIPF2/WNT5A/XK/YWHAH/ZFYVE27/ZRANB1	57
GO:0019838	MF	growth factor binding	24/1976	29/4173	8.91495e-05	ACVR2B/COL3A1/FIBP/FURIN/HTRA3/IGF2R/IGFBP2/IGFBP3/IGFBP4/IGFBP5/IGFBP6/IGFBP7/IL6R/ITGAV/KDR/KIT/LRRC32/NRP1/SRPX2/TGFB3/TGFBR1/TGFBR3/THBS1/VASN	24
GO:1902532	BP	negative regulation of intracellular signal transduction	71/1873	109/3976	9.24064e-05	ABL1/ACKR3/ARRDC3/ATM/BCL2L1/BCL2L12/BCL6/BID/BMP4/CASP8/CAV3/CLU/DDX3X/DUSP10/DUSP3/DUSP6/EPHA2/FIGNL1/GPATCH3/GPER1/HIPK3/HOMER2/INPP5K/KLHL31/LEMD2/LITAF/MAPK8IP1/MAPKAPK5/MCL1/MET/MTM1/MYOC/MYOZ1/MYOZ2/NDUFA13/OPTN/OTUD7B/P2RX7/PAFAH1B1/PAQR3/PARK7/PDE2A/PKD2/PLEKHA1/PRKN/PSMD10/RASSF2/RELA/RGS2/RHOA/RNF149/SFRP1/SFRP2/SLC9A3R1/SMAD4/SPRED1/SPRY1/SPRY2/SPRY4/SRI/STAT1/TBC1D7/THBS1/TIMP3/TNFAI…	71
GO:0030278	BP	regulation of ossification	40/1873	55/3976	9.32534e-05	ACVR2B/ATP2B1/BMP4/BMPR1A/BMPR1B/BMPR2/CALCR/CEBPA/CEBPB/GJA1/ID2/ID3/ISG15/MAPK14/MDK/MEF2C/MGP/NOCT/OMD/P2RX7/PBX1/PTCH1/PTK2B/PTN/RASSF2/RBPJ/RFLNB/RIOX1/SFRP1/SFRP2/SIX2/SMAD1/SMAD7/SOX11/TGFB1/TGFB3/TOB1/TWIST2/WNT5A/ZHX3	40
GO:0001935	BP	endothelial cell proliferation	29/1873	37/3976	9.47563e-05	BMP4/BMPER/BMPR2/CAV1/CAV2/CCL2/DLL4/EPHA2/F3/GATA2/KDR/MDK/NR2F2/PDCL3/PPARG/PPP1R16B/PROX1/RGCC/SCARB1/STAT1/STAT3/TGFBR1/THAP1/THBS1/VASH1/VASH2/VEGFA/VEGFD/WNT5A	29
GO:0007178	BP	transmembrane receptor protein serine/threonine kinase signaling pathway	54/1873	79/3976	9.58497e-05	ABL1/ACVR1B/ACVR2B/ASPN/BAMBI/BMP4/BMP5/BMPER/BMPR1A/BMPR1B/BMPR2/CAV1/CAV2/CAV3/COL3A1/EGR1/ENG/FGF9/FOS/INHBA/INHBB/LDLRAD4/LEMD2/LRRC32/MAPK14/PDCD4/PMEPA1/RASL11B/RBPJ/RGMA/RGMB/ROR2/SFRP1/SFRP2/SFRP5/SMAD1/SMAD2/SMAD3/SMAD4/SMAD7/SMAD9/SOX11/STRAP/TGFB1/TGFB3/TGFBR1/TGFBR3/THBS1/TMEM100/TOB1/VASN/VIM/WNT5A/ZBTB7A	54
GO:0032970	BP	regulation of actin filament-based process	54/1873	79/3976	9.58497e-05	ABL1/ACTG1/ACTR2/ARFGEF1/ARPC1B/ARPC5/AVIL/BAIAP2/CAPZA2/CAPZB/CAV3/CDC42EP2/CDC42EP3/CDC42EP4/CFL2/EPHA1/EPHA3/EPS8/ESAM/EVL/FES/GRB2/HIP1R/INPP5K/KCNE3/KIRREL1/LMOD2/MDK/MET/MYOC/NCK1/NCK2/PFN2/PRKN/PROX1/PTK2B/RANGRF/RDX/RGCC/RHOA/RHOD/S100A10/SMAD4/SRI/STC1/SWAP70/TGFB1/TGFB3/TMOD1/TMOD3/TMSB10/WASHC1/WASL/WIPF2	54
GO:0042981	BP	regulation of apoptotic process	165/1873	285/3976	9.80796e-05	ABL1/ACKR3/ACTC1/ALPK2/AMIGO2/ANGPT1/ANGPT2/ANGPTL4/APBB2/APC/APOE/ARF4/ATG7/B4GALT1/BAK1/BCL10/BCL2L1/BCL2L12/BCL6/BID/BMP4/BMPR1B/BNIP3L/BTG1/CAMK2A/CAPN3/CASP10/CASP3/CASP8/CBL/CCL2/CDK1/CDKN1B/CEBPB/CFLAR/CLU/CTSC/CTSH/DAB2IP/DAD1/DCUN1D3/DDX20/DDX3X/DEDD2/DELE1/DLL1/DUSP6/EGLN3/EGR1/ENDOG/F3/FADD/FAIM/FAP/FEM1B/FIGNL1/FOXO1/GADD45B/GADD45G/GATA2/GATA6/GLI2/GRK5/HEY2/HIP1R/HIPK3/HOXA5/IGF1/IG…	165
GO:0048018	MF	receptor ligand activity	53/1976	77/4173	9.95e-05	ADM/BMP4/BMP5/BMP6/CCL2/CCL26/CDC42EP2/CLEC11A/CXCL12/CXCL2/EGF/ENHO/FBN1/FGF1/FGF16/FGF18/FGF6/FGF9/GDF11/GPI/HBEGF/HGF/IGF1/IL33/INHBA/INHBB/KITLG/MDK/MSTN/NAMPT/NPPC/NTF4/NTN1/PDGFA/PGF/POMC/PTN/PYY/SEMA3G/SEMA6A/SEMA6D/SFRP2/STC1/STC2/TGFB1/TGFB3/TIMP1/TNFSF10/VEGFA/VEGFD/WNT16/WNT5A/WNT9A	53
GO:0031399	BP	regulation of protein modification process	196/1873	345/3976	9.95237e-05	ABL1/ACKR3/ACVR2B/ADRA1A/ADRA2B/ADRB2/AKTIP/APP/ARFGEF1/ARRDC3/ARRDC4/ATG13/ATG7/AVPI1/BCL6/BMP4/BMP5/BMPER/BMPR1A/BMPR2/C3/C5AR1/CAMKK2/CAPN3/CAV1/CAV2/CAV3/CBL/CCL2/CCNB2/CCND2/CCNE2/CCNQ/CCNY/CDKN1B/CHORDC1/CHTOP/CLU/CTDSPL/DCUN1D3/DDX3X/DOK5/DTNBP1/DUSP10/DUSP19/DUSP3/DUSP6/DVL1/EED/EFNA1/EGR1/ENPP2/EPHA1/EPHA2/FAM161A/FBN1/FBXO4/FEM1B/FGF1/FH/FYN/GADD45B/GADD45G/GATA2/GNAQ/GPER1/GRB2/GTPBP4/…	196
GO:0001501	BP	skeletal system development	72/1873	111/3976	0.000101005	ACP5/ACVR2B/BMP4/BMP5/BMPR1A/BMPR1B/BMPR2/COL14A1/COL5A2/CREB3L2/EPHA2/EXT1/FGF6/FGF9/GJA1/GLI2/HAPLN1/HHIP/HOXA10/HOXA3/HOXA4/HOXA5/HOXB2/HOXC6/INSIG1/KAT2A/KIT/MAPK14/MDFI/MDK/MEF2C/MGP/MMP16/MYOC/NFIB/NPPC/P2RX7/PAFAH1B1/PBX1/PLEKHA1/PRKRA/PSEN1/PTPN11/RAB33B/RARA/RASSF2/RFLNA/RFLNB/RHOA/ROR2/RPL38/RUNX1/SFRP1/SFRP2/SIX1/SIX2/SMAD1/SMAD2/SMAD7/SNX19/SOX11/SOX4/SRF/STC1/TBX3/TCF15/TGFB1/TIPARP/…	72
GO:0098609	BP	cell-cell adhesion	72/1873	111/3976	0.000101005	ABL1/ADAM19/ALCAM/ARVCF/BCL6/BMP4/BMP5/CAV1/CD47/CD9/CD93/CDH1/CDH11/CDH13/CDH5/CEBPB/DPP4/DUSP10/DUSP3/EPHB3/ESAM/FADD/GCNT1/GPC4/GTPBP4/ICAM1/ICAM2/IGFBP2/IRF1/ITGAV/ITGB3/KIRREL1/KIT/LGR5/LRRC32/MAPK14/MDGA1/MDK/MSN/NCK1/NCK2/NECTIN1/NECTIN2/NFAT5/NT5E/PECAM1/PRKAR1A/PSEN1/RAP2B/RARA/RASGRP1/RELA/RGCC/RHOA/SMAD7/SOCS1/SOCS5/SPARCL1/SPINT2/SRF/SRPX2/STAT5B/SWAP70/TFRC/TGFB1/THY1/TRAF6/TYRO3/VCA…	72
GO:0043067	BP	regulation of programmed cell death	168/1873	291/3976	0.000103906	ABL1/ACKR3/ACTC1/ALPK2/AMIGO2/ANGPT1/ANGPT2/ANGPTL4/APBB2/APC/APOE/ARF4/ATG7/B4GALT1/BAK1/BCL10/BCL2L1/BCL2L12/BCL6/BID/BMP4/BMPR1B/BNIP3L/BTG1/CAMK2A/CAPN3/CASP10/CASP3/CASP8/CBL/CCL2/CDK1/CDKN1B/CEBPB/CFLAR/CLU/CTSC/CTSH/DAB2IP/DAD1/DCPS/DCUN1D3/DDX20/DDX3X/DEDD2/DELE1/DLL1/DUSP6/EGLN3/EGR1/ENDOG/F3/FADD/FAIM/FAP/FEM1B/FIGNL1/FOXO1/GADD45B/GADD45G/GATA2/GATA6/GLI2/GRK5/HEY2/HIP1R/HIPK3/HOXA5/IG…	168
GO:0043549	BP	regulation of kinase activity	102/1873	166/3976	0.00010562	ABL1/ACVR2B/ADRA1A/ADRA2B/APP/ATG13/AVPI1/BCL10/BMP4/C5AR1/CAV1/CAV3/CBL/CCNB2/CCND2/CCNE2/CCNY/CDKN1B/CHORDC1/CLU/COX11/DTNBP1/DUSP10/DUSP19/DUSP6/DVL1/EPHA1/EPHA2/EPHA3/EPHB3/FBN1/FGF1/GADD45B/GADD45G/GNAQ/GTPBP4/HBEGF/HHEX/HIPK3/IL6R/INPP5K/KDR/KIT/KSR1/MAGED1/MAP3K7/MAP4K2/MET/MNAT1/NR2F2/P2RX7/PAQR3/PARK7/PKD2/PKIA/PKIG/PPP2CA/PRKAG1/PRKAG3/PRKAR2A/PRKN/PROX1/PSEN1/PSMD10/PTK2B/PTPN11/RAP2B/…	102
GO:0051146	BP	striated muscle cell differentiation	51/1873	74/3976	0.00010752	ACTC1/ADRA1A/ALPK2/BCL9/BMP4/CAPN3/CAV2/CAV3/CD9/CFL2/CFLAR/CSRP3/DLL1/EHD2/FLNC/GATA6/HEY2/KLHL41/LMOD2/MAML1/MAPK14/MEF2A/MEF2C/MYF6/MYL2/MYMK/MYOD1/MYOG/MYOZ1/MYOZ2/NEBL/NFATC2/PRKAR1A/PROX1/RARA/RBM38/RBPJ/RCAN1/SDC1/SIX1/SMAD4/SMYD3/SRF/TBX3/TGFB1/TMOD3/TNNT3/TRIM32/TRIM72/UCHL1/XK	51
GO:1903522	BP	regulation of blood circulation	32/1873	42/3976	0.000109184	ADM/ADRA1A/ADRA2A/ADRA2B/AGTR1/ATP1B1/ATP2A2/ATP2B1/AVPR1A/BMPR2/CACNA2D1/CAV3/CSRP3/GJA1/HBEGF/HEY2/HRH1/KCNA5/KCNE3/KCNE5/KCNJ2/MEF2A/MYL2/MYL4/OXTR/RANGRF/RGS2/RHOA/RNLS/SMAD7/SRI/STC1	32
GO:0001216	MF	DNA-binding transcription activator activity	66/1976	100/4173	0.000109977	CDC5L/CEBPA/CEBPB/CEBPG/CREB3L2/EBF2/EGR1/ELF4/ETV6/FOS/FOXO1/GATA2/GLI2/HEYL/HOXA10/HOXA4/HOXA5/HOXB2/HSF2/IRF1/IRF2/KLF10/LITAF/LMO2/MAFF/MEF2C/MEOX1/MYCN/MYF6/MYOD1/MYOG/NDN/NFAT5/NFATC2/NFIB/NKRF/NR2C2/NR4A2/PBX1/PBX2/PLAG1/PLAGL1/PLAGL2/RBPJ/RELA/RFX5/RUNX1/SIX1/SIX2/SMAD1/SMAD2/SMAD4/SOX11/SOX17/SOX4/SRF/STAT1/STAT3/STAT5B/STAT6/TBX18/TBX2/TBX3/TCF15/ZNF24/ZNF292	66
GO:0006366	BP	transcription by RNA polymerase II	234/1873	420/3976	0.000115592	ABRA/ACTL6A/ACTR2/ACVR2B/ANKRD1/ANXA4/APP/ARF4/ATF3/ATF7IP/ATN1/BCL2L12/BCL6/BCL9/BHLHE40/BMP4/BMP5/BMPR1A/BMPR1B/BMPR2/C5AR1/CAMTA2/CBX4/CBX7/CCNK/CCNL1/CCNQ/CEBPA/CEBPB/CPEB3/CREB3L1/CREM/CSRP3/CTBP2/DBX1/DDX20/DDX3X/DLL1/DLL4/DVL1/EBF2/EDNRB/EED/EGR1/ELF4/ELK4/ELP4/EPC1/ERF/ERLIN2/ETV6/FADD/FBLN5/FGF1/FGF9/FHL5/FOS/FOSL1/FOSL2/FOXO1/FUS/GATA2/GATA6/GATAD2A/GLI2/GPER1/GTF2F2/GTF2I/H2AFZ/HDAC2/H…	234
GO:0007517	BP	muscle organ development	52/1873	76/3976	0.000124014	ACTC1/BCL9/BMP4/BMPR1A/CAV2/CFL2/CFLAR/CHRND/COL3A1/DLL1/DLL4/EGR1/FGF9/FOS/FOXN2/GATA6/GJA1/HEY2/HEYL/KLHL41/LEMD2/MAFF/MAPK14/MEF2C/METTL8/MSC/MSTN/MTM1/MYF6/MYL2/MYOD1/MYOG/MYOZ1/MYOZ2/NR2F2/PROX1/RBPJ/RCAN1/RHOA/SIX1/SMAD4/SMAD7/SOX11/SRPK3/TBX2/TCF15/TGFB1/TRIM72/VGLL2/WNT5A/XK/YBX3	52
GO:0032266	MF	phosphatidylinositol-3-phosphate binding	12/1976	12/4173	0.000124854	BBS5/PLEKHF1/RUBCNL/SNX13/SNX19/SNX21/SNX24/SNX27/WDR45/WDR45B/WIPI1/WIPI2	12
GO:0032990	BP	cell part morphogenesis	80/1873	126/3976	0.000125325	ABL1/ACTB/ALCAM/APBB2/APP/B3GNT2/B4GALT5/BMPR1B/BMPR2/BTBD3/CAMK2A/CAPRIN1/CDH11/CHODL/CXCL12/DCX/DPYSL2/DTNBP1/DVL1/EFNA1/ENPP2/EPHA1/EPHA2/EPHA3/EPHB3/EXT1/FYN/GAS7/GLI2/HECW2/KIF20B/LZTS1/MAP1B/MAP2K2/MDK/MEF2A/MTM1/MYOT/MYPN/NDN/NDUFS6/NFIB/NR4A2/NRP1/NTF4/NTN1/PAFAH1B1/PHACTR1/PID1/PITPNA/PRKN/PSEN1/PTN/PTPN11/RAP2B/RND2/RTN4/SEMA3G/SEMA6A/SEMA6D/SGK1/SIN3A/SIPA1L1/SLC9A6/SMAD4/SNX2/SRF/STMN…	80
GO:0002520	BP	immune system development	106/1873	174/3976	0.000127165	ABL1/ACP6/AGPAT5/APP/ARMC6/ATM/BCL6/BMP4/C1QC/CALCR/CASP3/CASP8/CCNB2/CEBPA/CEBPB/CEBPG/DLL1/DLL4/DUSP10/EGR1/EPHA2/EPHB3/ETV6/FADD/FES/FOS/GAB2/GATA2/HOXA3/HOXA5/HSPA9/ID2/IL34/INHBA/IRF1/IRF8/ISG15/ITM2A/KAT2A/KIT/KLF10/KLF2/LTBR/MAP2K2/MAPK14/MDK/MEF2C/MLLT3/MSH6/NFKBIA/PAFAH1B1/PBX1/PCID2/PIAS3/PIR/PMS2/PPARG/PRDM1/PSEN1/PTK2B/PTN/PTPN11/PYGO1/RARA/RASGRP1/RASSF2/RBPJ/RHOA/RIPK3/RRAS/RUNX1/SF…	106
GO:0022612	BP	gland morphogenesis	25/1873	31/3976	0.00012776	BMP4/BTBD7/CAPN1/CAV3/CEBPB/EPHA2/FEM1B/GLI2/ID4/MDK/NFIB/NTN4/PLAG1/PROX1/PTCH1/PTN/SFRP1/SLC9A3R1/STAT6/TBX2/TBX3/TGFB1/TGFB3/TNFAIP3/WNT5A	25
GO:0045766	BP	positive regulation of angiogenesis	30/1873	39/3976	0.00013293	ABL1/ADM/BMPER/BTG1/C5AR1/CTSH/DLL1/EPHA1/F3/FGF1/GATA2/GATA6/KDR/MDK/MTDH/PDCL3/PPP1R16B/PTGIS/PTK2B/RAMP2/RRAS/SFRP2/SMAD1/SRPX2/STAT3/THBS1/VASH2/VEGFA/VEGFD/WNT5A	30
GO:0090257	BP	regulation of muscle system process	30/1873	39/3976	0.00013293	ADRA1A/ADRA2A/ADRA2B/ADRB2/ATP1B1/ATP2A2/ATP2B1/CAMK2D/CAV3/FBXO32/GPER1/GUCY1A1/KCNE3/KCNJ2/KCNMA1/LMCD1/MYMK/MYOG/RANGRF/RGS2/RHOA/SCN4A/SLC8A3/SMAD4/SMAD7/SRF/SRI/STC1/TNNT3/TRPC1	30
GO:0061572	BP	actin filament bundle organization	23/1873	28/3976	0.000142743	ABL1/ACTG1/ACTN1/ACTN4/EPHA1/EPS8/FSCN1/INPP5K/MET/MYOC/PHACTR1/PLS3/PRKN/RFLNA/RFLNB/RGCC/RHOA/RHOD/S100A10/SRF/SWAP70/TGFB3/TNFAIP1	23
GO:0001654	BP	eye development	33/1873	44/3976	0.000145069	ACTL6A/ACVR2B/BMP4/BMPR1B/BMPR2/CDKN1B/COL5A2/DCX/DLL1/DLL4/EPHA2/FGF9/GJA1/INHBA/LPCAT1/MFAP2/MFRP/PRDM1/PROM1/PROX1/RARA/RING1/SMG9/SOX11/SRF/STAT3/TBC1D20/TBX2/TGFB1/THY1/TSKU/TSPAN12/VIM	33
GO:0007519	BP	skeletal muscle tissue development	33/1873	44/3976	0.000145069	BCL9/CAV2/CFL2/CFLAR/CHRND/DLL1/EGR1/FOS/FOXN2/HEYL/KLHL41/LEMD2/MAFF/MAPK14/MEF2C/METTL8/MSC/MSTN/MTM1/MYF6/MYOD1/MYOG/MYOZ1/MYOZ2/NR2F2/RCAN1/RHOA/SIX1/SOX11/TGFB1/VGLL2/XK/YBX3	33
GO:0150063	BP	visual system development	33/1873	44/3976	0.000145069	ACTL6A/ACVR2B/BMP4/BMPR1B/BMPR2/CDKN1B/COL5A2/DCX/DLL1/DLL4/EPHA2/FGF9/GJA1/INHBA/LPCAT1/MFAP2/MFRP/PRDM1/PROM1/PROX1/RARA/RING1/SMG9/SOX11/SRF/STAT3/TBC1D20/TBX2/TGFB1/THY1/TSKU/TSPAN12/VIM	33
GO:0030336	BP	negative regulation of cell migration	36/1873	49/3976	0.000148981	ABHD2/ADAM15/ADORA1/ANGPT2/APOD/BMPR1A/CCL2/COL3A1/DLL4/DUSP10/DUSP3/EPHA1/FUZ/GJA1/GPER1/GTPBP4/LDLRAD4/MIIP/NR2F2/PPARG/RAP2B/RAP2C/RGCC/RHOA/RRAS/SEMA6D/SFRP1/SFRP2/SLC9A3R1/SPRED1/STAT3/STC1/STRAP/TGFB1/THBS1/THY1	36
GO:0040007	BP	growth	110/1873	182/3976	0.000150312	ABL1/ACVR2B/ADAM15/ADM/ADRA1A/APBB2/APOD/APP/BCL6/BCL9/BMP4/BMPR1A/BMPR1B/BMPR2/CAPN3/CCNB2/CD9/CDKN1B/CFLAR/CHRND/COL14A1/DCUN1D3/DCX/DDX3X/DLL1/DPYSL2/DUSP10/DUSP6/DVL1/FBLN5/FGF1/FGF9/FTO/GATA6/GJA1/GLI2/HEY2/HOXA5/IGFBP2/IGFBP7/INHBA/KAT2A/KLF2/MAP1B/MAPK14/MDK/MEF2C/MTM1/MYL2/MYMK/MYOD1/MYOZ1/NDN/NDUFA13/NDUFS6/NPPC/NTN1/PHLDA2/PLAG1/PLEKHA1/PPARD/PRKAR1A/PRKN/PROX1/PRPF19/PSAP/PSMD10/PTCH1/…	110
GO:0061564	BP	axon development	62/1873	94/3976	0.000150328	ABL1/ACTB/ALCAM/AMIGO1/APBB2/APOD/APP/B3GNT2/B4GALT5/BMPR1B/BMPR2/CDH11/CHODL/CXCL12/DCX/DPYSL2/DVL1/EFNA1/EPHA1/EPHA2/EPHA3/EPHB3/EXT1/GLI2/INPP5F/MAP1B/MAP2K2/MYOT/MYPN/NDN/NFIB/NR4A2/NRP1/NTN1/PAFAH1B1/PITPNA/PSEN1/PTN/PTPN11/RGMA/RND2/RTN4/RTN4RL1/SEMA3G/SEMA6A/SEMA6D/SIN3A/SLC9A6/SMAD4/SRF/STMN1/THY1/TNFRSF12A/TRIM32/TSKU/UCHL1/UNC5B/VASH2/VCL/WNT5A/XK/ZFYVE27	62
GO:0000122	BP	negative regulation of transcription by RNA polymerase II	96/1873	156/3976	0.000155469	ACVR2B/ATF7IP/ATN1/BCL6/BHLHE40/BMP4/CBX4/CBX7/CEBPA/CPEB3/DDX20/DLL4/EDNRB/EED/EGR1/EPC1/ERF/FBLN5/FGF9/FOXO1/GATA2/GATA6/GATAD2A/GLI2/HDAC2/HES6/HEY1/HEY2/HHEX/HIVEP1/HOXB2/ID2/ID3/ID4/IL33/IRF2BP1/JAZF1/KLF2/KLF3/LDB1/LMCD1/MEF2A/MEF2C/MTDH/MYOZ1/MYOZ2/NCK1/NCK2/NELFCD/NFIB/NR2C1/NR2C2/NR2F2/NR4A2/OTUD7B/PDE2A/PIAS3/PKIG/PPARD/PPARG/PRDM1/PROX1/PSEN1/PSMD10/PTCH1/RARA/RBPJ/RELA/RFX5/SIN3A/SIN3…	96
GO:0031327	BP	negative regulation of cellular biosynthetic process	166/1873	289/3976	0.000164428	ACOT8/ACP5/ACVR2B/AGO2/ATF7IP/ATN1/BCL6/BHLHE40/BMP4/BMP5/BMPR2/CAPN3/CBX1/CBX4/CBX7/CDKN1B/CEBPA/CEBPB/CHMP1A/CPEB3/CTBP2/DDX20/DDX3X/DLL4/DONSON/EDNRB/EED/EGR1/EIF4EBP1/EIF4EBP2/ENC1/EPC1/ERF/ERLIN2/FAM3C/FBLN5/FGF9/FOXO1/GATA2/GATA6/GATAD2A/GLI2/GMNN/GTPBP4/H2AFZ/HDAC2/HES6/HEY1/HEY2/HHEX/HIRA/HIVEP1/HOXB2/ID2/ID3/ID4/IL33/INHBB/INPP5K/INSIG1/IRF1/IRF2BP1/ITM2A/ITM2B/ITM2C/JAZF1/KAT6B/KDM8/KLF…	166
GO:0006816	BP	calcium ion transport	43/1873	61/3976	0.000167568	ABL1/ADRA2A/ATP1B1/ATP2A2/ATP2B1/CACNA2D1/CACNB1/CACNG1/CACNG6/CALCRL/CAMK2A/CAPN3/CAV3/CCL2/FYN/GEM/GPER1/HOMER2/IBTK/INPP5K/MAIP1/MCU/MICU1/ORAI2/ORAI3/P2RX7/PKD2/PLCD3/PLCD4/PSEN1/PSEN2/PTK2B/RAMP1/RAMP2/RHOA/SARAF/SLC30A1/SLC8A3/SLN/SRI/STC1/STIM1/THY1	43
GO:0008201	MF	heparin binding	21/1976	25/4173	0.000168354	ADAMTS15/APOE/APP/BMP4/CLEC3B/FBN1/FGF1/FGF9/HBEGF/LRPAP1/MDK/PCOLCE/POSTN/PRELP/PTCH1/PTN/RTN4RL1/SFRP1/TGFBR3/THBS1/VEGFA	21
GO:0120036	BP	plasma membrane bounded cell projection organization	142/1873	243/3976	0.000168922	ABL1/ACTB/ACTR2/ALCAM/AMIGO1/APBB2/APOD/APP/ARF4/AVIL/B3GNT2/B4GALT5/BBS5/BLOC1S5/BMP5/BMPR1B/BMPR2/BTBD3/CAMK2A/CAPRIN1/CAPZB/CDC42EP1/CDC42EP2/CDC42EP3/CDC42EP4/CDH11/CDKN3/CEP162/CEP250/CFAP20/CHODL/CXCL12/DCX/DPYSL2/DTNBP1/DVL1/EFHD1/EFNA1/EHD2/ENPP2/EPHA1/EPHA2/EPHA3/EPHB3/EXT1/FAM161A/FAM98A/FES/FGD1/FNBP1L/FUZ/FYN/GAS7/GLI2/HECW2/INPP5F/INPP5K/ITM2C/KIF20B/KIT/LRP12/LZTS1/MANF/MAP1B/MAP2K2…	142
GO:0034762	BP	regulation of transmembrane transport	51/1873	75/3976	0.000183789	ABL1/ACSL5/ADRA2A/AHCYL1/ATP1B1/AZIN1/C3/CACNA2D1/CACNB1/CACNG1/CACNG6/CAPN3/CAV3/CLIC5/FYN/GEM/GJA1/GPER1/GRB10/HECW2/IGF1/INPP5K/KCNA5/KCNB1/KCNE3/KCNE5/KCNJ2/KCNMA1/KLHL24/MAPK14/OAZ1/OCLN/P2RX7/PARK7/PID1/PKD2/PSEN1/PSEN2/PTK2B/PTPN11/RANGRF/RSC1A1/SCN4A/SLC30A1/SLC9A3R1/SRI/STIM1/SUMO1/THBS1/THY1/YWHAH	51
GO:0000165	BP	MAPK cascade	86/1873	138/3976	0.000183914	ABL1/ACKR3/ADRA1A/ADRA2B/ADRB2/APP/AVPI1/BMP4/BMPER/C5AR1/CAV2/CAV3/CCL2/CCNQ/CTSH/DOK5/DTNBP1/DUSP10/DUSP19/DUSP3/DUSP6/EPHA2/FGF1/GADD45B/GADD45G/GPER1/GRB10/GRB2/HIPK3/INPP5K/ITGAV/KDR/KIT/KLHL31/KSR1/LEMD2/LTBR/MAGED1/MAGI3/MAP2K2/MAP3K7/MAP4K2/MAPK14/MAPK8IP1/MEF2A/MEF2C/MYOC/P2RX7/PAFAH1B1/PAQR3/PSEN1/PSMD10/PTK2B/PTPN11/RAP1A/RAP2B/RASGRP1/RASSF2/RGS2/RHBDD3/RNF149/ROR2/RRAS/SFRP1/SFRP2/SL…	86
GO:0002573	BP	myeloid leukocyte differentiation	34/1873	46/3976	0.000187467	APP/BMP4/C1QC/CALCR/CASP8/CEBPA/CEBPB/EPHA2/FADD/FES/FOS/GAB2/GATA2/ID2/IL34/KIT/KLF10/LTBR/MAPK14/PAFAH1B1/PIAS3/PIR/PPARG/PSEN1/RARA/RASSF2/RBPJ/RUNX1/SFRP1/SNX10/TFRC/TGFB1/TRAF6/VEGFA	34
GO:0050790	BP	regulation of catalytic activity	194/1873	344/3976	0.00019107	ABL1/ACVR2B/ADRA1A/ADRA2B/ADRB2/AMOT/ANGPTL4/APOA1/APOE/APP/ARF4/ARFGEF1/ARHGAP29/ARHGAP45/ARRDC3/ARRDC4/ATG13/AVPI1/BCL10/BCL2L12/BCL6/BID/BMP4/C5AR1/CALCR/CAP1/CAPN1/CAPN3/CASP8/CAV1/CAV2/CAV3/CBL/CCL2/CCNB2/CCND2/CCNE2/CCNY/CDKN1B/CFLAR/CHORDC1/CHTOP/CLU/COX11/CTSB/CTSH/DCUN1D3/DDX3X/DELE1/DNAL4/DTNBP1/DUSP10/DUSP19/DUSP6/DVL1/DYNLL1/DYNLL2/EGLN3/EPHA1/EPHA2/EPHA3/EPHB3/EVI5L/F3/FADD/FBN1/FEM1…	194
GO:0006915	BP	apoptotic process	195/1873	346/3976	0.000193121	ABL1/ACKR3/ACTC1/ALPK2/AMIGO2/ANGPT1/ANGPT2/ANGPTL4/APBB2/APC/APIP/APOE/APP/ARF4/ATG7/ATM/ATN1/B4GALT1/BAK1/BCL10/BCL2L1/BCL2L12/BCL6/BID/BMP4/BMPR1B/BMPR2/BNIP3L/BTG1/CAMK2A/CAPN3/CASP10/CASP3/CASP6/CASP8/CBL/CCL2/CDK1/CDKN1B/CEBPB/CFLAR/CIDEA/CLU/CTSC/CTSH/DAB2IP/DAD1/DCUN1D3/DDX20/DDX3X/DEDD2/DELE1/DLL1/DUSP6/EGLN3/EGR1/ENDOG/EPHA2/ETV6/F3/FADD/FAIM/FAP/FEM1B/FIGNL1/FOXO1/GADD45B/GADD45G/GAPDH…	195
GO:0009986	CC	cell surface	72/1955	113/4170	0.000194729	ABCA1/ACKR2/ACKR3/ADAM15/ADAMTS15/ADRA2B/ALCAM/AMOT/ANTXR2/ANXA4/ANXA5/APP/ATP6AP2/B4GALT1/BMPR1A/BMPR2/CCR10/CD93/CD99L2/CLEC14A/CLU/CTSB/CXCL12/CXCR4/DPP4/ENG/ENOX2/EPHA2/F3/FAP/FGL2/FURIN/GPC4/GPIHBP1/HBEGF/HHIP/IDE/IL13RA2/IL17RB/IL6R/ITGAV/ITGB1/ITGB3/KCNA5/LGR5/LRRC32/P2RX7/PECAM1/PRND/PROM1/PSEN1/PSEN2/RAMP1/RAMP2/RGMA/RTN4RL1/SCARB1/SDC1/SDC4/SFRP1/TFRC/TGFB1/TGFBR1/TGFBR3/THBS1/THY1/TNFR…	72
GO:0048534	BP	hematopoietic or lymphoid organ development	101/1873	166/3976	0.000196224	ABL1/ACP6/AGPAT5/APP/ARMC6/ATM/BCL6/BMP4/C1QC/CALCR/CASP3/CASP8/CCNB2/CEBPA/CEBPB/CEBPG/DLL1/DLL4/DUSP10/EGR1/EPHA2/EPHB3/ETV6/FADD/FES/FOS/GAB2/GATA2/HOXA3/HOXA5/HSPA9/ID2/IL34/INHBA/IRF1/IRF8/ISG15/ITM2A/KAT2A/KIT/KLF10/KLF2/LTBR/MAP2K2/MAPK14/MDK/MEF2C/MLLT3/NFKBIA/PAFAH1B1/PBX1/PCID2/PIAS3/PIR/PPARG/PRDM1/PSEN1/PTK2B/PTN/PTPN11/PYGO1/RARA/RASGRP1/RASSF2/RBPJ/RHOA/RIPK3/RRAS/RUNX1/SFRP1/SFRP2/…	101
GO:0030155	BP	regulation of cell adhesion	70/1873	109/3976	0.000199094	ABL1/ACTG1/ACTN4/ADAM15/ADAM19/ANGPT2/APOD/BCL6/BMP4/CAV1/CD47/CD9/CEBPB/CXCR4/DLL1/DPP4/DUSP10/DUSP3/EGFL6/EPHA1/EPHA2/EPHA3/EPHB3/FADD/FES/GTPBP4/IGFBP2/IRF1/ITGAV/KDR/LRRC32/MAPK14/MDGA1/MDK/MYOC/NCK1/NCK2/NFAT5/NUAK1/PEAK1/PLAU/PPP1CB/PRKAR1A/PTK2B/PTPN11/RARA/RASGRP1/RELA/RGCC/RHOA/RHOD/RRAS/S100A10/SLK/SMAD7/SOCS1/SOCS5/SPINT2/SRF/STAT5B/SWAP70/TFRC/TGFB1/THBS1/THY1/TRAF6/VCL/VEGFA/VSIR/WNT…	70
GO:0060322	BP	head development	65/1873	100/3976	0.000199987	ABL1/AMIGO1/APOD/APP/B3GNT5/BMP4/BMP5/BMPR1A/BTBD3/COL3A1/CRISPLD1/CXCR4/DCX/DLL1/DPCD/DPYSL2/EPHB3/EXT1/FYN/GATA2/GLI2/HOXB2/ID2/ID4/INHBA/KAT2A/MACO1/MAP2K2/MDK/METTL14/MNAT1/NFIB/NNAT/NR2F2/NR4A2/PAFAH1B1/PHACTR1/PLEKHA1/PROX1/PSEN1/PTCH1/PTPN11/RARA/RBPJ/RHOA/RRAS/RTN4/RTN4RL1/SEMA6D/SFRP1/SFRP2/SIN3A/SMAD1/SMG9/SRF/TBX3/TGFB1/TGFB3/TIPARP/TSKU/TYRO3/UBB/UCHL5/WNT5A/ZFAND5	65
GO:0023014	BP	signal transduction by protein phosphorylation	88/1873	142/3976	0.000205724	ABL1/ACKR3/ADRA1A/ADRA2B/ADRB2/APP/AVPI1/BMP4/BMPER/C5AR1/CAV2/CAV3/CCL2/CCNQ/CTSH/DOK5/DTNBP1/DUSP10/DUSP19/DUSP3/DUSP6/EPHA2/FGF1/GADD45B/GADD45G/GPER1/GRB10/GRB2/HIPK3/INPP5K/ITGAV/KDR/KIT/KLHL31/KSR1/LEMD2/LTBR/MAGED1/MAGI3/MAP2K2/MAP3K7/MAP4K2/MAPK14/MAPK8IP1/MEF2A/MEF2C/MYOC/P2RX7/PAFAH1B1/PAQR3/PSEN1/PSMD10/PTK2B/PTPN11/RAP1A/RAP2B/RASGRP1/RASSF2/RGS2/RHBDD3/RNF149/ROR2/RRAS/SFRP1/SFRP2/SL…	88
GO:0030097	BP	hemopoiesis	95/1873	155/3976	0.000207951	ABL1/ACP6/AGPAT5/APP/ARMC6/ATM/BCL6/BMP4/C1QC/CALCR/CASP3/CASP8/CEBPA/CEBPB/CEBPG/DLL1/DLL4/DUSP10/EGR1/EPHA2/ETV6/FADD/FES/FOS/GAB2/GATA2/HOXA5/HSPA9/ID2/IL34/INHBA/IRF1/IRF8/ISG15/ITM2A/KAT2A/KIT/KLF10/KLF2/LTBR/MAPK14/MDK/MEF2C/MLLT3/NFKBIA/PAFAH1B1/PBX1/PCID2/PIAS3/PIR/PPARG/PRDM1/PSEN1/PTK2B/PTN/PTPN11/PYGO1/RARA/RASGRP1/RASSF2/RBPJ/RHOA/RIPK3/RRAS/RUNX1/SFRP1/SFRP2/SFXN1/SH2B3/SIN3A/SLC8A3/…	95
GO:0140110	MF	transcription regulator activity	208/1976	370/4173	0.000214846	ACTN4/AEBP1/AHR/ARNTL/ATF3/ATF7IP/ATN1/BCL10/BCL6/BCL9/BHLHE40/BMPR1A/CDC5L/CEBPA/CEBPB/CEBPG/CREB1/CREB3L1/CREB3L2/CREB5/CREM/CTBP2/DMRT2/DYRK1A/EBF1/EBF2/EGR1/ELF1/ELF4/ELK4/EP300/EPAS1/ERF/ESRRB/ETS1/ETV6/FHL5/FOS/FOSL1/FOSL2/FOXN2/FOXN3/FOXO1/FOXO3/FUS/GATA2/GATA6/GLI2/GPBP1/HES6/HEY1/HEY2/HEYL/HHEX/HIF1A/HIRA/HOXA10/HOXA3/HOXA4/HOXA5/HOXB2/HOXC6/HSF1/HSF2/ID2/ID3/IRF1/IRF2/IRF2BP1/IRF8/JAZF1…	208
GO:0006936	BP	muscle contraction	41/1873	58/3976	0.000215378	ACTA2/ADRA1A/ADRA2A/ADRA2B/ADRB2/ATP1B1/ATP2A2/ATP2B1/CACNA2D1/CALD1/CAV3/CSRP3/EDNRB/GPER1/GUCY1A1/KCNA5/KCNE3/KCNE5/KCNJ2/KCNMA1/LMOD2/MYH4/MYL2/MYL4/MYL6/MYOM1/NDUFS6/RANGRF/RGS2/RHOA/SCN4A/SLC8A3/SMAD7/SRF/SRI/STC1/TMOD3/TNNI2/TNNT3/TPM1/TRPC1	41
GO:0001738	BP	morphogenesis of a polarized epithelium	14/1873	15/3976	0.000217753	ABL1/ACTG1/DVL1/MLLT3/PAFAH1B1/PTK7/RHOA/ROR2/SFRP1/SFRP2/SLC9A3R1/TCF15/WNT5A/ZDHHC7	14
GO:0003018	BP	vascular process in circulatory system	29/1873	38/3976	0.000220644	ABCG2/ACTA2/ADM/ADORA1/ADRA1A/ADRA2A/ADRA2B/ADRB2/AGTR1/ATP2B1/AVPR1A/BMPR2/EDNRA/EDNRB/GUCY1A1/HRH1/KCNA5/KCNMA1/NOS3/OCLN/OXTR/P2RY2/PDE2A/PTGIS/RAMP2/RGS2/RHOA/TGFB1/TRPC1	29
GO:0003205	BP	cardiac chamber development	29/1873	38/3976	0.000220644	BMP4/BMP5/BMPR1A/BMPR2/CAV3/DLL4/GATA6/HEY2/HEYL/ID2/LUZP1/MAML1/MEF2C/MYL2/PRDM1/PROX1/PTK7/RARA/RBPJ/SFRP2/SMAD4/SMAD7/SOX11/SOX4/SRF/TBX2/TBX3/TGFB1/WNT5A	29
GO:0007160	BP	cell-matrix adhesion	29/1873	38/3976	0.000220644	ABL1/ACTG1/ADAM15/APOD/BCL6/COL3A1/DUSP3/EPHA1/EPHA3/ITGAV/ITGB1/ITGB3/ITGB6/ITGB8/KDR/MYOC/PEAK1/PECAM1/PTK2B/RHOA/RHOD/RRAS/S100A10/SLK/SRF/THBS1/THY1/VCL/VEGFA	29
GO:0048858	BP	cell projection morphogenesis	77/1873	122/3976	0.000222108	ABL1/ACTB/ALCAM/APBB2/APP/B3GNT2/B4GALT5/BMPR1B/BMPR2/BTBD3/CAMK2A/CAPRIN1/CDH11/CHODL/CXCL12/DCX/DPYSL2/DTNBP1/DVL1/EFNA1/ENPP2/EPHA1/EPHA2/EPHA3/EPHB3/EXT1/FYN/GAS7/GLI2/HECW2/KIF20B/LZTS1/MAP1B/MAP2K2/MDK/MEF2A/MYOT/MYPN/NDN/NFIB/NR4A2/NRP1/NTF4/NTN1/PAFAH1B1/PHACTR1/PITPNA/PRKN/PSEN1/PTN/PTPN11/RAP2B/RND2/RTN4/SEMA3G/SEMA6A/SEMA6D/SGK1/SIN3A/SIPA1L1/SLC9A6/SMAD4/SNX2/SRF/STMN1/THY1/TNFRSF12A/…	77
GO:0030030	BP	cell projection organization	143/1873	246/3976	0.000224806	ABL1/ACTB/ACTR2/ALCAM/AMIGO1/APBB2/APOD/APP/ARF4/AVIL/B3GNT2/B4GALT5/BBS5/BLOC1S5/BMP5/BMPR1B/BMPR2/BTBD3/CAMK2A/CAPRIN1/CAPZB/CDC42EP1/CDC42EP2/CDC42EP3/CDC42EP4/CDH11/CDKN3/CEP162/CEP250/CFAP20/CHODL/CXCL12/DCX/DPYSL2/DTNBP1/DVL1/EFHD1/EFNA1/EHD2/ENPP2/EPHA1/EPHA2/EPHA3/EPHB3/EXT1/FAM161A/FAM98A/FES/FGD1/FNBP1L/FUZ/FYN/GAS7/GLI2/HECW2/INPP5F/INPP5K/ITM2C/KIF20B/KIT/LRP12/LZTS1/MANF/MAP1B/MAP2K2…	143
GO:0048762	BP	mesenchymal cell differentiation	38/1873	53/3976	0.000228972	ADAM15/BAMBI/BMP4/BMPR1A/EDNRB/ENG/HEY2/HEYL/LDLRAD4/MDK/MEF2C/PPP2CA/RBPJ/RFLNB/RGCC/RTN4/SEMA3G/SEMA6A/SEMA6D/SFRP1/SFRP2/SIX2/SMAD2/SMAD4/SMAD7/SOX11/STAT1/STRAP/TCF7L2/TGFB1/TGFB3/TGFBR1/TGFBR3/TMEM100/TRIM62/VASN/WNT16/WNT5A	38
GO:0043565	MF	sequence-specific DNA binding	153/1976	264/4173	0.000231701	ABL1/ACTN4/AEBP1/APP/BCL6/BHLHE40/CAMTA2/CDC5L/CEBPA/CEBPB/CEBPG/CHTOP/CREB3L1/CREB3L2/CREM/DBX1/DMRT2/EBF2/EED/EGR1/ELF1/ELF4/ELK4/EN1/ERF/ESRRB/ETS1/ETV6/FOS/FOXN2/FOXN3/FOXO1/FOXO3/GATA2/GATA6/GATAD2A/GLI2/H2AFZ/HDAC2/HES6/HEY1/HEY2/HEYL/HHEX/HOXA10/HOXA3/HOXA4/HOXA5/HOXB2/HOXC6/HSF1/HSF2/IRF1/IRF2/IRF8/KLF10/KLF11/KLF2/KLF3/KLF9/LBX1/LITAF/LMNB1/LMO2/MAFF/MAFK/MEF2A/MEF2C/MEOX1/MSC/MSX1/MYCN/…	153
GO:0008092	MF	cytoskeletal protein binding	132/1976	224/4173	0.000233205	ABL1/ABRA/ACTC1/ACTN1/ACTN2/ACTN4/ACTR2/AIF1L/ANKRD1/ANXA2/APC/ARFGEF1/ARL4C/ARPC1B/ARPC5/AVIL/CALD1/CAP1/CAPN3/CAPZA2/CAPZB/CAV3/CEP57L1/CFL1/CFL2/CLU/CNN2/CORO1C/CORO2B/CSRP3/CTNNA1/CXCR4/DDX3X/DMD/DPYSL2/DRG1/DST/DUSP3/EML4/ENC1/EPB41/EPS8/EVL/FAM161A/FES/FLNC/FMNL1/FSCN1/FYN/GAPDH/GAS7/GJA1/HCLS1/HIP1R/HOMER2/KATNAL1/KCNA5/KIF20B/KIRREL1/KLHL2/KTN1/LMOD2/LZTS1/MACO1/MAP1B/MAP1LC3A/MAPK8IP1/MA…	132
GO:0010941	BP	regulation of cell death	175/1873	308/3976	0.000238536	ABL1/ACKR3/ACTC1/ALPK2/AMIGO2/ANGPT1/ANGPT2/ANGPTL4/APBB2/APC/APOE/ARF4/ATG7/B4GALT1/BAK1/BCL10/BCL2L1/BCL2L12/BCL6/BID/BMP4/BMPR1B/BNIP3L/BTG1/CAMK2A/CAPN3/CASP10/CASP3/CASP8/CBL/CCL2/CDK1/CDKN1B/CEBPB/CFLAR/CLU/CTSC/CTSH/CTSZ/DAB2IP/DAD1/DCPS/DCUN1D3/DDX20/DDX3X/DEDD2/DELE1/DLL1/DUSP6/EGLN3/EGR1/ENDOG/F3/FADD/FAIM/FAP/FBXO7/FEM1B/FIGNL1/FOXO1/FYN/GADD45B/GADD45G/GATA2/GATA6/GLI2/GPR75/GRK5/HEY2…	175
GO:0045859	BP	regulation of protein kinase activity	91/1873	148/3976	0.000240347	ABL1/ACVR2B/ADRA1A/ADRA2B/APP/ATG13/AVPI1/BMP4/C5AR1/CAV1/CAV3/CBL/CCNB2/CCND2/CCNE2/CCNY/CDKN1B/CHORDC1/CLU/DTNBP1/DUSP10/DUSP19/DUSP6/DVL1/EPHA1/FBN1/FGF1/GADD45B/GADD45G/GNAQ/GTPBP4/HBEGF/HHEX/HIPK3/IL6R/INPP5K/KIT/KSR1/MAGED1/MAP3K7/MAP4K2/MNAT1/NR2F2/P2RX7/PAQR3/PARK7/PKD2/PKIA/PKIG/PPP2CA/PRKAG1/PRKAG3/PRKAR2A/PROX1/PSEN1/PSMD10/PTK2B/PTPN11/RAP2B/RAP2C/RASGRP1/RASSF2/RGCC/RGS2/RHOA/RIPK3/S…	91
GO:0045944	BP	positive regulation of transcription by RNA polymerase II	135/1873	231/3976	0.000243787	ABRA/ACTR2/APP/ARF4/BCL2L12/BCL9/BMP4/BMP5/BMPR1A/BMPR1B/BMPR2/CAMTA2/CEBPB/CREB3L1/CREM/CSRP3/CTBP2/DDX3X/DLL1/EBF2/EGR1/EPC1/ERLIN2/FADD/FBLN5/FGF1/FHL5/FOXO1/GATA2/GATA6/GLI2/GPER1/GTF2F2/H2AFZ/HDAC2/HEY2/HHEX/HOXA3/HOXB2/HSF2/ID4/IER5/IKBKB/IKBKG/INHBA/INSIG1/IRF1/IRF8/KAT2A/KAT6B/KLF10/KLF11/KLF2/KLF3/KLF9/LUM/MAML1/MAPK14/MED14/MEF2A/MEF2C/MEOX1/MEOX2/MET/MNAT1/MYCN/MYF6/MYO6/MYOD1/MYOG/NAM…	135
GO:0003300	BP	cardiac muscle hypertrophy	11/1873	11/3976	0.000249598	ADRA1A/ATP2A2/CAMK2D/CAV3/CSRP3/GATA6/HEY2/INPP5F/LMCD1/RGS2/SMAD4	11
GO:0048663	BP	neuron fate commitment	11/1873	11/3976	0.000249598	BMP4/DBX1/DLL1/DLL4/GATA2/GLI2/ID2/LBX1/RBPJ/SIX1/SMAD4	11
GO:0045445	BP	myoblast differentiation	22/1873	27/3976	0.00025237	BMP4/BTG1/DLL1/FGF6/ID3/IGFBP3/MAML1/MAPK14/MBNL3/MEF2C/MYF6/MYOD1/MYOG/NMRK2/PPARD/RBPJ/SDC1/SRF/TBX2/TBX3/TCF7L2/TGFB1	22
GO:0048732	BP	gland development	54/1873	81/3976	0.000264459	ABL1/BMP4/BMPR1A/BTBD7/CAPN1/CAV3/CCNB2/CDKN1B/CEBPA/CEBPB/EPHA2/EPHB3/FADD/FEM1B/GATA2/GATA6/GJA1/GLI2/HOXA3/HOXA5/ID2/ID4/MAP2K2/MDK/MET/NFIB/NTN4/PBX1/PKD2/PLAG1/PROX1/PSAP/PSEN1/PTCH1/PTN/RBPJ/RELA/RHBDD3/RIPK3/RTN4/SERPINF1/SFRP1/SIX1/SLC9A3R1/SMAD4/SRF/STAT5B/STAT6/TBX2/TBX3/TGFB1/TGFB3/TNFAIP3/WNT5A	54
GO:0010563	BP	negative regulation of phosphorus metabolic process	74/1873	117/3976	0.000267025	ABL1/BMP4/CAV1/CAV3/CBL/CDKN1B/CHORDC1/COX11/CTDSPL/DTNBP1/DUSP10/DUSP3/DUSP6/DVL1/DYNLL1/EPHA1/GADD45B/GNAQ/GPER1/GRB10/HHEX/HIPK3/IKBKB/INPP5F/INPP5K/KIRREL1/KLHL31/LDLRAD4/LEMD2/LPCAT1/NCK1/NCK2/NR2F2/OCLN/P2RX7/PAFAH1B1/PAQR3/PARK7/PID1/PKIA/PKIG/PPP1R16B/PRKAR2A/PRKN/PRR5L/PSEN1/PSMD10/RASSF2/RGS2/RHOA/RNF149/SFRP1/SFRP2/SLC8A3/SLC9A3R1/SMAD4/SMAD7/SMYD3/SOCS1/SOCS5/SPRED1/SPRY1/SPRY2/SPRY4/…	74
GO:0045936	BP	negative regulation of phosphate metabolic process	74/1873	117/3976	0.000267025	ABL1/BMP4/CAV1/CAV3/CBL/CDKN1B/CHORDC1/COX11/CTDSPL/DTNBP1/DUSP10/DUSP3/DUSP6/DVL1/DYNLL1/EPHA1/GADD45B/GNAQ/GPER1/GRB10/HHEX/HIPK3/IKBKB/INPP5F/INPP5K/KIRREL1/KLHL31/LDLRAD4/LEMD2/LPCAT1/NCK1/NCK2/NR2F2/OCLN/P2RX7/PAFAH1B1/PAQR3/PARK7/PID1/PKIA/PKIG/PPP1R16B/PRKAR2A/PRKN/PRR5L/PSEN1/PSMD10/RASSF2/RGS2/RHOA/RNF149/SFRP1/SFRP2/SLC8A3/SLC9A3R1/SMAD4/SMAD7/SMYD3/SOCS1/SOCS5/SPRED1/SPRY1/SPRY2/SPRY4/…	74
GO:0008285	BP	negative regulation of cell population proliferation	80/1873	128/3976	0.00026834	APC/APOD/APP/B4GALT1/BCL6/BMP4/BMP5/BMPR1B/BMPR2/BTG1/BTG2/CAV1/CAV2/CCL2/CDKN1B/CEBPA/CEBPB/DAB2IP/DLL1/DLL4/DPT/DUSP10/FAP/FBXO4/GATA2/GPER1/GTPBP4/INHBA/IRF1/KLF9/LBX1/LRRC32/MAGED1/MORC3/MSTN/MYOG/NDN/NFIB/NR2F2/P3H3/PDCD4/PPARD/PPARG/PRKAR1A/PROX1/PTCH1/PTGES/PTK2B/PTN/RB1/RBPJ/RGCC/ROR2/SERPINF1/SFRP1/SFRP2/SLC9A3R1/SMAD1/SMAD4/SMAD7/SMYD2/SOX11/SOX4/SPRY1/SPRY2/SRPX/STAT1/STAT3/STRAP/TES/T…	80
GO:0090130	BP	tissue migration	46/1873	67/3976	0.000268734	ABL1/ACTA2/ACTC1/AMOT/ANGPT2/BMP4/BMPER/BMPR2/CLEC14A/CTSH/DLL4/DPP4/DUSP10/ENPP2/EPHA2/FAP/FGF1/FGF16/GATA2/HBEGF/KDR/KIT/MET/NR2F2/NRP1/PECAM1/PPARD/PPARG/PROX1/PTK2B/PTN/PTPN11/RGCC/RHOA/RRAS/RTN4/SCARB1/SPRED1/SRF/SRPX2/STC1/STRAP/TGFB1/THBS1/VEGFA/WNT5A	46
GO:0032956	BP	regulation of actin cytoskeleton organization	50/1873	74/3976	0.000270767	ABL1/ACTG1/ACTR2/ARFGEF1/ARPC1B/ARPC5/AVIL/BAIAP2/CAPZA2/CAPZB/CAV3/CDC42EP2/CDC42EP3/CDC42EP4/CFL2/EPHA1/EPHA3/EPS8/ESAM/EVL/FES/GRB2/HIP1R/INPP5K/KIRREL1/LMOD2/MDK/MET/MYOC/NCK1/NCK2/PFN2/PRKN/PROX1/PTK2B/RDX/RGCC/RHOA/RHOD/S100A10/SMAD4/SWAP70/TGFB1/TGFB3/TMOD1/TMOD3/TMSB10/WASHC1/WASL/WIPF2	50
GO:0051272	BP	positive regulation of cellular component movement	64/1873	99/3976	0.000282009	ABL1/ACTG1/ACTN4/APP/BCL6/BMP4/BMPR2/C5AR1/CD99L2/CFAP20/CTSH/CXCL12/ENPP2/EPHA1/FADD/FGF1/FGF16/GATA2/GPER1/HBEGF/ITGAV/ITGB1/KDR/KIF20B/KIT/MAP2K2/MAPK14/MCU/MDK/MET/MYOC/NTN1/PECAM1/PLA2G7/PROX1/PTK2B/PTN/PTP4A1/RARRES2/RHOA/RHOD/ROR2/RRAS/RTN4/S100A14/SDCBP/SEMA3G/SEMA6A/SEMA6D/SPRY2/SRPX2/STAT3/STMN1/SWAP70/TGFB1/THBS1/THY1/TRIM32/TWIST2/VEGFA/VEGFD/VSIR/WNT5A/ZNF609	64
GO:0051960	BP	regulation of nervous system development	103/1873	171/3976	0.000292401	ABL1/ADRA2B/APP/AVIL/BCL6/BHLHE40/BMP4/BMP5/BMPR1A/BMPR2/CAMK2A/CAPRIN1/CHODL/COL3A1/CTSC/DDX6/DLL1/DLL4/DPYSL2/DVL1/EDNRB/EFNA1/EPHA3/EPHB3/FES/FYN/GATA2/GLI2/GPC4/GPER1/HECW2/HES6/HEY1/HEY2/HEYL/ID2/ID4/IL34/INPP5F/ITM2C/KIF20B/LBX1/LGR5/LRRN1/LZTS1/MAP2K2/MDGA1/MDK/MEF2C/MIB1/MME/MTMR2/NCK1/NECTIN1/NEPRO/NTF4/NTN1/NUMB/PAFAH1B1/PAQR3/PBX1/PHACTR1/PLAG1/PRKN/PROX1/PSEN1/PTK2B/PTK7/PTN/PTPN9/RAP…	103
GO:0071772	BP	response to BMP	30/1873	40/3976	0.000293155	ABL1/ACVR2B/BMP4/BMP5/BMPER/BMPR1B/BMPR2/EGR1/GATA6/HEYL/LEMD2/PDCD4/RBPJ/RGMA/RGMB/ROR2/SFRP1/SFRP2/SFRP5/SMAD1/SMAD2/SMAD4/SMAD7/SOX11/TGFB1/TGFB3/TGFBR3/TMEM100/TOB1/WNT5A	30
GO:0071773	BP	cellular response to BMP stimulus	30/1873	40/3976	0.000293155	ABL1/ACVR2B/BMP4/BMP5/BMPER/BMPR1B/BMPR2/EGR1/GATA6/HEYL/LEMD2/PDCD4/RBPJ/RGMA/RGMB/ROR2/SFRP1/SFRP2/SFRP5/SMAD1/SMAD2/SMAD4/SMAD7/SOX11/TGFB1/TGFB3/TGFBR3/TMEM100/TOB1/WNT5A	30
GO:0048880	BP	sensory system development	33/1873	45/3976	0.000299441	ACTL6A/ACVR2B/BMP4/BMPR1B/BMPR2/CDKN1B/COL5A2/DCX/DLL1/DLL4/EPHA2/FGF9/GJA1/INHBA/LPCAT1/MFAP2/MFRP/PRDM1/PROM1/PROX1/RARA/RING1/SMG9/SOX11/SRF/STAT3/TBC1D20/TBX2/TGFB1/THY1/TSKU/TSPAN12/VIM	33
GO:0060538	BP	skeletal muscle organ development	33/1873	45/3976	0.000299441	BCL9/CAV2/CFL2/CFLAR/CHRND/DLL1/EGR1/FOS/FOXN2/HEYL/KLHL41/LEMD2/MAFF/MAPK14/MEF2C/METTL8/MSC/MSTN/MTM1/MYF6/MYOD1/MYOG/MYOZ1/MYOZ2/NR2F2/RCAN1/RHOA/SIX1/SOX11/TGFB1/VGLL2/XK/YBX3	33
GO:0120039	BP	plasma membrane bounded cell projection morphogenesis	76/1873	121/3976	0.000304394	ABL1/ACTB/ALCAM/APBB2/APP/B3GNT2/B4GALT5/BMPR1B/BMPR2/BTBD3/CAMK2A/CAPRIN1/CDH11/CHODL/CXCL12/DCX/DPYSL2/DTNBP1/DVL1/EFNA1/ENPP2/EPHA1/EPHA2/EPHA3/EPHB3/EXT1/FYN/GAS7/GLI2/HECW2/KIF20B/LZTS1/MAP1B/MAP2K2/MEF2A/MYOT/MYPN/NDN/NFIB/NR4A2/NRP1/NTF4/NTN1/PAFAH1B1/PHACTR1/PITPNA/PRKN/PSEN1/PTN/PTPN11/RAP2B/RND2/RTN4/SEMA3G/SEMA6A/SEMA6D/SGK1/SIN3A/SIPA1L1/SLC9A6/SMAD4/SNX2/SRF/STMN1/THY1/TNFRSF12A/TSKU…	76
GO:0004714	MF	transmembrane receptor protein tyrosine kinase activity	18/1976	21/4173	0.000311775	AXL/DDR1/DDR2/EFEMP1/EGFR/EPHA1/EPHA2/EPHA3/EPHB3/EPHB4/FGFR4/KDR/KIT/MET/NRP1/PDGFRA/ROR2/TYRO3	18
GO:0043065	BP	positive regulation of apoptotic process	83/1873	134/3976	0.000318244	ABL1/APBB2/APC/ATG7/B4GALT1/BAK1/BCL10/BCL6/BID/BMP4/BMPR1B/BNIP3L/BTG1/CAMK2A/CASP3/CASP8/CCL2/CFLAR/CLU/CTSC/CTSH/DAB2IP/DCUN1D3/DDX20/DDX3X/DUSP6/EGLN3/ENDOG/F3/FADD/FAP/FOXO1/GADD45B/GADD45G/HIP1R/HOXA5/IGFBP3/INHBA/ITM2C/LTBR/MAGED1/MCL1/MEF2C/MTCH1/NCK1/NCK2/NDUFA13/P2RX7/PARK7/PDCD4/PHLDA2/PHLDA3/PLAGL2/PLEKHF1/PPARG/PRKRA/PSEN1/PTGIS/RASSF2/RGCC/RHOA/RIPK3/RPS3/SFRP1/SFRP2/SH3GLB1/SHQ1/SI…	83
GO:0071901	BP	negative regulation of protein serine/threonine kinase activity	25/1873	32/3976	0.00032321	ABL1/BMP4/CAV3/CDKN1B/CHORDC1/DTNBP1/DUSP10/DUSP6/HHEX/HIPK3/INPP5K/NR2F2/PAQR3/PKIA/PKIG/PRKAR2A/RGS2/SFRP1/SFRP2/SLC8A3/SPRED1/SPRY1/SPRY2/TNFAIP3/UCHL1	25
GO:0010959	BP	regulation of metal ion transport	40/1873	57/3976	0.000329498	ABL1/ADRA2A/AHCYL1/ATP1B1/ATP2B1/CACNA2D1/CACNB1/CACNG1/CACNG6/CAMK2A/CAPN3/CAV3/CCL2/FYN/GEM/GPER1/HECW2/HOMER2/INPP5K/KCNA5/KCNE3/KCNE5/KLHL24/P2RX7/PKD2/PSEN2/PTK2B/RANGRF/RHOA/SARAF/SLC30A1/SLC9A3R1/SLN/SRI/STC1/STIM1/SUMO1/TGFB1/THY1/YWHAH	40
GO:0005543	MF	phospholipid binding	59/1976	90/4173	0.000333231	ABCA1/ADAP1/ADAP2/ANXA2/ANXA4/ANXA5/ANXA7/APOA1/ARFIP1/AVIL/BBS5/BSCL2/C2CD2L/CAVIN2/CPNE8/F3/FES/HIP1R/KCNJ2/LPAR4/MAP1LC3A/MME/MTM1/NCF4/PCYT1A/PHLDA2/PHLDA3/PICALM/PITPNA/PLA2G4B/PLA2G7/PLD1/PLEKHA1/PLEKHF1/RAB35/RASGRP1/RUBCNL/SAP30L/SCARB2/SNAP91/SNX10/SNX13/SNX16/SNX19/SNX2/SNX21/SNX24/SNX27/SNX30/SNX9/STXBP6/SYT12/THBS1/THY1/TRIM72/WDR45/WDR45B/WIPI1/WIPI2	59
GO:0042692	BP	muscle cell differentiation	61/1873	94/3976	0.000334567	ACTC1/ADM/ADRA1A/ALPK2/ATP2A2/BCL9/BMP4/CAPN3/CAV2/CAV3/CD9/CFL2/CFLAR/CSRP3/DLL1/EDNRB/EHD2/FLNC/GATA6/GPER1/HEY1/HEY2/HIRA/KLHL41/LMOD2/MAML1/MAPK14/MEF2A/MEF2C/MYF6/MYL2/MYMK/MYOD1/MYOG/MYOZ1/MYOZ2/NEBL/NFATC2/PDCD4/PRKAR1A/PROX1/RAMP2/RARA/RBM38/RBPJ/RCAN1/SDC1/SIX1/SMAD4/SMYD3/SRF/TBX2/TBX3/TGFB1/TMEM204/TMOD3/TNNT3/TRIM32/TRIM72/UCHL1/XK	61
GO:0010631	BP	epithelial cell migration	44/1873	64/3976	0.000347841	ABL1/AMOT/ANGPT2/BMP4/BMPER/BMPR2/CLEC14A/CTSH/DLL4/DPP4/DUSP10/ENPP2/EPHA2/FAP/FGF1/FGF16/GATA2/HBEGF/KDR/KIT/MET/NR2F2/NRP1/PECAM1/PPARD/PPARG/PROX1/PTK2B/PTN/PTPN11/RGCC/RHOA/RRAS/RTN4/SCARB1/SPRED1/SRF/SRPX2/STC1/STRAP/TGFB1/THBS1/VEGFA/WNT5A	44
GO:0090132	BP	epithelium migration	44/1873	64/3976	0.000347841	ABL1/AMOT/ANGPT2/BMP4/BMPER/BMPR2/CLEC14A/CTSH/DLL4/DPP4/DUSP10/ENPP2/EPHA2/FAP/FGF1/FGF16/GATA2/HBEGF/KDR/KIT/MET/NR2F2/NRP1/PECAM1/PPARD/PPARG/PROX1/PTK2B/PTN/PTPN11/RGCC/RHOA/RRAS/RTN4/SCARB1/SPRED1/SRF/SRPX2/STC1/STRAP/TGFB1/THBS1/VEGFA/WNT5A	44
GO:2000146	BP	negative regulation of cell motility	37/1873	52/3976	0.00035515	ABHD2/ADAM15/ADORA1/ANGPT2/APOD/BMPR1A/CCL2/COL3A1/DLL4/DUSP10/DUSP3/EPHA1/FUZ/GJA1/GPER1/GTPBP4/LDLRAD4/MIIP/NR2F2/PPARG/RAP2B/RAP2C/RGCC/RHOA/RRAS/SEMA6D/SFRP1/SFRP2/SLC9A3R1/SPINT2/SPRED1/STAT3/STC1/STRAP/TGFB1/THBS1/THY1	37
GO:0030509	BP	BMP signaling pathway	28/1873	37/3976	0.000363522	ABL1/ACVR2B/BMP4/BMP5/BMPER/BMPR1B/BMPR2/EGR1/LEMD2/PDCD4/RBPJ/RGMA/RGMB/ROR2/SFRP1/SFRP2/SFRP5/SMAD1/SMAD2/SMAD4/SMAD7/SOX11/TGFB1/TGFB3/TGFBR3/TMEM100/TOB1/WNT5A	28
GO:2000147	BP	positive regulation of cell motility	62/1873	96/3976	0.000364486	ABL1/ACTG1/ACTN4/APP/BMP4/BMPR2/C5AR1/CD99L2/CFAP20/CTSH/CXCL12/ENPP2/EPHA1/FADD/FGF1/FGF16/GATA2/GPER1/HBEGF/ITGAV/ITGB1/KDR/KIF20B/KIT/MAP2K2/MAPK14/MCU/MDK/MET/MYOC/NTN1/PECAM1/PLA2G7/PROX1/PTK2B/PTN/PTP4A1/RARRES2/RHOA/RHOD/ROR2/RRAS/RTN4/S100A14/SDCBP/SEMA3G/SEMA6A/SEMA6D/SPRY2/SRPX2/STAT3/SWAP70/TGFB1/THBS1/THY1/TRIM32/TWIST2/VEGFA/VEGFD/VSIR/WNT5A/ZNF609	62
GO:2000113	BP	negative regulation of cellular macromolecule biosynthetic process	156/1873	273/3976	0.000365555	ACOT8/ACVR2B/AGO2/ATF7IP/ATN1/BCL6/BHLHE40/BMP4/BMPR2/CAPN3/CBX1/CBX4/CBX7/CDKN1B/CEBPA/CEBPB/CHMP1A/CPEB3/CTBP2/DDX20/DDX3X/DLL4/DONSON/EDNRB/EED/EGR1/EIF4EBP1/EIF4EBP2/ENC1/EPC1/ERF/FBLN5/FGF9/FOXO1/GATA2/GATA6/GATAD2A/GLI2/GMNN/GTPBP4/H2AFZ/HDAC2/HES6/HEY1/HEY2/HHEX/HIRA/HIVEP1/HOXB2/ID2/ID3/ID4/IL33/INPP5K/IRF1/IRF2BP1/ITM2A/ITM2B/ITM2C/JAZF1/KAT6B/KDM8/KLF10/KLF2/KLF3/LDB1/LGR4/LMCD1/MAGED1/…	156
GO:0012501	BP	programmed cell death	197/1873	353/3976	0.000372863	ABL1/ACKR3/ACTC1/ALPK2/AMIGO2/ANGPT1/ANGPT2/ANGPTL4/APBB2/APC/APIP/APOE/APP/ARF4/ATG7/ATM/ATN1/B4GALT1/BAK1/BCL10/BCL2L1/BCL2L12/BCL6/BID/BMP4/BMPR1B/BMPR2/BNIP3L/BTG1/CAMK2A/CAPN3/CASP10/CASP3/CASP6/CASP8/CBL/CCL2/CDK1/CDKN1B/CEBPB/CFLAR/CIDEA/CLU/CTSC/CTSH/DAB2IP/DAD1/DCPS/DCUN1D3/DDX20/DDX3X/DEDD2/DELE1/DLL1/DUSP6/EGLN3/EGR1/ENDOG/EPHA2/ETV6/F3/FADD/FAIM/FAP/FEM1B/FIGNL1/FOXO1/GADD45B/GADD45G/…	197
GO:0030198	BP	extracellular matrix organization	34/1873	47/3976	0.000372972	ABL1/AEBP1/APBB2/APP/B4GALT1/CAV2/COL3A1/COL5A2/COL8A1/COLGALT1/CST3/DPP4/DPT/EFEMP2/FAP/FBLN1/FBLN5/FMOD/HAS3/LUM/MEGF9/MMP11/MMP16/NTN4/OLFML2B/P4HA1/POSTN/RAMP2/RGCC/SCARA3/SFRP2/SPINT2/TCF15/TGFB1	34
GO:0043062	BP	extracellular structure organization	34/1873	47/3976	0.000372972	ABL1/AEBP1/APBB2/APP/B4GALT1/CAV2/COL3A1/COL5A2/COL8A1/COLGALT1/CST3/DPP4/DPT/EFEMP2/FAP/FBLN1/FBLN5/FMOD/HAS3/LUM/MEGF9/MMP11/MMP16/NTN4/OLFML2B/P4HA1/POSTN/RAMP2/RGCC/SCARA3/SFRP2/SPINT2/TCF15/TGFB1	34
GO:0010558	BP	negative regulation of macromolecule biosynthetic process	159/1873	279/3976	0.000382303	ACOT8/ACVR2B/AGO2/ATF7IP/ATN1/BCL6/BHLHE40/BMP4/BMPR2/CAPN3/CBX1/CBX4/CBX7/CDKN1B/CEBPA/CEBPB/CHMP1A/CPEB3/CTBP2/DDX20/DDX3X/DLL4/DONSON/EDNRB/EED/EGR1/EIF4EBP1/EIF4EBP2/ENC1/EPC1/ERF/FBLN5/FGF9/FOXO1/GATA2/GATA6/GATAD2A/GLI2/GMNN/GTPBP4/H2AFZ/HDAC2/HES6/HEY1/HEY2/HHEX/HIRA/HIVEP1/HOXB2/ID2/ID3/ID4/IL33/INHBB/INPP5K/IRF1/IRF2BP1/ITGAV/ITM2A/ITM2B/ITM2C/JAZF1/KAT6B/KDM8/KLF10/KLF2/KLF3/LDB1/LGR4/L…	159
GO:0001841	BP	neural tube formation	23/1873	29/3976	0.000382601	ABL1/ADM/BMP4/BMP5/DVL1/FUZ/KAT2A/KIF20B/LUZP1/MIB1/MTHFR/PTCH1/PTK7/RARA/RGMA/SFRP1/SFRP2/SOX11/SOX4/SPINT2/TGFB1/TRAF6/WNT5A	23
GO:1901343	BP	negative regulation of vasculature development	23/1873	29/3976	0.000382601	AMOT/ANGPT2/BMP4/CREB3L1/DAB2IP/DLL4/EPHA2/FBLN5/GTF2I/HOXA5/KLF2/NFATC2/PDCD4/PPARG/RGCC/RHOA/SERPINF1/SPRED1/SPRY2/STAT1/THBS1/THBS2/VASH1	23
GO:0048812	BP	neuron projection morphogenesis	74/1873	118/3976	0.000390648	ABL1/ACTB/ALCAM/APBB2/APP/B3GNT2/B4GALT5/BMPR1B/BMPR2/BTBD3/CAMK2A/CAPRIN1/CDH11/CHODL/CXCL12/DCX/DPYSL2/DTNBP1/DVL1/EFNA1/EPHA1/EPHA2/EPHA3/EPHB3/EXT1/FYN/GAS7/GLI2/HECW2/KIF20B/LZTS1/MAP1B/MAP2K2/MEF2A/MYOT/MYPN/NDN/NFIB/NR4A2/NRP1/NTF4/NTN1/PAFAH1B1/PHACTR1/PITPNA/PRKN/PSEN1/PTN/PTPN11/RAP2B/RND2/RTN4/SEMA3G/SEMA6A/SEMA6D/SGK1/SIN3A/SIPA1L1/SLC9A6/SMAD4/SRF/STMN1/THY1/TNFRSF12A/TSKU/UBB/UCHL1/…	74
GO:0008083	MF	growth factor activity	28/1976	37/4173	0.000405831	BMP4/BMP5/BMP6/CLEC11A/EGF/FGF1/FGF16/FGF18/FGF6/FGF9/GDF11/HBEGF/HGF/IGF1/INHBA/INHBB/KITLG/MDK/MSTN/NTF4/PDGFA/PGF/PTN/TGFB1/TGFB3/TIMP1/VEGFA/VEGFD	28
GO:0031400	BP	negative regulation of protein modification process	81/1873	131/3976	0.000406521	ABL1/BMP4/CAPN3/CAV1/CAV3/CBL/CDKN1B/CHORDC1/CTDSPL/DTNBP1/DUSP10/DUSP3/DUSP6/DVL1/EPHA1/FH/FYN/GADD45B/GNAQ/GPER1/GTPBP4/HHEX/HIPK3/IKBKB/INPP5F/INPP5K/ISG15/KIRREL1/KLHL31/LDLRAD4/LEMD2/N4BP1/NCK1/NCK2/NR2F2/OCLN/OTUB1/OXR1/P2RX7/PAFAH1B1/PAQR3/PARK7/PIAS3/PID1/PKIA/PKIG/PPP1R16B/PRKAR2A/PRKN/PRR5L/PSEN1/PSMD10/RASSF2/RELA/RGS2/RNF149/SFRP1/SFRP2/SIN3A/SLC8A3/SLC9A3R1/SMAD4/SMAD7/SMYD3/SOCS1/SO…	81
GO:0010975	BP	regulation of neuron projection development	54/1873	82/3976	0.000423651	ABL1/AVIL/BMP5/BMPR2/CAPRIN1/CHODL/DPYSL2/DVL1/EFNA1/EPHA3/EPHB3/FES/FYN/HECW2/INPP5F/ITM2C/LZTS1/MAP2K2/MDK/NCK1/NTN1/PAFAH1B1/PAQR3/PRKN/PSEN1/PTK2B/PTK7/PTN/PTPN9/RAP1A/RAP2B/RETREG3/RGMA/RHOA/RND2/ROR2/RTN4/RTN4RL1/SEMA3G/SEMA6A/SEMA6D/SFRP1/SFRP2/SIN3A/SIPA1L1/SRF/THY1/TNFRSF12A/VIM/VLDLR/WNT5A/XK/YWHAH/ZFYVE27	54
GO:0090092	BP	regulation of transmembrane receptor protein serine/threonine kinase signaling pathway	38/1873	54/3976	0.000424583	ABL1/ACVR2B/ASPN/BAMBI/BMP4/BMP5/BMPER/BMPR1A/BMPR2/CAV1/CAV2/CAV3/ENG/FGF9/INHBA/INHBB/LDLRAD4/LEMD2/PMEPA1/RASL11B/RBPJ/RGMA/SFRP1/SFRP2/SFRP5/SMAD2/SMAD4/SMAD7/SOX11/STRAP/TGFB1/TGFB3/TGFBR3/THBS1/TOB1/VASN/WNT5A/ZBTB7A	38
GO:0003279	BP	cardiac septum development	21/1873	26/3976	0.000442839	BMP4/BMP5/BMPR1A/BMPR2/GATA6/HEY2/HEYL/ID2/LUZP1/MAML1/PRDM1/PROX1/PTK7/RARA/RBPJ/SMAD4/SMAD7/SOX11/TBX2/TBX3/WNT5A	21
GO:0051017	BP	actin filament bundle assembly	21/1873	26/3976	0.000442839	ABL1/ACTG1/ACTN1/ACTN4/EPHA1/EPS8/FSCN1/INPP5K/MET/MYOC/PHACTR1/PLS3/PRKN/RGCC/RHOA/RHOD/S100A10/SRF/SWAP70/TGFB3/TNFAIP1	21
GO:0055007	BP	cardiac muscle cell differentiation	21/1873	26/3976	0.000442839	ACTC1/ADRA1A/ALPK2/BMP4/CAV3/CSRP3/DLL1/GATA6/HEY2/MAML1/MEF2A/MEF2C/MYL2/NEBL/PROX1/RARA/RBPJ/SMAD4/SRF/TBX3/TGFB1	21
GO:0046328	BP	regulation of JNK cascade	26/1873	34/3976	0.000447295	APP/DTNBP1/DUSP10/DUSP3/GADD45B/GADD45G/HIPK3/KLHL31/LTBR/MAGI3/MAP3K7/MAP4K2/MAPK8IP1/PAFAH1B1/PTK2B/RAP2B/RASGRP1/RASSF2/SFRP1/SFRP2/TNFRSF19/TRAF5/TRAF6/WNT16/WNT5A/ZMYND11	26
GO:0003007	BP	heart morphogenesis	42/1873	61/3976	0.000450314	ACTC1/ADAM15/ALPK2/BMP4/BMP5/BMPR1A/BMPR2/CAV3/DLL1/DLL4/GATA6/GJA1/HEY2/HEYL/ID2/LBX1/LEMD2/MEF2C/MIB1/MYL2/PKD2/PROX1/PSEN1/PTCH1/RARA/RBPJ/RTN4/SFRP2/SIX1/SMAD4/SMAD7/SOX11/SOX17/SOX4/SRF/TBX2/TBX3/TGFB1/TGFBR1/TMEM100/WNT16/WNT5A	42
GO:1902905	BP	positive regulation of supramolecular fiber organization	35/1873	49/3976	0.000455524	ABL1/ACTR2/APP/ARPC1B/ARPC5/CDC42EP2/CDC42EP3/CDC42EP4/CDKN1B/CFL2/COLGALT1/DRG1/EPHA1/EVL/FES/GRB2/HIP1R/KIRREL1/LMOD2/MET/MYOC/NCK1/NCK2/PROX1/PSEN1/PTK2B/RGCC/RHOA/S100A10/SLAIN2/SWAP70/TGFB3/WASHC1/WASL/WIPF2	35
GO:0031344	BP	regulation of cell projection organization	71/1873	113/3976	0.000470903	ABL1/ACTR2/AVIL/BMP5/BMPR2/CAPRIN1/CDC42EP1/CDC42EP2/CDC42EP3/CDC42EP4/CHODL/DPYSL2/DVL1/EFNA1/ENPP2/EPHA2/EPHA3/EPHB3/FAM98A/FES/FNBP1L/FUZ/FYN/HECW2/INPP5F/ITM2C/LZTS1/MAP2K2/MDK/NCK1/NTN1/P2RX7/PAFAH1B1/PALM/PAQR3/PLD1/PLEKHM1/PRKN/PSEN1/PTK2B/PTK7/PTN/PTPN9/RAP1A/RAP2B/RETREG3/RGMA/RHOA/RND2/ROR2/RTN4/RTN4RL1/SEMA3G/SEMA6A/SEMA6D/SFRP1/SFRP2/SIN3A/SIPA1L1/SPRY2/SRF/TBC1D7/THY1/TNFRSF12A/VDAC3…	71
GO:0031032	BP	actomyosin structure organization	32/1873	44/3976	0.000474775	ABL1/ACTC1/ACTG1/CAPN3/CAV3/CFL2/CFLAR/CNN2/CSRP3/EPHA1/INPP5K/KLHL41/LMOD2/MEF2A/MET/MYL2/MYOC/MYOZ1/MYOZ2/NEBL/PHACTR1/PRKAR1A/PROX1/RGCC/RHOA/S100A10/SMAD4/SRF/TGFB3/TMOD3/TNFAIP1/TNNT3	32
GO:0043409	BP	negative regulation of MAPK cascade	29/1873	39/3976	0.000475017	ABL1/BMP4/CAV3/DUSP10/DUSP3/DUSP6/GPER1/HIPK3/INPP5K/KLHL31/LEMD2/P2RX7/PAFAH1B1/PAQR3/PSMD10/RGS2/RNF149/SFRP1/SFRP2/SLC9A3R1/SMAD4/SPRED1/SPRY1/SPRY2/SPRY4/TIMP3/TNIP1/UCHL1/ZMYND11	29
GO:0051924	BP	regulation of calcium ion transport	29/1873	39/3976	0.000475017	ABL1/ADRA2A/ATP1B1/ATP2B1/CACNA2D1/CACNB1/CACNG1/CACNG6/CAMK2A/CAPN3/CAV3/CCL2/FYN/GEM/GPER1/HOMER2/INPP5K/P2RX7/PKD2/PSEN2/PTK2B/RHOA/SARAF/SLC30A1/SLN/SRI/STC1/STIM1/THY1	29
GO:0008219	BP	cell death	206/1873	372/3976	0.000485454	ABL1/ACKR3/ACTC1/ALPK2/AMIGO2/ANGPT1/ANGPT2/ANGPTL4/APBB2/APC/APIP/APOE/APP/ARF4/ATG7/ATM/ATN1/B4GALT1/BAK1/BCL10/BCL2L1/BCL2L12/BCL6/BID/BMP4/BMPR1B/BMPR2/BNIP3L/BTG1/CAMK2A/CAPN3/CASP10/CASP3/CASP6/CASP8/CBL/CCL2/CDK1/CDKN1B/CEBPB/CFLAR/CIDEA/CLU/CTSC/CTSH/CTSZ/DAB2IP/DAD1/DCPS/DCUN1D3/DDX20/DDX3X/DEDD2/DELE1/DLL1/DUSP6/EGLN3/EGR1/ENDOG/EPHA2/ETV6/F3/FADD/FAIM/FAP/FBXO7/FEM1B/FIGNL1/FOXO1/FYN/G…	206
GO:0045778	BP	positive regulation of ossification	19/1873	23/3976	0.000496119	ACVR2B/ATP2B1/BMP4/BMPR1A/BMPR1B/BMPR2/CEBPA/CEBPB/ISG15/MEF2C/P2RX7/PTN/SFRP2/SMAD1/SOX11/TGFB1/TGFB3/WNT5A/ZHX3	19
GO:0070838	BP	divalent metal ion transport	47/1873	70/3976	0.000514356	ABL1/ADRA2A/ATP1B1/ATP2A2/ATP2B1/CACNA2D1/CACNB1/CACNG1/CACNG6/CALCRL/CAMK2A/CAPN3/CAV3/CCL2/FYN/GEM/GPER1/HOMER2/IBTK/INPP5K/KCNJ2/MAIP1/MCU/MICU1/NIPAL3/ORAI2/ORAI3/P2RX7/PKD2/PLCD3/PLCD4/PSEN1/PSEN2/PTK2B/RAMP1/RAMP2/RHOA/SARAF/SLC30A1/SLC30A4/SLC30A7/SLC8A3/SLN/SRI/STC1/STIM1/THY1	47
GO:0072511	BP	divalent inorganic cation transport	47/1873	70/3976	0.000514356	ABL1/ADRA2A/ATP1B1/ATP2A2/ATP2B1/CACNA2D1/CACNB1/CACNG1/CACNG6/CALCRL/CAMK2A/CAPN3/CAV3/CCL2/FYN/GEM/GPER1/HOMER2/IBTK/INPP5K/KCNJ2/MAIP1/MCU/MICU1/NIPAL3/ORAI2/ORAI3/P2RX7/PKD2/PLCD3/PLCD4/PSEN1/PSEN2/PTK2B/RAMP1/RAMP2/RHOA/SARAF/SLC30A1/SLC30A4/SLC30A7/SLC8A3/SLN/SRI/STC1/STIM1/THY1	47
GO:0055006	BP	cardiac cell development	15/1873	17/3976	0.000518452	ACTC1/ADRA1A/ALPK2/BMP4/CAV3/CSRP3/HEY2/MAML1/MEF2A/MYL2/NEBL/PROX1/SMAD4/SRF/TBX3	15
GO:0055013	BP	cardiac muscle cell development	15/1873	17/3976	0.000518452	ACTC1/ADRA1A/ALPK2/BMP4/CAV3/CSRP3/HEY2/MAML1/MEF2A/MYL2/NEBL/PROX1/SMAD4/SRF/TBX3	15
GO:0060021	BP	roof of mouth development	17/1873	20/3976	0.00052869	ACVR2B/BMPR1A/EPHB3/INHBA/INSIG1/LRRC32/MSC/PLEKHA1/SMAD2/SMAD4/SOX11/SUMO1/TBX2/TBX3/TGFB3/TIPARP/WNT5A	17
GO:1901863	BP	positive regulation of muscle tissue development	17/1873	20/3976	0.00052869	BMP4/BMPR1A/DLL1/FGF9/GATA6/GJA1/HEY2/MAPK14/MEF2C/MTM1/MYF6/MYOD1/MYOG/PPARGC1A/RBPJ/TBX2/TGFB1	17
GO:0010712	BP	regulation of collagen metabolic process	10/1873	10/3976	0.000531351	BMP4/CREB3L1/CST3/FAP/ITGB1/RGCC/TGFB1/TGFB3/VIM/VSIR	10
GO:0014888	BP	striated muscle adaptation	10/1873	10/3976	0.000531351	ATP2A2/CFLAR/GATA6/HEY2/INPP5F/MYMK/MYOC/MYOG/MYOZ1/MYOZ2	10
GO:0043502	BP	regulation of muscle adaptation	10/1873	10/3976	0.000531351	ADRA1A/ATP2A2/CAMK2D/CAV3/FBXO32/LMCD1/MYMK/MYOG/RGS2/SMAD4	10
GO:0055025	BP	positive regulation of cardiac muscle tissue development	10/1873	10/3976	0.000531351	BMP4/BMPR1A/FGF9/GATA6/HEY2/MAPK14/MEF2C/RBPJ/TBX2/TGFB1	10
GO:0035051	BP	cardiocyte differentiation	24/1873	31/3976	0.000544768	ACTC1/ADRA1A/ALPK2/BMP4/CAV3/CSRP3/DLL1/GATA6/GPER1/HEY2/MAML1/MEF2A/MEF2C/MYL2/NEBL/PROX1/RARA/RBPJ/SMAD4/SOX17/SRF/TBX2/TBX3/TGFB1	24
GO:0035150	BP	regulation of tube size	24/1873	31/3976	0.000544768	ACTA2/ADM/ADORA1/ADRA1A/ADRA2A/ADRA2B/ADRB2/AGTR1/ATP2B1/AVPR1A/BMPR2/EDNRA/EDNRB/GUCY1A1/HRH1/KCNA5/KCNMA1/NOS3/OXTR/P2RY2/PTGIS/RGS2/RHOA/TRPC1	24
GO:0035296	BP	regulation of tube diameter	24/1873	31/3976	0.000544768	ACTA2/ADM/ADORA1/ADRA1A/ADRA2A/ADRA2B/ADRB2/AGTR1/ATP2B1/AVPR1A/BMPR2/EDNRA/EDNRB/GUCY1A1/HRH1/KCNA5/KCNMA1/NOS3/OXTR/P2RY2/PTGIS/RGS2/RHOA/TRPC1	24
GO:0097746	BP	regulation of blood vessel diameter	24/1873	31/3976	0.000544768	ACTA2/ADM/ADORA1/ADRA1A/ADRA2A/ADRA2B/ADRB2/AGTR1/ATP2B1/AVPR1A/BMPR2/EDNRA/EDNRB/GUCY1A1/HRH1/KCNA5/KCNMA1/NOS3/OXTR/P2RY2/PTGIS/RGS2/RHOA/TRPC1	24
GO:0006469	BP	negative regulation of protein kinase activity	36/1873	51/3976	0.000546929	ABL1/BMP4/CAV1/CAV3/CBL/CDKN1B/CHORDC1/DTNBP1/DUSP10/DUSP6/DVL1/EPHA1/GADD45B/GNAQ/HHEX/HIPK3/INPP5K/NR2F2/PAQR3/PARK7/PKIA/PKIG/PRKAR2A/PSEN1/RGS2/SFRP1/SFRP2/SLC8A3/SMYD3/SOCS5/SPRED1/SPRY1/SPRY2/THY1/TNFAIP3/UCHL1	36
GO:0022843	MF	voltage-gated cation channel activity	15/1976	17/4173	0.000556495	CACNA2D1/CACNB1/CACNG1/HVCN1/ITGAV/KCNA5/KCNAB1/KCNAB2/KCNB1/KCNE3/KCNE5/KCNJ2/KCNK1/KCNQ5/PKD2	15
GO:0004675	MF	transmembrane receptor protein serine/threonine kinase activity	10/1976	10/4173	0.000559972	ACVR1/ACVR1B/ACVR2A/ACVR2B/BMPR1A/BMPR1B/BMPR2/ENG/TGFBR1/TGFBR3	10
GO:0045893	BP	positive regulation of transcription, DNA-templated	174/1873	310/3976	0.000571884	ABRA/ACTR2/APP/ARF4/ATF7IP/BAMBI/BCL2L12/BCL9/BMP4/BMP5/BMPR1A/BMPR1B/BMPR2/CAMTA2/CAPN3/CEBPA/CEBPB/CREB3L1/CREM/CSRP3/CTBP2/DDX3X/DLL1/DVL1/DYRK1A/EBF2/EGR1/EPC1/ERLIN2/FADD/FBLN5/FGF1/FHL5/FOXO1/GATA2/GATA6/GLI2/GPBP1/GPER1/GTF2F2/H2AFZ/HAS3/HDAC2/HEY2/HHEX/HOXA3/HOXB2/HSF2/ICE2/ID2/ID4/IER5/IKBKB/IKBKG/INHBA/INPP5K/INSIG1/IRF1/IRF8/KAT2A/KAT6B/KDM7A/KDM8/KLF10/KLF11/KLF2/KLF3/KLF9/LGR4/LUM/MA…	174
GO:0034765	BP	regulation of ion transmembrane transport	40/1873	58/3976	0.000583098	ABL1/ACSL5/ADRA2A/AHCYL1/ATP1B1/CACNA2D1/CACNB1/CACNG1/CACNG6/CAPN3/CAV3/CLIC5/FYN/GEM/GJA1/GPER1/HECW2/KCNA5/KCNB1/KCNE3/KCNE5/KCNJ2/KCNMA1/KLHL24/P2RX7/PARK7/PKD2/PSEN1/PSEN2/PTK2B/RANGRF/SCN4A/SLC30A1/SLC9A3R1/SRI/STIM1/SUMO1/THBS1/THY1/YWHAH	40
GO:0008289	MF	lipid binding	91/1976	150/4173	0.000585052	ABCA1/ADAP1/ADAP2/ANXA2/ANXA4/ANXA5/ANXA7/APOA1/APOD/APOE/ARFIP1/AVIL/BBS5/BSCL2/C2CD2L/CAVIN2/CPNE8/CRABP1/CYP21A2/ERLIN2/ESRRB/F3/FABP3/FABP5/FES/GPER1/HIP1R/ID3/KCNJ2/LPAR4/LY96/MAP1LC3A/MME/MTM1/NCF4/NPC1/NPC2/NR2F2/NR3C1/P2RX7/PAQR8/PCYT1A/PHLDA2/PHLDA3/PICALM/PITPNA/PLA2G4B/PLA2G7/PLD1/PLEKHA1/PLEKHF1/PMP2/PPARD/PROM1/PTCH1/RAB35/RARA/RASGRP1/RUBCNL/SAP30L/SCAP/SCARB1/SCARB2/SH3GLB1/SNAP91/…	91
GO:0007254	BP	JNK cascade	27/1873	36/3976	0.000594238	APP/DTNBP1/DUSP10/DUSP3/GADD45B/GADD45G/HIPK3/KLHL31/LTBR/MAGI3/MAP3K7/MAP4K2/MAPK8IP1/PAFAH1B1/PTK2B/RAP2B/RASGRP1/RASSF2/ROR2/SFRP1/SFRP2/TNFRSF19/TRAF5/TRAF6/WNT16/WNT5A/ZMYND11	27
GO:0010594	BP	regulation of endothelial cell migration	27/1873	36/3976	0.000594238	ABL1/ANGPT2/BMP4/BMPER/BMPR2/DLL4/EPHA2/FGF1/FGF16/GATA2/KDR/MET/NR2F2/PPARG/PROX1/PTK2B/PTN/RGCC/RHOA/RRAS/SPRED1/SRPX2/STC1/TGFB1/THBS1/VEGFA/WNT5A	27
GO:0016358	BP	dendrite development	27/1873	36/3976	0.000594238	APP/ARF4/BMP5/BTBD3/CAMK2A/CAPRIN1/DCX/DTNBP1/DVL1/EFNA1/EPHB3/FYN/HECW2/LZTS1/MAP1B/MEF2A/NTN1/PAFAH1B1/PHACTR1/PSEN1/PTN/RAP2B/RHOA/SIPA1L1/SLC9A6/VLDLR/YWHAH	27
GO:1901700	BP	response to oxygen-containing compound	143/1873	250/3976	0.000607282	ABCA1/ABHD2/ABL1/ACP5/ACVR2B/ADAM15/ADH5/AHCYL1/APOD/APP/ATP2B1/C2CD2L/C5AR1/CACNA2D1/CACNB1/CALCRL/CAMK2A/CAV2/CCL2/CEBPB/CLU/COL3A1/COL5A2/CPEB3/CPEB4/CSRP3/CTSH/DCPS/DUSP10/EGR1/EIF4EBP2/ENHO/EPHA3/ESD/FBLN5/FBXO32/FES/FIBIN/FOS/FOXO1/FYN/GJA1/GNAI2/GNAI3/GNAQ/GPER1/GPIHBP1/GRB10/GRB2/H2AFZ/HOMER2/ID3/IFNAR1/IGFBP2/IGFBP3/IGFBP5/INHBB/INPP5K/INSIG1/IRF8/IRS1/ITGAV/KBTBD2/KCNB1/KLF9/LAMTOR5/LEP…	143
GO:0061458	BP	reproductive system development	58/1873	90/3976	0.000608831	ADAM19/ADM/BMP4/BMP5/BMPR1B/BMPR2/CCNF/CDKN1B/CEBPA/CEBPB/CTSB/EIF2S2/FEM1B/FGF9/GATA2/GATA6/GJA1/GLI2/GRB2/HEY2/HOXA10/ID4/INHBA/KIT/LGR4/MAPK14/MDFI/NDUFS6/NR2F2/PHLDA2/PKD2/PLAG1/PLCD3/PLEKHA1/PPARD/PRDM1/PSAP/PTGIS/PTN/PTPN11/RARA/RBPJ/ROR2/SERPINF1/SFRP1/SFRP2/SMAD4/SPINT2/STAT5B/TBC1D20/TBX3/TIPARP/TPPP3/TYRO3/UBB/VASH2/WNT5A/YBX3	58
GO:0043068	BP	positive regulation of programmed cell death	83/1873	136/3976	0.00063019	ABL1/APBB2/APC/ATG7/B4GALT1/BAK1/BCL10/BCL6/BID/BMP4/BMPR1B/BNIP3L/BTG1/CAMK2A/CASP3/CASP8/CCL2/CFLAR/CLU/CTSC/CTSH/DAB2IP/DCUN1D3/DDX20/DDX3X/DUSP6/EGLN3/ENDOG/F3/FADD/FAP/FOXO1/GADD45B/GADD45G/HIP1R/HOXA5/IGFBP3/INHBA/ITM2C/LTBR/MAGED1/MCL1/MEF2C/MTCH1/NCK1/NCK2/NDUFA13/P2RX7/PARK7/PDCD4/PHLDA2/PHLDA3/PLAGL2/PLEKHF1/PPARG/PRKRA/PSEN1/PTGIS/RASSF2/RGCC/RHOA/RIPK3/RPS3/SFRP1/SFRP2/SH3GLB1/SHQ1/SI…	83
GO:0120035	BP	regulation of plasma membrane bounded cell projection organization	70/1873	112/3976	0.000642578	ABL1/ACTR2/AVIL/BMP5/BMPR2/CAPRIN1/CDC42EP1/CDC42EP2/CDC42EP3/CDC42EP4/CHODL/DPYSL2/DVL1/EFNA1/ENPP2/EPHA2/EPHA3/EPHB3/FAM98A/FES/FNBP1L/FUZ/FYN/HECW2/INPP5F/ITM2C/LZTS1/MAP2K2/MDK/NCK1/NTN1/P2RX7/PAFAH1B1/PALM/PAQR3/PLD1/PLEKHM1/PRKN/PSEN1/PTK2B/PTK7/PTN/PTPN9/RAP1A/RAP2B/RETREG3/RGMA/RHOA/RND2/ROR2/RTN4/RTN4RL1/SEMA3G/SEMA6A/SEMA6D/SFRP1/SFRP2/SIN3A/SIPA1L1/SRF/TBC1D7/THY1/TNFRSF12A/VDAC3/VIM/V…	70
GO:0003231	BP	cardiac ventricle development	22/1873	28/3976	0.000654337	BMP4/BMPR1A/BMPR2/DLL4/HEY2/HEYL/ID2/LUZP1/MEF2C/MYL2/PRDM1/PROX1/PTK7/RBPJ/SFRP2/SMAD4/SMAD7/SOX11/SOX4/TBX3/TGFB1/WNT5A	22
GO:0007389	BP	pattern specification process	59/1873	92/3976	0.000659593	ACVR2B/AP1B1/BHLHE40/BMP4/BMP5/BMPR1A/BMPR1B/BMPR2/DBX1/DLL1/DLL4/DPCD/EED/FGF1/GJA1/GLI2/HES6/HEY1/HEY2/HHIP/HOXA10/HOXA3/HOXA4/HOXA5/HOXB2/HOXC6/KAT2A/LBX1/MEF2C/MEOX1/MIB1/MLLT3/MYF6/NR2F2/NTF4/PBX1/PBX2/PKD2/PSEN1/PTCH1/RBPJ/RING1/ROR2/SFRP1/SFRP2/SIX1/SIX2/SMAD1/SMAD2/SMAD4/SOX17/SPRY1/SRF/STC1/TBX18/TBX2/TBX3/TCF15/WNT5A	59
GO:0043408	BP	regulation of MAPK cascade	77/1873	125/3976	0.000662067	ABL1/ACKR3/ADRA1A/ADRA2B/ADRB2/APP/AVPI1/BMP4/BMPER/C5AR1/CAV2/CAV3/CCL2/CCNQ/DOK5/DTNBP1/DUSP10/DUSP19/DUSP3/DUSP6/EPHA2/FGF1/GADD45B/GADD45G/GPER1/GRB2/HIPK3/INPP5K/KDR/KIT/KLHL31/KSR1/LEMD2/LTBR/MAGED1/MAGI3/MAP3K7/MAP4K2/MAPK8IP1/MYOC/P2RX7/PAFAH1B1/PAQR3/PSEN1/PSMD10/PTK2B/PTPN11/RAP1A/RAP2B/RASGRP1/RASSF2/RGS2/RNF149/ROR2/RRAS/SFRP1/SFRP2/SLC9A3R1/SMAD4/SPRED1/SPRY1/SPRY2/SPRY4/TGFB1/THBS1/…	77
GO:0000977	MF	RNA polymerase II transcription regulatory region sequence-specific DNA binding	103/1976	173/4173	0.00068135	ACTN4/AEBP1/APP/BCL6/BHLHE40/CDC5L/CEBPA/CEBPB/CEBPG/CREB3L1/CREB3L2/CREM/EBF2/EED/EGR1/ELF4/ETV6/FOS/GATA2/GATA6/GLI2/H2AFZ/HES6/HEY1/HEY2/HEYL/HHEX/HOXA10/HOXA3/HOXA4/HOXA5/HOXB2/HSF2/IRF1/IRF2/IRF8/KLF10/KLF3/LITAF/LMO2/MAFF/MAFK/MEF2A/MEF2C/MEOX1/MSC/MYCN/MYF6/MYOD1/MYOG/NDN/NFAT5/NFATC1/NFATC2/NFIB/NFIL3/NFYB/NKRF/NOTO/NR2C1/NR2C2/NR4A2/PBX1/PBX2/PLAG1/PLAGL1/PPARD/PPARG/PRDM1/PROX1/RARA/RBP…	103
GO:0090596	BP	sensory organ morphogenesis	34/1873	48/3976	0.000704249	BMP4/COL5A2/DLL1/DVL1/EPHA2/FGF9/GATA2/GLI2/INSIG1/MFAP2/MFRP/MYO6/PRDM1/PRKRA/PROM1/PROX1/PTK7/RING1/ROR2/RPL38/SIX1/SIX2/SLC9A3R1/SOBP/SOX11/SPRY2/STAT3/TBC1D20/TBX2/THY1/TSKU/TSPAN12/TTC39C/WNT5A	34
GO:1902680	BP	positive regulation of RNA biosynthetic process	174/1873	311/3976	0.000706546	ABRA/ACTR2/APP/ARF4/ATF7IP/BAMBI/BCL2L12/BCL9/BMP4/BMP5/BMPR1A/BMPR1B/BMPR2/CAMTA2/CAPN3/CEBPA/CEBPB/CREB3L1/CREM/CSRP3/CTBP2/DDX3X/DLL1/DVL1/DYRK1A/EBF2/EGR1/EPC1/ERLIN2/FADD/FBLN5/FGF1/FHL5/FOXO1/GATA2/GATA6/GLI2/GPBP1/GPER1/GTF2F2/H2AFZ/HAS3/HDAC2/HEY2/HHEX/HOXA3/HOXB2/HSF2/ICE2/ID2/ID4/IER5/IKBKB/IKBKG/INHBA/INPP5K/INSIG1/IRF1/IRF8/KAT2A/KAT6B/KDM7A/KDM8/KLF10/KLF11/KLF2/KLF3/KLF9/LGR4/LUM/MA…	174
GO:1903508	BP	positive regulation of nucleic acid-templated transcription	174/1873	311/3976	0.000706546	ABRA/ACTR2/APP/ARF4/ATF7IP/BAMBI/BCL2L12/BCL9/BMP4/BMP5/BMPR1A/BMPR1B/BMPR2/CAMTA2/CAPN3/CEBPA/CEBPB/CREB3L1/CREM/CSRP3/CTBP2/DDX3X/DLL1/DVL1/DYRK1A/EBF2/EGR1/EPC1/ERLIN2/FADD/FBLN5/FGF1/FHL5/FOXO1/GATA2/GATA6/GLI2/GPBP1/GPER1/GTF2F2/H2AFZ/HAS3/HDAC2/HEY2/HHEX/HOXA3/HOXB2/HSF2/ICE2/ID2/ID4/IER5/IKBKB/IKBKG/INHBA/INPP5K/INSIG1/IRF1/IRF8/KAT2A/KAT6B/KDM7A/KDM8/KLF10/KLF11/KLF2/KLF3/KLF9/LGR4/LUM/MA…	174
GO:0007267	BP	cell-cell signaling	138/1873	241/3976	0.000710933	ABL1/ACVR2B/ADORA1/ADRA1A/ADRA2A/ADRA2B/ADRB2/ALPK2/APC/APP/ATP2A2/ATP6AP2/BAMBI/BCL9/BMP4/C2CD2L/CACNB1/CAMK2A/CCL2/CDH11/CHRNA3/CHRND/CTBP2/DDX3X/DKK2/DKK3/DLL1/DMD/DTNBP1/DVL1/EGF/EGR1/EIF4EBP2/ENHO/FGF9/FYN/GJA1/GJC1/GJC2/GLI2/GNAI2/GNAQ/GPC4/GPER1/GRB10/GUCY1A1/HOXA5/HRH1/INHBA/INHBB/INSYN1/JPH4/KAT2A/KCNA5/KCNB1/KCNE5/KREMEN1/LGR4/LGR5/LIN7C/LRRC32/LYPD6/LZTS1/MAPK14/MAPK8IP1/MCU/MDK/MEF2C/…	138
GO:0005244	MF	voltage-gated ion channel activity	22/1976	28/4173	0.000716708	CACNA2D1/CACNB1/CACNG1/CACNG6/CLCN2/CLCN5/CLIC5/HVCN1/ITGAV/KCNA5/KCNAB1/KCNAB2/KCNB1/KCNE3/KCNE5/KCNJ2/KCNK1/KCNMA1/KCNQ5/PKD2/SCN4A/VDAC3	22
GO:0009605	BP	response to external stimulus	211/1873	384/3976	0.00073135	ABCA1/ABL1/ACKR2/ACKR3/ACP5/ACTA2/ACTR2/ADAM15/ADORA1/ADRA1A/ALCAM/AMOT/ANGPT2/APBB2/APOD/APP/ATG7/B3GNT2/BCL6/BHLHE40/BLOC1S5/BMPR1B/BMPR2/C1S/C3/C5AR1/CAPN3/CASP8/CAV3/CCL2/CCR10/CD47/CD74/CD9/CDC37/CDC42EP2/CDC42EP4/CEBPA/CEBPB/CEBPG/CFLAR/CLU/COMT/CSRP3/CTSC/CXCL12/CXCR4/DDX3X/DPYSL2/DUSP10/DUSP3/DVL1/EDNRB/EFNA1/ELF4/ENPP2/EPHA1/EPHA2/EPHA3/EPHB3/EXT1/FADD/FBXL3/FCN2/FES/FGF1/FGF16/FOS/FOXO1…	211
GO:0001936	BP	regulation of endothelial cell proliferation	25/1873	33/3976	0.000738688	BMP4/BMPR2/CAV1/CAV2/CCL2/DLL4/F3/GATA2/KDR/MDK/NR2F2/PDCL3/PPARG/PPP1R16B/PROX1/RGCC/STAT1/STAT3/TGFBR1/THBS1/VASH1/VASH2/VEGFA/VEGFD/WNT5A	25
GO:0003206	BP	cardiac chamber morphogenesis	25/1873	33/3976	0.000738688	BMP4/BMP5/BMPR1A/BMPR2/CAV3/DLL4/GATA6/HEY2/HEYL/ID2/MEF2C/MYL2/PROX1/RARA/RBPJ/SFRP2/SMAD4/SMAD7/SOX11/SOX4/SRF/TBX2/TBX3/TGFB1/WNT5A	25
GO:0048771	BP	tissue remodeling	25/1873	33/3976	0.000738688	ACP5/ACVR2B/BMPR2/CAPN1/CST3/DLL4/EPHA2/GJA1/HOXA3/LGR4/MDK/MEF2C/P2RX7/PLEKHM1/PTK2B/PTN/RASSF2/RBPJ/SFRP1/SNX10/TFRC/TGFB1/TGFB3/TRAF6/WNT16	25
GO:0033673	BP	negative regulation of kinase activity	38/1873	55/3976	0.000755221	ABL1/BMP4/CAV1/CAV3/CBL/CDKN1B/CHORDC1/COX11/DTNBP1/DUSP10/DUSP6/DVL1/EPHA1/GADD45B/GNAQ/HHEX/HIPK3/INPP5K/NR2F2/PAQR3/PARK7/PKIA/PKIG/PRKAR2A/PRKN/PSEN1/RGS2/SFRP1/SFRP2/SLC8A3/SMYD3/SOCS5/SPRED1/SPRY1/SPRY2/THY1/TNFAIP3/UCHL1	38
GO:0021915	BP	neural tube development	28/1873	38/3976	0.000763581	ABL1/ADM/BMP4/BMP5/DVL1/EPHA2/FUZ/GLI2/KAT2A/KIF20B/LUZP1/MIB1/MTHFR/PKD2/PSEN1/PTCH1/PTK7/RARA/RGMA/SFRP1/SFRP2/SOX11/SOX17/SOX4/SPINT2/TGFB1/TRAF6/WNT5A	28
GO:1905114	BP	cell surface receptor signaling pathway involved in cell-cell signaling	61/1873	96/3976	0.000765871	ABL1/ADORA1/ALPK2/APC/APP/ATP6AP2/BAMBI/BCL9/BMP4/DDX3X/DKK2/DKK3/DVL1/EGF/EGR1/FGF9/GLI2/GNAQ/GPC4/GRB10/INSYN1/KREMEN1/LGR4/LGR5/LYPD6/MAPK14/MAPK8IP1/MDK/MLLT3/MYOC/PRKN/PSEN1/PTK7/PYGO1/RBPJ/ROR2/RSPO3/SDC1/SFRP1/SFRP2/SFRP4/SFRP5/SHISA2/SIAH2/SLC8A3/SLC9A3R1/SOX17/SOX4/TBL1XR1/TCF7L2/TGFB1/TLE4/TNFAIP3/TNKS/TSKU/WLS/WNT11/WNT16/WNT5A/WNT9A/ZRANB1	61
GO:0014020	BP	primary neural tube formation	20/1873	25/3976	0.000770777	ABL1/ADM/BMP4/BMP5/DVL1/FUZ/KAT2A/KIF20B/LUZP1/MTHFR/PTCH1/PTK7/RARA/RGMA/SFRP1/SFRP2/SPINT2/TGFB1/TRAF6/WNT5A	20
GO:0016525	BP	negative regulation of angiogenesis	20/1873	25/3976	0.000770777	AMOT/ANGPT2/CREB3L1/DAB2IP/DLL4/EPHA2/FBLN5/GTF2I/HOXA5/KLF2/PPARG/RGCC/RHOA/SERPINF1/SPRED1/SPRY2/STAT1/THBS1/THBS2/VASH1	20
GO:2000181	BP	negative regulation of blood vessel morphogenesis	20/1873	25/3976	0.000770777	AMOT/ANGPT2/CREB3L1/DAB2IP/DLL4/EPHA2/FBLN5/GTF2I/HOXA5/KLF2/PPARG/RGCC/RHOA/SERPINF1/SPRED1/SPRY2/STAT1/THBS1/THBS2/VASH1	20
GO:0050678	BP	regulation of epithelial cell proliferation	51/1873	78/3976	0.000784163	B4GALT1/BMP4/BMP5/BMPR1A/BMPR2/C5AR1/CAV1/CAV2/CCL2/CDKN1B/DLL4/DUSP10/F3/FGF1/FGF9/FMC1/GATA2/HOXA5/KDR/KLF9/MAGED1/MDK/NFIB/NR2F2/PDCL3/PPARD/PPARG/PPP1R16B/PROX1/PTCH1/PTN/RGCC/RTN4/SERPINF1/SFRP1/SFRP2/SIX1/SOX11/STAT1/STAT3/STRAP/TCF7L2/TGFB1/TGFBR1/THBS1/TNFAIP3/VASH1/VASH2/VEGFA/VEGFD/WNT5A	51
GO:0007420	BP	brain development	56/1873	87/3976	0.000786885	ABL1/AMIGO1/APOD/APP/B3GNT5/BMP4/BMP5/BMPR1A/BTBD3/COL3A1/CXCR4/DCX/DLL1/DPCD/DPYSL2/EPHB3/EXT1/FYN/GATA2/GLI2/HOXB2/ID2/ID4/INHBA/KAT2A/MACO1/MDK/METTL14/MNAT1/NFIB/NNAT/NR2F2/NR4A2/PAFAH1B1/PHACTR1/PROX1/PSEN1/PTCH1/PTPN11/RBPJ/RHOA/RTN4/RTN4RL1/SEMA6D/SFRP1/SFRP2/SIN3A/SMAD1/SMG9/SRF/TBX3/TSKU/TYRO3/UBB/UCHL5/WNT5A	56
GO:1901981	MF	phosphatidylinositol phosphate binding	25/1976	33/4173	0.000815069	ADAP1/ADAP2/ANXA2/ARFIP1/AVIL/BBS5/HIP1R/KCNJ2/PHLDA2/PHLDA3/PLEKHA1/PLEKHF1/RAB35/RUBCNL/SAP30L/SNX13/SNX19/SNX21/SNX24/SNX27/STXBP6/WDR45/WDR45B/WIPI1/WIPI2	25
GO:0040017	BP	positive regulation of locomotion	62/1873	98/3976	0.000821207	ABL1/ACTG1/ACTN4/APP/BMP4/BMPR2/C5AR1/CD99L2/CFAP20/CTSH/CXCL12/ENPP2/EPHA1/FADD/FGF1/FGF16/GATA2/GPER1/HBEGF/ITGAV/ITGB1/KDR/KIF20B/KIT/MAP2K2/MAPK14/MCU/MDK/MET/MYOC/NTN1/PECAM1/PLA2G7/PROX1/PTK2B/PTN/PTP4A1/RARRES2/RHOA/RHOD/ROR2/RRAS/RTN4/S100A14/SDCBP/SEMA3G/SEMA6A/SEMA6D/SPRY2/SRPX2/STAT3/SWAP70/TGFB1/THBS1/THY1/TRIM32/TWIST2/VEGFA/VEGFD/VSIR/WNT5A/ZNF609	62
GO:0004252	MF	serine-type endopeptidase activity	20/1976	25/4173	0.000838898	C1S/CTSC/CTSH/DPP4/FAP/FURIN/HGF/HTRA3/KLK1/MASP1/PAMR1/PLAT/PLAU/PREP/PRSS12/PRSS22/PRSS23/PRSS8/RHBDD3/RHBDF1	20
GO:0019932	BP	second-messenger-mediated signaling	57/1873	89/3976	0.000851652	ABCA1/ACKR2/ACKR3/ADM/ADRA1A/ADRA2A/ADRA2B/ADRB2/ARRDC3/ATP1B1/ATP2A2/CALCR/CALCRL/CALM1/CALML4/CAMKK2/CCR10/CXCR4/EDNRB/EIF4EBP2/GNA13/GNAQ/GPER1/GUCY1A1/HOMER2/KDR/KSR1/LGR4/LMCD1/MCU/MYOZ1/MYOZ2/NCALD/NFAT5/NFATC1/NFATC2/NOS3/PDE2A/PDE3A/PDE4A/PKD2/PPP3CA/PRKAR1A/PRKAR2A/PTH1R/PTK2B/RAMP1/RAMP2/RCAN1/RCAN2/RGS2/S1PR3/SLC9A3R1/SRI/THBS1/TMEM100/TSHR	57
GO:0048608	BP	reproductive structure development	57/1873	89/3976	0.000851652	ADAM19/ADM/BMP4/BMP5/BMPR1B/BMPR2/CCNF/CDKN1B/CEBPA/CEBPB/CTSB/EIF2S2/FEM1B/FGF9/GATA2/GATA6/GJA1/GLI2/GRB2/HEY2/HOXA10/ID4/INHBA/KIT/LGR4/MAPK14/MDFI/NR2F2/PHLDA2/PKD2/PLAG1/PLCD3/PLEKHA1/PPARD/PRDM1/PSAP/PTGIS/PTN/PTPN11/RARA/RBPJ/ROR2/SERPINF1/SFRP1/SFRP2/SMAD4/SPINT2/STAT5B/TBC1D20/TBX3/TIPARP/TPPP3/TYRO3/UBB/VASH2/WNT5A/YBX3	57
GO:0045892	BP	negative regulation of transcription, DNA-templated	135/1873	236/3976	0.000859402	ACVR2B/ATF7IP/ATN1/BCL6/BHLHE40/BMP4/CAPN3/CBX1/CBX4/CBX7/CDKN1B/CEBPA/CEBPB/CHMP1A/CPEB3/CTBP2/DDX20/DLL4/EDNRB/EED/EGR1/EPC1/ERF/FBLN5/FGF9/FOXO1/GATA2/GATA6/GATAD2A/GLI2/H2AFZ/HDAC2/HES6/HEY1/HEY2/HHEX/HIRA/HIVEP1/HOXB2/ID2/ID3/ID4/IL33/INPP5K/IRF1/IRF2BP1/JAZF1/KAT6B/KDM8/KLF10/KLF2/KLF3/LDB1/LGR4/LMCD1/MAGED1/MDFIC/MEF2A/MEF2C/MORC2/MPHOSPH8/MSL3/MTDH/MTHFR/MYF6/MYOZ1/MYOZ2/NAA40/NCK1/NCK2/N…	135
GO:0031638	BP	zymogen activation	12/1873	13/3976	0.00086343	CASP8/CLEC3B/CTSH/CTSZ/FADD/FURIN/PLAT/PLAU/PLGRKT/PRSS12/THBS1/VSIR	12
GO:0072577	BP	endothelial cell apoptotic process	12/1873	13/3976	0.00086343	ABL1/ANGPTL4/BMPR2/CCL2/GATA2/KDR/PDCD4/RAMP2/RGCC/THBS1/TNFAIP3/TNIP2	12
GO:0001843	BP	neural tube closure	18/1873	22/3976	0.00088236	ABL1/ADM/BMP4/DVL1/FUZ/KAT2A/KIF20B/MTHFR/PTCH1/PTK7/RARA/RGMA/SFRP1/SFRP2/SPINT2/TGFB1/TRAF6/WNT5A	18
GO:0045639	BP	positive regulation of myeloid cell differentiation	18/1873	22/3976	0.00088236	CASP8/FADD/FES/FOS/GATA2/HOXA5/ID2/IL34/INHBA/ISG15/KLF10/MAPK14/RUNX1/STAT1/STAT3/STAT5B/TGFB1/TRAF6	18
GO:0060606	BP	tube closure	18/1873	22/3976	0.00088236	ABL1/ADM/BMP4/DVL1/FUZ/KAT2A/KIF20B/MTHFR/PTCH1/PTK7/RARA/RGMA/SFRP1/SFRP2/SPINT2/TGFB1/TRAF6/WNT5A	18
GO:0009792	BP	embryo development ending in birth or egg hatching	92/1873	154/3976	0.000898783	ABL1/ACSL4/ACTL6A/ADM/AMOT/BMP4/BMP5/BMPR1A/BMPR2/CCNB2/CEBPA/CEBPB/CHTOP/DAD1/DLL1/DVL1/EIF2S2/ENDOG/EPHA2/EXT1/FGF9/FURIN/FUZ/GATA2/GATA6/GJA1/GLI2/GNA13/GPI/GRB2/HEY2/HOXA3/HOXA4/HOXA5/HOXB2/HOXC6/KAT2A/KEAP1/KIF20B/KLF2/LUZP1/MAFF/MDFI/MEOX1/MGAT1/MIB1/MMP16/MTHFR/MYF6/NR2F2/OTUD7B/PBX1/PHLDA2/PKD2/PLCD3/PRDM1/PRPF19/PSEN1/PTCH1/PTK7/RARA/RBPJ/RGMA/ROR2/RTN4/SFRP1/SFRP2/SIN3A/SIX1/SIX2/SLC30A…	92
GO:0008016	BP	regulation of heart contraction	23/1873	30/3976	0.000910543	ADM/ADRA1A/ATP1B1/ATP2A2/CACNA2D1/CAV3/CSRP3/GJA1/HBEGF/HEY2/KCNA5/KCNE3/KCNE5/KCNJ2/MEF2A/MYL2/MYL4/RANGRF/RGS2/RNLS/SMAD7/SRI/STC1	23
GO:0030177	BP	positive regulation of Wnt signaling pathway	23/1873	30/3976	0.000910543	ABL1/ATP6AP2/BAMBI/DDX3X/DKK2/FGF9/LGR4/LGR5/LYPD6/MLLT3/PTK7/RBPJ/ROR2/RSPO3/SFRP1/SFRP2/SOX4/TBL1XR1/TGFB1/TNFAIP3/TNKS/WNT5A/ZRANB1	23
GO:0001837	BP	epithelial to mesenchymal transition	29/1873	40/3976	0.000954469	ADAM15/BAMBI/BMP4/ENG/HEY2/HEYL/LDLRAD4/MDK/PPP2CA/RBPJ/RFLNB/RGCC/RTN4/SFRP1/SFRP2/SMAD2/SMAD4/SMAD7/STRAP/TCF7L2/TGFB1/TGFB3/TGFBR1/TGFBR3/TMEM100/TRIM62/VASN/WNT16/WNT5A	29
GO:0045844	BP	positive regulation of striated muscle tissue development	16/1873	19/3976	0.000966216	BMP4/BMPR1A/DLL1/FGF9/GATA6/GJA1/HEY2/MAPK14/MEF2C/MTM1/MYF6/MYOD1/MYOG/RBPJ/TBX2/TGFB1	16
GO:0048636	BP	positive regulation of muscle organ development	16/1873	19/3976	0.000966216	BMP4/BMPR1A/DLL1/FGF9/GATA6/GJA1/HEY2/MAPK14/MEF2C/MTM1/MYF6/MYOD1/MYOG/RBPJ/TBX2/TGFB1	16
GO:0055074	BP	calcium ion homeostasis	44/1873	66/3976	0.00097225	ABL1/ACKR2/ACKR3/ADRA1A/AGTR1/APP/ATP1B1/ATP2A2/ATP2B1/C5AR1/CALCR/CAPN3/CAV1/CAV2/CAV3/CCR10/CSRP3/CXCR4/F2RL2/FYN/GPER1/IBTK/LPAR4/MAIP1/MCU/P2RX7/PKD2/PLCD3/PLCD4/PSEN1/PTH1R/PTK2B/SLC30A1/SLC8A3/SNX10/SRI/STC1/STIM1/SWAP70/TGFB1/THY1/VAPB/WNT5A/XK	44
GO:0048041	BP	focal adhesion assembly	14/1873	16/3976	0.000981626	ABL1/ACTG1/APOD/DUSP3/EPHA3/KDR/MYOC/PEAK1/RHOD/S100A10/SLK/THY1/VCL/VEGFA	14
GO:0061614	BP	pri-miRNA transcription by RNA polymerase II	14/1873	16/3976	0.000981626	BMP4/BMPR1A/EGR1/GATA2/NFIB/PPARD/PPARG/RELA/SMAD1/SMAD4/SREBF1/SRF/STAT3/TGFB1	14
GO:0150116	BP	regulation of cell-substrate junction organization	14/1873	16/3976	0.000981626	ABL1/ACTG1/APOD/DUSP3/EPHA3/KDR/MYOC/PEAK1/RHOD/S100A10/SLK/THY1/VCL/VEGFA	14
GO:0030335	BP	positive regulation of cell migration	59/1873	93/3976	0.000986728	ABL1/ACTG1/ACTN4/APP/BMP4/BMPR2/C5AR1/CD99L2/CTSH/CXCL12/ENPP2/EPHA1/FADD/FGF1/FGF16/GATA2/GPER1/HBEGF/ITGAV/ITGB1/KDR/KIF20B/KIT/MAPK14/MCU/MDK/MET/MYOC/PECAM1/PLA2G7/PROX1/PTK2B/PTN/PTP4A1/RARRES2/RHOA/RHOD/ROR2/RRAS/RTN4/S100A14/SDCBP/SEMA3G/SEMA6A/SEMA6D/SPRY2/SRPX2/STAT3/SWAP70/TGFB1/THBS1/THY1/TRIM32/TWIST2/VEGFA/VEGFD/VSIR/WNT5A/ZNF609	59
GO:0035091	MF	phosphatidylinositol binding	39/1976	57/4173	0.000991805	ADAP1/ADAP2/ANXA2/ARFIP1/AVIL/BBS5/C2CD2L/FES/HIP1R/KCNJ2/MTM1/NCF4/PHLDA2/PHLDA3/PICALM/PITPNA/PLD1/PLEKHA1/PLEKHF1/RAB35/RUBCNL/SAP30L/SNAP91/SNX10/SNX13/SNX16/SNX19/SNX2/SNX21/SNX24/SNX27/SNX30/SNX9/STXBP6/THY1/WDR45/WDR45B/WIPI1/WIPI2	39
GO:0001655	BP	urogenital system development	49/1873	75/3976	0.0010164	ACTA2/ACVR2B/BMP4/BMPER/CDKN1B/CTSH/DLL1/EPHB3/FEM1B/FGF1/GATA2/GCNT1/GLI2/HEYL/ID2/ID3/ID4/LGR4/LGR5/MAGED1/MEF2C/MME/NDUFS6/PBX1/PECAM1/PKD1/PKD2/PLAG1/PROX1/PSAP/PTCH1/PYGO1/RARA/SEC61A1/SERPINF1/SFRP1/SIX1/SIX2/SMAD1/SMAD2/SMAD4/SMAD7/SOX17/SPRY1/STAT1/TBX18/TGFB1/TIPARP/WNT5A	49
GO:0007409	BP	axonogenesis	54/1873	84/3976	0.00101705	ABL1/ACTB/ALCAM/APBB2/APP/B3GNT2/B4GALT5/BMPR1B/BMPR2/CDH11/CHODL/CXCL12/DCX/DPYSL2/DVL1/EFNA1/EPHA1/EPHA2/EPHA3/EPHB3/EXT1/GLI2/MAP1B/MAP2K2/MYOT/MYPN/NDN/NFIB/NR4A2/NRP1/NTN1/PAFAH1B1/PITPNA/PSEN1/PTPN11/RND2/RTN4/SEMA3G/SEMA6A/SEMA6D/SIN3A/SLC9A6/SMAD4/SRF/STMN1/THY1/TNFRSF12A/TSKU/UCHL1/UNC5B/VCL/WNT5A/XK/ZFYVE27	54
GO:0004713	MF	protein tyrosine kinase activity	26/1976	35/4173	0.00106403	ABL1/ABL2/AXL/DDR1/DDR2/EFEMP1/EGFR/EPHA1/EPHA2/EPHA3/EPHB3/EPHB4/FES/FGFR4/FYN/JAK1/KDR/KIT/MET/NRP1/PDGFRA/PEAK1/PTK2B/ROR2/TNK2/TYRO3	26
GO:0016310	BP	phosphorylation	228/1873	420/3976	0.00109908	ABL1/ACKR3/ACVR1B/ACVR2B/ADRA1A/ADRA2B/ADRB2/AK1/AK4/AKT3/AKTIP/ALDOC/APP/ATG13/ATM/AVPI1/BCL10/BID/BMP4/BMP5/BMPER/BMPR1A/BMPR2/C3/C5AR1/CAMK2A/CAMK2D/CAMKK2/CAV1/CAV2/CAV3/CBL/CCL2/CCNB2/CCND2/CCNE2/CCNQ/CCNY/CDK1/CDKN1B/CHORDC1/CISH/CLU/COX11/COX6A1/COX7A2L/CTDSPL/CTSH/DDX3X/DOK5/DTNBP1/DUSP10/DUSP19/DUSP3/DUSP6/DVL1/DYNLL1/DYRK1A/EFNA1/ENPP2/EPHA1/EPHA2/EPHA3/EPHB3/FAM20B/FBN1/FES/FGF1/FOXO1/…	228
GO:0009725	BP	response to hormone	81/1873	134/3976	0.00110386	ABHD2/AHCYL1/ATP2B1/AVPR1A/BMP4/CAMK2A/CAV2/CSRP3/CTSB/CTSH/EGR1/EIF4EBP2/ENHO/FBXO32/FIBIN/FOXO1/GATA6/GNAS/GPER1/GRB10/GRB2/HEYL/IGFBP2/IGFBP3/IGFBP5/INHBB/INPP5K/IRS1/KBTBD2/KLF9/LEPROT/LGR4/LMO2/MEF2C/NCK1/NCOA1/NCOA5/NOS3/NR3C1/NR4A2/OXTR/PAQR8/PARK7/PID1/POR/PPARD/PPARG/PTPN11/RAB10/RAB8B/RAMP1/RAMP2/RARA/RARRES2/RELA/RHOA/RNF14/SCAP/SERPINB9/SFRP1/SMYD3/SOCS1/SRF/STAT1/STAT3/STAT5B/STAT6/T…	81
GO:0007498	BP	mesoderm development	21/1873	27/3976	0.00110948	ACVR2B/BMP4/BMPR1A/BMPR2/EPHA2/EXT1/GJA1/GPI/INHBA/PPP2CA/PRKAR1A/RPL38/SFRP2/SIX2/SMAD1/SMAD2/SMAD4/SRF/TBX3/TCF15/WNT5A	21
GO:0051254	BP	positive regulation of RNA metabolic process	182/1873	329/3976	0.00112311	ABRA/ACTR2/APP/ARF4/ATF7IP/BAMBI/BCL2L12/BCL9/BMP4/BMP5/BMPR1A/BMPR1B/BMPR2/CAMTA2/CAPN3/CEBPA/CEBPB/CPEB3/CREB3L1/CREM/CSRP3/CTBP2/DAZAP1/DDX3X/DLL1/DVL1/DYRK1A/EBF2/EGR1/EPC1/ERLIN2/FADD/FBLN5/FGF1/FHL5/FOXO1/GATA2/GATA6/GLI2/GPBP1/GPER1/GTF2F2/H2AFZ/HAS3/HDAC2/HEY2/HHEX/HOXA3/HOXB2/HSF2/ICE2/ID2/ID4/IER5/IKBKB/IKBKG/INHBA/INPP5K/INSIG1/IRF1/IRF8/KAT2A/KAT6B/KDM7A/KDM8/KLF10/KLF11/KLF2/KLF3/KLF…	182
GO:0043235	CC	receptor complex	42/1955	63/4170	0.00112471	ACVR1B/ACVR2B/ADCYAP1R1/ADRB2/AHR/ALCAM/APP/BMPR2/CALCRL/CD247/CHRNA3/CHRND/EGF/EPHA1/EPHA2/EPHA3/EPHB3/IL13RA2/IL6R/ITGA2B/ITGA4/ITGAV/ITGB1/ITGB3/ITGB5/ITGB6/ITGB8/KDR/KIT/LY96/MET/NR3C2/RAMP1/RAMP2/ROR2/SDCBP/TFRC/TGFBR1/TNFRSF1A/TRAF6/TYRO3/VLDLR	42
GO:0062012	BP	regulation of small molecule metabolic process	41/1873	61/3976	0.00112576	AK4/APOA1/APP/BMP5/COX11/EGR1/ERLIN2/FAM3C/FGF1/FH/GNB3/GPER1/IGF1/INPP5K/INSIG1/KAT2A/LPGAT1/MID1IP1/NOS3/P2RX7/PARK7/PDK3/PHLDA2/PID1/PLIN5/PPARD/PPARG/PPARGC1A/PPP1R3A/PPP1R3B/PPP1R3C/PPP1R3D/PRKN/PROX1/PSEN1/PTK2B/SCAP/SLC7A7/STAT3/TGFB1/ZBTB7A	41
GO:0110053	BP	regulation of actin filament organization	41/1873	61/3976	0.00112576	ABL1/ACTG1/ACTR2/ARFGEF1/ARPC1B/ARPC5/AVIL/CAPZA2/CAPZB/CDC42EP2/CDC42EP3/CDC42EP4/CFL2/EPHA1/EPS8/ESAM/EVL/GRB2/HIP1R/INPP5K/KIRREL1/LMOD2/MET/MYOC/NCK1/NCK2/PFN2/PRKN/PTK2B/RDX/RGCC/RHOA/S100A10/SWAP70/TGFB3/TMOD1/TMOD3/TMSB10/WASHC1/WASL/WIPF2	41
GO:0071900	BP	regulation of protein serine/threonine kinase activity	61/1873	97/3976	0.00112837	ABL1/AVPI1/BMP4/CAV3/CCNB2/CCND2/CCNE2/CCNY/CDKN1B/CHORDC1/DTNBP1/DUSP10/DUSP19/DUSP6/FGF1/GADD45B/GADD45G/GTPBP4/HHEX/HIPK3/INPP5K/KIT/KSR1/MAGED1/MAP3K7/MAP4K2/MNAT1/NR2F2/P2RX7/PAQR3/PKD2/PKIA/PKIG/PPP2CA/PRKAG1/PRKAG3/PRKAR2A/PROX1/PSEN1/PSMD10/PTPN11/RASGRP1/RGCC/RGS2/RHOA/SFRP1/SFRP2/SLC8A3/SPRED1/SPRY1/SPRY2/TCIM/TELO2/TGFB1/THBS1/THY1/TNFAIP3/TRAF6/UCHL1/VEGFA/WNT5A	61
GO:0061138	BP	morphogenesis of a branching epithelium	37/1873	54/3976	0.00113088	ABL1/ADM/BMP4/BTBD7/CAV3/CTSH/CTSZ/DLL4/EPHA2/FEM1B/FGF1/GLI2/GNA13/GRB2/HHIP/HOXA5/LGR4/MAGED1/MDK/MET/NTN4/PBX1/PKD2/PROX1/PTCH1/SFRP1/SFRP2/SIX1/SIX2/SMAD4/SPINT2/SPRY1/SPRY2/SRF/TBX3/TGFB1/WNT5A	37
GO:0043009	BP	chordate embryonic development	91/1873	153/3976	0.00116779	ABL1/ACTL6A/ADM/AMOT/BMP4/BMP5/BMPR1A/BMPR2/CCNB2/CEBPA/CEBPB/CHTOP/DAD1/DLL1/DVL1/EIF2S2/ENDOG/EPHA2/EXT1/FGF9/FURIN/FUZ/GATA2/GATA6/GJA1/GLI2/GNA13/GPI/GRB2/HEY2/HOXA3/HOXA4/HOXA5/HOXB2/HOXC6/KAT2A/KEAP1/KIF20B/KLF2/LUZP1/MAFF/MDFI/MEOX1/MGAT1/MIB1/MMP16/MTHFR/MYF6/NR2F2/OTUD7B/PBX1/PHLDA2/PKD2/PLCD3/PRDM1/PRPF19/PSEN1/PTCH1/PTK7/RARA/RBPJ/RGMA/ROR2/RTN4/SFRP1/SFRP2/SIN3A/SIX1/SIX2/SLC30A1/SMAD…	91
GO:0032269	BP	negative regulation of cellular protein metabolic process	112/1873	193/3976	0.00117493	ABL1/AGO2/BCL2L12/BMP4/CAPN3/CAV1/CAV3/CBL/CDKN1B/CFLAR/CHORDC1/CPEB3/CTDSPL/CTSZ/DDX3X/DTNBP1/DUSP10/DUSP3/DUSP6/DVL1/EDNRB/EIF4EBP1/EIF4EBP2/ENC1/EPHA1/FH/FURIN/FYN/GADD45B/GNAQ/GPER1/GTPBP4/HHEX/HIPK3/IKBKB/INPP5F/INPP5K/ISG15/KIRREL1/KLHL31/LAMTOR5/LDLRAD4/LEMD2/METTL14/MTM1/N4BP1/NCK1/NCK2/NR2F2/OCLN/OTUB1/OXR1/P2RX7/PAFAH1B1/PAQR3/PARK7/PCID2/PDCL3/PIAS3/PID1/PKIA/PKIG/PPP1R16B/PRKAR2A/PRKN…	112
GO:0030099	BP	myeloid cell differentiation	56/1873	88/3976	0.00118434	APP/BCL6/BMP4/C1QC/CALCR/CASP3/CASP8/CEBPA/CEBPB/CEBPG/DLL1/EPHA2/FADD/FES/FOS/GAB2/GATA2/HOXA5/HSPA9/ID2/IL34/INHBA/IRF8/ISG15/KIT/KLF10/KLF2/LTBR/MAPK14/MEF2C/NFKBIA/PAFAH1B1/PIAS3/PIR/PPARG/PSEN1/PTK2B/PTPN11/RARA/RASSF2/RBPJ/RUNX1/SFRP1/SFXN1/SNX10/SRF/STAT1/STAT3/STAT5B/TET2/TFRC/TGFB1/TMOD3/TRAF6/VEGFA/ZBTB7A	56
GO:0198738	BP	cell-cell signaling by wnt	56/1873	88/3976	0.00118434	ABL1/ALPK2/APC/ATP6AP2/BAMBI/BCL9/DDX3X/DKK2/DKK3/DVL1/EGF/EGR1/FGF9/GNAQ/GPC4/GRB10/KREMEN1/LGR4/LGR5/LYPD6/MAPK14/MAPK8IP1/MDK/MLLT3/MYOC/PKD2/PRKN/PSEN1/PTK7/PYGO1/RBPJ/ROR2/RSPO3/SDC1/SFRP1/SFRP2/SFRP4/SFRP5/SHISA2/SIAH2/SLC9A3R1/SOX17/SOX4/TBL1XR1/TCF7L2/TGFB1/TLE4/TNFAIP3/TNKS/TSKU/WLS/WNT11/WNT16/WNT5A/WNT9A/ZRANB1	56
GO:1903706	BP	regulation of hemopoiesis	46/1873	70/3976	0.00119817	ABL1/BCL6/BMP4/C1QC/CASP8/CEBPB/DLL1/DUSP10/FADD/FES/FOS/GATA2/HOXA5/HSPA9/ID2/IL34/INHBA/IRF1/ISG15/KAT2A/KLF10/MAPK14/MDK/MEF2C/NFKBIA/PCID2/PIAS3/PRDM1/PTK2B/PTN/RARA/RASGRP1/RASSF2/RHOA/RUNX1/SFRP1/SMAD7/SOCS1/SOCS5/STAT1/STAT3/STAT5B/TCIM/TGFB1/TRAF6/VSIR	46
GO:0006937	BP	regulation of muscle contraction	24/1873	32/3976	0.00120944	ADRA1A/ADRA2A/ADRA2B/ADRB2/ATP1B1/ATP2A2/ATP2B1/CAV3/GPER1/GUCY1A1/KCNE3/KCNJ2/KCNMA1/RANGRF/RGS2/RHOA/SCN4A/SLC8A3/SMAD7/SRF/SRI/STC1/TNNT3/TRPC1	24
GO:0043010	BP	camera-type eye development	27/1873	37/3976	0.00121717	ACTL6A/ACVR2B/BMP4/BMPR1B/BMPR2/CDKN1B/DCX/DLL1/DLL4/EPHA2/GJA1/INHBA/LPCAT1/MFRP/PROM1/PROX1/RARA/RING1/SOX11/SRF/TBC1D20/TBX2/TGFB1/THY1/TSKU/TSPAN12/VIM	27
GO:0048562	BP	embryonic organ morphogenesis	42/1873	63/3976	0.001263	BMP4/DLL1/DVL1/EPHA2/FGF9/GATA2/GJA1/GLI2/HOXA3/HOXA4/HOXA5/HOXB2/ID2/INSIG1/LBX1/MDFI/MEF2C/MFAP2/MIB1/MMP16/MYO6/PKD2/PRKRA/PROX1/PSEN1/PTK7/ROR2/RPL38/SIX1/SIX2/SLC9A3R1/SMAD2/SOBP/SOX11/SOX17/SPRY2/SRF/TBX2/TBX3/TTC39C/WNT5A/WNT9A	42
GO:0009897	CC	external side of plasma membrane	31/1955	44/4170	0.00126808	ABCA1/ACKR2/ACKR3/ALCAM/AMOT/ANTXR2/ANXA5/ATP6AP2/B4GALT1/BMPR1A/CCR10/CLEC14A/CTSB/CXCL12/CXCR4/ENOX2/GPC4/GPIHBP1/IDE/IL13RA2/IL6R/ITGAV/ITGB3/P2RX7/PECAM1/PRND/SDC1/TFRC/TGFBR3/THBS1/THY1	31
GO:0043269	BP	regulation of ion transport	57/1873	90/3976	0.00127107	ABL1/ACSL5/ADRA2A/AHCYL1/APOA1/ATP1B1/ATP2B1/BEST3/CACNA2D1/CACNB1/CACNG1/CACNG6/CAMK2A/CAPN3/CAV3/CCL2/CEBPB/CLIC5/DTNBP1/FXYD6/FYN/GEM/GJA1/GPER1/HECW2/HOMER2/INPP5K/KCNA5/KCNB1/KCNE3/KCNE5/KCNJ2/KCNMA1/KLHL24/P2RX7/P2RY1/PARK7/PKD2/PSEN1/PSEN2/PTK2B/RANGRF/RHOA/SARAF/SCN4A/SLC30A1/SLC9A3R1/SLN/SRI/STC1/STIM1/SUMO1/SYT12/TGFB1/THBS1/THY1/YWHAH	57
GO:0010942	BP	positive regulation of cell death	85/1873	142/3976	0.00128348	ABL1/APBB2/APC/ATG7/B4GALT1/BAK1/BCL10/BCL6/BID/BMP4/BMPR1B/BNIP3L/BTG1/CAMK2A/CASP3/CASP8/CCL2/CDKN1B/CFLAR/CLU/CTSC/CTSH/DAB2IP/DCUN1D3/DDX20/DDX3X/DUSP6/EGLN3/ENDOG/F3/FADD/FAP/FOXO1/FYN/GADD45B/GADD45G/HIP1R/HOXA5/IGFBP3/INHBA/ITM2C/LTBR/MAGED1/MCL1/MEF2C/MTCH1/NCK1/NCK2/NDUFA13/P2RX7/PARK7/PDCD4/PHLDA2/PHLDA3/PLAGL2/PLEKHF1/PPARG/PRKRA/PSEN1/PTGIS/RASSF2/RGCC/RHOA/RIPK3/RPS3/SFRP1/SFRP2/SH3G…	85
GO:0009952	BP	anterior/posterior pattern specification	38/1873	56/3976	0.0012927	ACVR2B/BHLHE40/BMP4/BMPR1A/BMPR2/DLL1/GLI2/HES6/HEY1/HEY2/HOXA10/HOXA3/HOXA4/HOXA5/HOXB2/HOXC6/KAT2A/MEOX1/MIB1/MLLT3/MYF6/NR2F2/PBX1/PSEN1/RBPJ/RING1/ROR2/SFRP1/SFRP2/SIX2/SMAD2/SMAD4/SOX17/SRF/TBX18/TBX3/TCF15/WNT5A	38
GO:0048675	BP	axon extension	19/1873	24/3976	0.00132986	ABL1/BMPR2/DCX/DPYSL2/DVL1/MAP1B/NDN/NTN1/RTN4/SEMA3G/SEMA6A/SEMA6D/SIN3A/SLC9A6/SRF/TNFRSF12A/VCL/WNT5A/ZFYVE27	19
GO:0048813	BP	dendrite morphogenesis	19/1873	24/3976	0.00132986	BTBD3/CAMK2A/CAPRIN1/DCX/DTNBP1/DVL1/EFNA1/EPHB3/FYN/HECW2/LZTS1/MEF2A/PAFAH1B1/PHACTR1/PTN/RAP2B/SIPA1L1/VLDLR/YWHAH	19
GO:1902679	BP	negative regulation of RNA biosynthetic process	135/1873	238/3976	0.00136698	ACVR2B/ATF7IP/ATN1/BCL6/BHLHE40/BMP4/CAPN3/CBX1/CBX4/CBX7/CDKN1B/CEBPA/CEBPB/CHMP1A/CPEB3/CTBP2/DDX20/DLL4/EDNRB/EED/EGR1/EPC1/ERF/FBLN5/FGF9/FOXO1/GATA2/GATA6/GATAD2A/GLI2/H2AFZ/HDAC2/HES6/HEY1/HEY2/HHEX/HIRA/HIVEP1/HOXB2/ID2/ID3/ID4/IL33/INPP5K/IRF1/IRF2BP1/JAZF1/KAT6B/KDM8/KLF10/KLF2/KLF3/LDB1/LGR4/LMCD1/MAGED1/MDFIC/MEF2A/MEF2C/MORC2/MPHOSPH8/MSL3/MTDH/MTHFR/MYF6/MYOZ1/MYOZ2/NAA40/NCK1/NCK2/N…	135
GO:1903507	BP	negative regulation of nucleic acid-templated transcription	135/1873	238/3976	0.00136698	ACVR2B/ATF7IP/ATN1/BCL6/BHLHE40/BMP4/CAPN3/CBX1/CBX4/CBX7/CDKN1B/CEBPA/CEBPB/CHMP1A/CPEB3/CTBP2/DDX20/DLL4/EDNRB/EED/EGR1/EPC1/ERF/FBLN5/FGF9/FOXO1/GATA2/GATA6/GATAD2A/GLI2/H2AFZ/HDAC2/HES6/HEY1/HEY2/HHEX/HIRA/HIVEP1/HOXB2/ID2/ID3/ID4/IL33/INPP5K/IRF1/IRF2BP1/JAZF1/KAT6B/KDM8/KLF10/KLF2/KLF3/LDB1/LGR4/LMCD1/MAGED1/MDFIC/MEF2A/MEF2C/MORC2/MPHOSPH8/MSL3/MTDH/MTHFR/MYF6/MYOZ1/MYOZ2/NAA40/NCK1/NCK2/N…	135
GO:0042025	CC	host cell nucleus	44/1955	67/4170	0.00138272	CCNB2/CCND2/CCNE2/CCNF/CCNK/CCNL1/CCNQ/CNOT2/EP300/ESRRB/ETS1/ETV6/HP1BP3/HSF1/HSF2/KAT6B/KPNA3/MAFF/MAFK/MYCN/NFE2L2/NR2C1/NR2C2/NR2F1/NR2F2/NR3C1/NR3C2/NR4A2/PPARA/PPARD/PPARG/RAD1/RARA/RELA/RORA/RORC/RXRG/SHPRH/SIAH1/SIAH2/THRA/THRB/TOP2A/XPA	44
GO:0016324	CC	apical plasma membrane	22/1955	29/4170	0.00139594	ABCG2/ATP1B1/C2CD2L/CTSB/DLL1/DPP4/F2RL2/GJA1/HIP1R/MSN/OCLN/PARD6G/PLD1/PLPP1/PROM1/PSEN1/PSEN2/RHCG/SCARB1/SLC12A2/SLC9A3R1/THY1	22
GO:0006874	BP	cellular calcium ion homeostasis	43/1873	65/3976	0.00140632	ABL1/ACKR2/ACKR3/ADRA1A/AGTR1/APP/ATP1B1/ATP2A2/ATP2B1/C5AR1/CALCR/CAPN3/CAV1/CAV2/CAV3/CCR10/CSRP3/CXCR4/F2RL2/FYN/GPER1/IBTK/LPAR4/MAIP1/MCU/P2RX7/PKD2/PLCD3/PLCD4/PSEN1/PTH1R/PTK2B/SLC30A1/SLC8A3/SRI/STC1/STIM1/SWAP70/TGFB1/THY1/VAPB/WNT5A/XK	43
GO:0070161	CC	anchoring junction	61/1955	98/4170	0.00141916	ACTB/ACTG1/ACTN4/ADD3/AMOT/APP/ARVCF/ATP1B1/AVIL/B4GALT1/BMPR2/CAV2/CD99L2/CDC42EP4/CDH11/CDH5/DLL1/EPHA2/ESAM/F11R/FES/GJA1/GJC1/GJC2/GRB2/IRF2/ITGAV/ITGB1/ITGB3/ITGB6/KCNA5/KIRREL1/KLHL24/LIMS2/LIN7C/MAGI3/NCK1/NECTIN1/NECTIN2/OCLN/P2RX7/PANX1/PDLIM3/PEAK1/PECAM1/PKD2/PTK2B/PTK7/RANGRF/RAP2B/RAP2C/REXO2/RHOA/SMAD7/SMPX/SNAP23/TES/TGFBR1/TMEM47/UBN1/VCL	61
GO:0003707	MF	steroid hormone receptor activity	19/1976	24/4173	0.00143975	ABHD2/ESRRB/GPER1/NR2C1/NR2C2/NR2F1/NR2F2/NR3C1/NR4A2/PAQR8/PPARA/PPARD/PPARG/RARA/RORA/RORC/RXRG/THRA/THRB	19
GO:0001763	BP	morphogenesis of a branching structure	39/1873	58/3976	0.00146319	ABL1/ADM/BMP4/BTBD7/CAV3/CTSH/CTSZ/DLL4/EPHA2/FEM1B/FGF1/GLI2/GNA13/GRB2/HHIP/HOXA5/LGR4/MAGED1/MDK/MET/NTN4/PBX1/PKD2/PRDM1/PROX1/PTCH1/RTN4/SFRP1/SFRP2/SIX1/SIX2/SMAD4/SPINT2/SPRY1/SPRY2/SRF/TBX3/TGFB1/WNT5A	39
GO:0032271	BP	regulation of protein polymerization	39/1873	58/3976	0.00146319	ABL1/ACTR2/ARFGEF1/ARPC1B/ARPC5/AVIL/CAPZA2/CAPZB/CDC42EP2/CDC42EP3/CDC42EP4/CDKN1B/DRG1/EPS8/ESAM/EVL/FES/GRB2/HIP1R/KIRREL1/LMOD2/MET/NCK1/NCK2/PFN2/PTK2B/RANGRF/RDX/RHOA/SLAIN2/STMN1/TMOD1/TMOD3/TMSB10/TPPP/TPPP3/WASHC1/WASL/WIPF2	39
GO:1903708	BP	positive regulation of hemopoiesis	28/1873	39/3976	0.00149811	BCL6/CASP8/DUSP10/FADD/FES/FOS/GATA2/HOXA5/ID2/IL34/INHBA/ISG15/KLF10/MAPK14/MDK/PCID2/RARA/RASGRP1/RHOA/RUNX1/SOCS1/SOCS5/STAT1/STAT3/STAT5B/TGFB1/TRAF6/VSIR	28
GO:0045321	BP	leukocyte activation	81/1873	135/3976	0.0015057	ABL1/APP/ATM/BCL6/BMP4/C5AR1/CAV1/CEBPA/CEBPB/CEBPG/CLU/CTPS1/CTSC/DLL1/DLL4/DPP4/DUSP10/DUSP3/EGR1/ELF4/FADD/FES/FYN/GJA1/GPER1/ID2/IGFBP2/IL13RA2/IL33/IRF1/ITM2A/KAT2A/KIT/LRRC32/LTBR/MAPK8IP1/MDK/MEF2C/MSH6/MSN/NCK1/NCK2/NECTIN2/NFATC2/NTN1/P2RX7/PCID2/PRDM1/PRKAR1A/PSEN1/PTK2B/RARA/RASGRP1/RBPJ/RHBDD3/RHOA/RIPK3/SFRP1/SHLD2/SMAD7/SNAP23/SOCS1/SOCS5/SOX11/SOX4/SRF/STAT3/STAT5B/STAT6/SWAP70/TFR…	81
GO:0002376	BP	immune system process	225/1873	416/3976	0.00154179	ABL1/ACKR2/ACKR3/ACP6/ACTR2/ADAM15/ADORA1/AGPAT5/APOD/APP/ARMC6/ATG7/ATM/B4GALT1/BCL10/BCL6/BMP4/BMPR1A/C1QB/C1QC/C1S/C3/C5AR1/CALCR/CASP3/CASP8/CAV1/CCL2/CCL26/CCNB2/CCR10/CD247/CD74/CD99L2/CDC37/CDC42EP2/CDC42EP4/CEBPA/CEBPB/CEBPG/CLU/COL3A1/CTPS1/CTSC/CTSH/CXCL12/CXCL2/CXCR4/DDX3X/DLL1/DLL4/DPP4/DUSP10/DUSP3/EDNRB/EGR1/ELF4/ENPP2/EPHA2/EPHB3/ETV6/FADD/FCN2/FES/FOS/FYN/GAB2/GATA2/GCNT1/GJA1/GPA…	225
GO:0061448	BP	connective tissue development	44/1873	67/3976	0.00155523	ACTA2/AKT2/ARRDC3/BMP4/BMPR1A/BMPR1B/BMPR2/COL14A1/CREB3L2/EBF2/FGF6/FGF9/GLI2/HOXA3/HOXA5/ID2/ID4/KAT2A/MAPK14/MDK/MEF2C/MGP/NFIB/NPPC/PPARD/PPARGC1A/RARA/RFLNA/RFLNB/ROR2/RUNX1/SELENOM/SFRP2/SIX2/SMAD1/SMAD7/SNX19/SRF/STC1/TBL1XR1/TGFB1/UBB/WNT5A/WNT9A	44
GO:0001570	BP	vasculogenesis	17/1873	21/3976	0.00155559	ACKR3/ADM/AMOT/ASB4/ENG/EPHA2/GJC1/HEY2/RAMP2/RAP1A/RRAS/SOX17/SPRED1/TGFB1/TGFBR3/TIPARP/TMEM100	17
GO:0060411	BP	cardiac septum morphogenesis	17/1873	21/3976	0.00155559	BMP4/BMP5/BMPR1A/BMPR2/GATA6/HEY2/HEYL/ID2/PROX1/RARA/RBPJ/SMAD4/SMAD7/SOX11/TBX2/TBX3/WNT5A	17
GO:0046649	BP	lymphocyte activation	67/1873	109/3976	0.00158311	ABL1/ATM/BCL6/BMP4/CAV1/CEBPB/CEBPG/CTPS1/DLL1/DLL4/DPP4/DUSP10/DUSP3/EGR1/ELF4/FADD/FYN/GJA1/ID2/IGFBP2/IRF1/ITM2A/KAT2A/KIT/LRRC32/MAPK8IP1/MDK/MEF2C/MSH6/MSN/NCK1/NCK2/NFATC2/NTN1/P2RX7/PCID2/PRDM1/PRKAR1A/PSEN1/PTK2B/RARA/RASGRP1/RBPJ/RHBDD3/RHOA/RIPK3/SFRP1/SHLD2/SMAD7/SOCS1/SOCS5/SOX11/SOX4/SRF/STAT3/STAT5B/STAT6/SWAP70/TFRC/TGFB1/THY1/TNFAIP3/TNIP2/TRAF6/TYRO3/VSIR/ZBTB7A	67
GO:0000978	MF	RNA polymerase II cis-regulatory region sequence-specific DNA binding	86/1976	144/4173	0.0016292	APP/BCL6/BHLHE40/CEBPA/CEBPB/CEBPG/CREB3L1/CREB3L2/EBF2/EED/ELF4/ETV6/FOS/GATA2/GATA6/GLI2/H2AFZ/HEYL/HHEX/HOXA10/HOXA3/HOXA5/HOXB2/HSF2/IRF1/IRF8/KLF10/LITAF/LMO2/MAFF/MAFK/MEF2A/MEF2C/MEOX1/MSC/MYCN/MYF6/MYOD1/MYOG/NDN/NFAT5/NFATC1/NFATC2/NFIB/NFIL3/NFYB/NKRF/NOTO/NR2C1/NR2C2/NR4A2/PBX1/PLAG1/PLAGL1/PPARG/PRDM1/PROX1/RARA/RBPJ/RELA/RFX5/RUNX1/RXRG/SIX1/SIX2/SMAD1/SMAD2/SMAD4/SMYD3/SOX11/SOX4/SR…	86
GO:0010720	BP	positive regulation of cell development	61/1873	98/3976	0.00163477	ABL1/ADRA2B/AKAP1/AVIL/BCL6/BMP4/BMP5/BMPR2/CAPRIN1/CDK1/CHODL/DVL1/EPHA3/FES/FYN/GLI2/GPER1/HEYL/ID2/IL34/KIF20B/MAP2K2/MDK/MEF2C/MME/MYF6/MYOC/MYOD1/MYOG/NCK1/NTN1/NUMB/PAFAH1B1/PDE3A/PLAG1/PRKAR2A/PRKN/PROX1/PSEN1/PTK2B/PTK7/PTN/RAP1A/RETREG3/RHOA/RND2/ROR2/S100A10/SEMA6A/SERPINF1/SIN3A/SMAD7/SOX11/SRF/TGFB1/TNFRSF12A/TRIM32/VLDLR/WNT5A/ZFYVE27/ZNF609	61
GO:0016055	BP	Wnt signaling pathway	55/1873	87/3976	0.0016371	ABL1/ALPK2/APC/ATP6AP2/BAMBI/BCL9/DDX3X/DKK2/DKK3/DVL1/EGF/EGR1/FGF9/GNAQ/GPC4/GRB10/KREMEN1/LGR4/LGR5/LYPD6/MAPK14/MAPK8IP1/MDK/MLLT3/MYOC/PRKN/PSEN1/PTK7/PYGO1/RBPJ/ROR2/RSPO3/SDC1/SFRP1/SFRP2/SFRP4/SFRP5/SHISA2/SIAH2/SLC9A3R1/SOX17/SOX4/TBL1XR1/TCF7L2/TGFB1/TLE4/TNFAIP3/TNKS/TSKU/WLS/WNT11/WNT16/WNT5A/WNT9A/ZRANB1	55
GO:0032535	BP	regulation of cellular component size	55/1873	87/3976	0.0016371	ABL1/ACTR2/ARFGEF1/ARPC1B/ARPC5/AVIL/BMPR2/CAPZA2/CAPZB/CAV3/CDC42EP2/CDC42EP3/CDC42EP4/CFL2/DPYSL2/EPS8/ESAM/EVL/GNB3/GRB2/HIP1R/HP1BP3/KIRREL1/LAMTOR5/LMOD2/NCK1/NCK2/NTN1/P2RX7/PFN2/PTK2B/RAB22A/RDX/RHOA/RND2/RTN4/SEMA3G/SEMA6A/SEMA6D/SIN3A/SLC12A2/SLC12A4/SLC9A3R1/SRF/SWAP70/TMOD1/TMOD3/TMSB10/TNFRSF12A/WASHC1/WASL/WIPF2/WNT5A/XK/ZFYVE27	55
GO:0008236	MF	serine-type peptidase activity	22/1976	29/4173	0.00164509	C1S/CTSC/CTSH/DPP4/FAP/FURIN/HGF/HTRA3/KLK1/MASP1/PAMR1/PLAT/PLAU/PRCP/PREP/PRSS12/PRSS22/PRSS23/PRSS8/RHBDD3/RHBDF1/SEC11C	22
GO:0022832	MF	voltage-gated channel activity	22/1976	29/4173	0.00164509	CACNA2D1/CACNB1/CACNG1/CACNG6/CLCN2/CLCN5/CLIC5/HVCN1/ITGAV/KCNA5/KCNAB1/KCNAB2/KCNB1/KCNE3/KCNE5/KCNJ2/KCNK1/KCNMA1/KCNQ5/PKD2/SCN4A/VDAC3	22
GO:0005539	MF	glycosaminoglycan binding	25/1976	34/4173	0.00170084	ADAMTS15/APOE/APP/BMP4/CLEC3B/ENG/FBN1/FGF1/FGF9/HAPLN1/HAPLN3/HBEGF/LRPAP1/MDK/PCOLCE/POSTN/PRELP/PTCH1/PTN/RTN4RL1/SFRP1/TGFBR3/THBS1/VCAN/VEGFA	25
GO:0035904	BP	aorta development	11/1873	12/3976	0.00170583	BMPR1A/COL3A1/DLL4/HEY2/PKD2/PRDM1/PROX1/RBPJ/SIX1/SRF/TBX2	11
GO:0060443	BP	mammary gland morphogenesis	11/1873	12/3976	0.00170583	BMP4/CAPN1/CAV3/EPHA2/GLI2/PTCH1/STAT6/TBX2/TBX3/TGFB1/WNT5A	11
GO:2000351	BP	regulation of endothelial cell apoptotic process	11/1873	12/3976	0.00170583	ABL1/ANGPTL4/CCL2/GATA2/KDR/PDCD4/RAMP2/RGCC/THBS1/TNFAIP3/TNIP2	11
GO:0003281	BP	ventricular septum development	15/1873	18/3976	0.00175089	BMP4/BMPR2/HEY2/HEYL/ID2/LUZP1/PRDM1/PROX1/PTK7/RBPJ/SMAD4/SMAD7/SOX11/TBX3/WNT5A	15
GO:0007044	BP	cell-substrate junction assembly	15/1873	18/3976	0.00175089	ABL1/ACTG1/APOD/DUSP3/EPHA3/ITGB3/KDR/MYOC/PEAK1/RHOD/S100A10/SLK/THY1/VCL/VEGFA	15
GO:0014855	BP	striated muscle cell proliferation	15/1873	18/3976	0.00175089	BMPR1A/CFLAR/FGF9/GATA6/HEY2/MAPK14/MEF2C/MSTN/MYOG/PPARD/PRKAR1A/RBPJ/SIX1/SMAD1/TBX2	15
GO:0032963	BP	collagen metabolic process	15/1873	18/3976	0.00175089	BMP4/CREB3L1/CST3/CTSB/FAP/ITGB1/MMP11/MMP16/P2RX7/P3H3/RGCC/TGFB1/TGFB3/VIM/VSIR	15
GO:0005201	MF	extracellular matrix structural constituent	11/1976	12/4173	0.0018	COL3A1/COL5A1/COL5A2/COL5A3/COL8A1/DCN/ELN/FBN1/MEGF9/PRELP/SCARA3	11
GO:0097110	MF	scaffold protein binding	11/1976	12/4173	0.0018	CASP8/CAV2/CDC37/DLL1/GJA1/IKBKB/KCNA5/MAP3K7/NCK2/PARK7/VIM	11
GO:0003002	BP	regionalization	51/1873	80/3976	0.0018331	ACVR2B/BHLHE40/BMP4/BMPR1A/BMPR1B/BMPR2/DBX1/DLL1/DLL4/DPCD/EED/FGF1/GLI2/HES6/HEY1/HEY2/HHIP/HOXA10/HOXA3/HOXA4/HOXA5/HOXB2/HOXC6/KAT2A/MEF2C/MEOX1/MIB1/MLLT3/MYF6/NR2F2/NTF4/PBX1/PBX2/PSEN1/PTCH1/RBPJ/RING1/ROR2/SFRP1/SFRP2/SIX1/SIX2/SMAD2/SMAD4/SOX17/SPRY1/SRF/TBX18/TBX3/TCF15/WNT5A	51
GO:0008360	BP	regulation of cell shape	20/1873	26/3976	0.0018639	BAMBI/CCL2/CDC42EP1/CDC42EP2/CDC42EP3/CDC42EP4/FES/FGD1/FMNL1/FYN/GNA13/KDR/KIT/P2RY1/PALM/PALMD/PTK2B/SLC9A3R1/VEGFA/WIPF2	20
GO:0031099	BP	regeneration	20/1873	26/3976	0.0018639	APOD/BCL9/CAPN3/CD9/CDKN1B/CEBPB/CFLAR/DUSP10/GJA1/INPP5F/MAP2K2/MDK/MYMK/MYOD1/MYOZ1/PPARD/PTN/RGMA/RTN4RL1/THY1	20
GO:0050921	BP	positive regulation of chemotaxis	20/1873	26/3976	0.0018639	BMPR2/C5AR1/CXCL12/FGF16/KDR/MAPK14/MCU/MDK/MET/PLA2G7/PTK2B/PTN/RARRES2/S100A14/SWAP70/TGFB1/THBS1/VEGFA/VEGFD/WNT5A	20
GO:0072507	BP	divalent inorganic cation homeostasis	46/1873	71/3976	0.00186787	ABL1/ACKR2/ACKR3/ADRA1A/AGTR1/APP/ATP1B1/ATP2A2/ATP2B1/C5AR1/CALCR/CAPN3/CAV1/CAV2/CAV3/CCR10/CSRP3/CXCR4/F2RL2/FYN/GPER1/IBTK/LPAR4/MAIP1/MCU/P2RX7/PKD2/PLCD3/PLCD4/PSEN1/PTH1R/PTK2B/SLC30A1/SLC30A4/SLC30A7/SLC8A3/SNX10/SRI/STC1/STIM1/SWAP70/TGFB1/THY1/VAPB/WNT5A/XK	46
GO:0048705	BP	skeletal system morphogenesis	37/1873	55/3976	0.00190307	ACP5/ACVR2B/BMP4/BMPR1B/BMPR2/COL14A1/FGF6/HHIP/HOXA3/HOXA4/HOXA5/HOXB2/INSIG1/MAPK14/MDFI/MEF2C/MMP16/NPPC/P2RX7/PLEKHA1/PRKRA/PSEN1/RAB33B/RARA/RFLNB/ROR2/SFRP1/SFRP2/SIX1/SIX2/SMAD2/SOX11/STC1/TCF15/TIPARP/WNT9A/ZFAND5	37
GO:0001890	BP	placenta development	26/1873	36/3976	0.00192307	ADAM19/ADM/BMP5/BMPR2/CCNF/CDKN1B/CEBPA/CEBPB/CTSB/GATA2/GRB2/HEY2/MAPK14/MDFI/NR2F2/PHLDA2/PKD2/PLCD3/PPARD/PRDM1/PTGIS/PTN/RBPJ/SPINT2/TPPP3/VASH2	26
GO:0016331	BP	morphogenesis of embryonic epithelium	26/1873	36/3976	0.00192307	ABL1/ADM/BMP4/BMP5/DVL1/FUZ/GLI2/KAT2A/KIF20B/LUZP1/MIB1/MTHFR/PTCH1/PTK7/RARA/RGMA/SFRP1/SFRP2/SIX1/SOX11/SOX4/SPINT2/TBX18/TGFB1/TRAF6/WNT5A	26
GO:0035148	BP	tube formation	26/1873	36/3976	0.00192307	ABL1/ADM/BMP4/BMP5/DVL1/FUZ/KAT2A/KIF20B/LUZP1/MIB1/MTHFR/NFIB/PTCH1/PTK7/RARA/RGMA/SFRP1/SFRP2/SIX1/SOX11/SOX4/SPINT2/TGFB1/TRAF6/VEGFA/WNT5A	26
GO:0035265	BP	organ growth	26/1873	36/3976	0.00192307	ACVR2B/ADRA1A/BMPR1A/COL14A1/DLL1/DUSP6/FBLN5/FGF9/GATA6/HEY2/MAPK14/MEF2C/NPPC/PLAG1/PRKAR1A/PROX1/PSAP/PTPN11/RARA/RBPJ/SMAD1/SMAD2/SPRY2/STC1/TBX2/YBX3	26
GO:0030054	CC	cell junction	150/1955	270/4170	0.00194268	ABHD17C/ACTB/ACTC1/ACTG1/ACTN4/ADD3/ADORA1/AMOT/APP/ARF4/ARVCF/ATP1B1/ATP2A2/ATP2B1/AVIL/B4GALT1/BCL2L1/BMPR2/C1QC/CACNB1/CAMK2A/CAPRIN1/CAPZB/CAV2/CCNF/CD99L2/CDC42EP4/CDH11/CDH5/CHRNA3/CHRND/CLCN5/CLU/CPEB4/CTBP2/CXCR4/DLL1/DMD/DPP4/DTNBP1/DVL1/EPHA1/EPHA2/ESAM/F11R/FES/FYN/GJA1/GJC1/GJC2/GNAI2/GNAQ/GPC4/GPER1/GRB2/GUCY1A1/HAPLN1/HOMER2/INSYN1/IRF2/ITGAV/ITGB1/ITGB3/ITGB6/KCNA5/KCNB1/KCNMA1/KIR…	150
GO:0071417	BP	cellular response to organonitrogen compound	58/1873	93/3976	0.00197762	AHCYL1/APP/ATP2B1/CACNA2D1/CACNB1/CAMK2A/CASP6/CAV2/CEBPB/COL3A1/COL5A2/CPEB3/CPEB4/CSRP3/EIF4EBP2/ENHO/FOXO1/FYN/GJA1/GNAI3/GNAQ/GPER1/GRB10/GRB2/INHBB/INPP5K/IRS1/LAMTOR5/LEPROT/MEF2C/NCK1/NCOA5/NR4A2/P2RY1/PDE2A/PID1/PKD2/PPARG/PSEN1/PTPN11/RAB10/RAB8B/RAP1A/RARRES2/RELA/RRAGA/RRAGD/SFRP1/SLC9A3R1/SOCS1/STAT1/STAT3/STAT5B/STAT6/TRIM72/TSHR/VIM/ZDHHC7	58
GO:1901681	MF	sulfur compound binding	29/1976	41/4173	0.0019983	ACBD6/ADAMTS15/APOE/APP/BMP4/CLEC3B/ECI2/FBN1/FGF1/FGF9/HBEGF/LRPAP1/MDK/PC/PCOLCE/POSTN/PRELP/PTCH1/PTGES/PTN/RTN4RL1/SFRP1/SMAD4/SOAT1/TGFBR3/THBS1/TKT/TPK1/VEGFA	29
GO:0043086	BP	negative regulation of catalytic activity	65/1873	106/3976	0.00201787	ABL1/AMOT/ANGPTL4/ARFGEF1/BCL2L12/BMP4/CAV1/CAV3/CBL/CDKN1B/CFLAR/CHORDC1/COX11/DDX3X/DTNBP1/DUSP10/DUSP6/DVL1/EPHA1/GADD45B/GNAQ/HHEX/HIPK3/IKBKB/INPP5K/LAMTOR5/MNAT1/NR2F2/PALM/PAQR3/PARK7/PCID2/PDK1/PDK3/PKIA/PKIG/PLIN5/PRKAR2A/PRKN/PSEN1/RECK/RGS2/SERPINB9/SERPINE1/SERPINF1/SERPING1/SFRP1/SFRP2/SIAH2/SLC8A3/SMAD7/SMYD3/SOCS5/SPRED1/SPRY1/SPRY2/TERF2/THBS1/THY1/TIMP1/TIMP2/TIMP3/TNFAIP3/UCHL1/…	65
GO:0005509	MF	calcium ion binding	93/1976	158/4173	0.0020321	ACTN1/ACTN2/ACTN4/AIF1L/ANXA2/ANXA4/ANXA5/ANXA7/ASPN/ATP2A2/C1S/CALM1/CALML4/CALU/CAMKK2/CAPN1/CAPN2/CAPN3/CBL/CBLB/CCBE1/CD93/CDH1/CDH11/CDH13/CDH5/CLEC3B/DLK1/DLL1/DLL4/DST/EFCAB2/EFEMP1/EFEMP2/EFHC1/EFHD1/EFHD2/EGF/EGFL6/EHD2/ENPP2/EPS15L1/FBLN1/FBLN5/FBLN7/FBN1/GAS6/HPCAL1/JAG1/KCNIP3/LPCAT1/LTBP2/MAN1A1/MASP1/MGP/MICU1/MYL1/MYL10/MYL2/MYL3/MYL4/MYL6/MYL9/NCALD/NOTCH4/PAMR1/PEF1/PKD2/PLA2G4A/…	93
GO:0045935	BP	positive regulation of nucleobase-containing compound metabolic process	193/1873	354/3976	0.00205833	ABRA/ACTR2/APP/ARF4/ATF7IP/BAMBI/BCL2L12/BCL9/BMP4/BMP5/BMPR1A/BMPR1B/BMPR2/CAMTA2/CAPN3/CEBPA/CEBPB/CEBPG/CPEB3/CREB3L1/CREM/CSRP3/CTBP2/DAZAP1/DDX3X/DLL1/DVL1/DYRK1A/EBF2/EGR1/EPC1/ERLIN2/FADD/FBLN5/FBXO4/FGF1/FH/FHL5/FOXO1/FUS/GATA2/GATA6/GLI2/GPBP1/GPER1/GTF2F2/H2AFZ/HAS3/HDAC2/HEY2/HHEX/HOXA3/HOXB2/HSF2/ICE2/ID2/ID4/IER5/IKBKB/IKBKG/INHBA/INPP5K/INSIG1/IRF1/IRF8/KAT2A/KAT6B/KDM7A/KDM8/KLF10/…	193
GO:0032268	BP	regulation of cellular protein metabolic process	261/1873	490/3976	0.002081	ABL1/ACKR3/ACVR2B/ADRA1A/ADRA2B/ADRB2/AGO2/AKTIP/APP/ARFGEF1/ARRDC3/ARRDC4/ATG13/ATG7/AVPI1/BCL2L12/BCL6/BID/BMP4/BMP5/BMPER/BMPR1A/BMPR2/C3/C5AR1/CAMKK2/CAPN3/CASP8/CAV1/CAV2/CAV3/CBL/CCL2/CCNB2/CCND2/CCNE2/CCNQ/CCNY/CDKN1B/CFLAR/CHORDC1/CHTOP/CLEC3B/CLU/CPEB3/CTDSPL/CTIF/CTSH/CTSZ/DCUN1D3/DDX3X/DOK5/DTNBP1/DUSP10/DUSP19/DUSP3/DUSP6/DVL1/EDNRB/EED/EFNA1/EGLN3/EGR1/EIF1/EIF4EBP1/EIF4EBP2/ENC1/ENP…	261
GO:0002064	BP	epithelial cell development	30/1873	43/3976	0.00213215	ACTA2/B4GALT1/BMP4/BMP5/DLL1/EPHA2/F11R/FEM1B/GJA1/HOXA5/IKBKB/MET/PAFAH1B1/PDE2A/PECAM1/PPP1R16B/PRDM1/PROX1/RAP1A/RAP2C/RARA/ROBO4/S1PR3/SLC9A3R1/SPINT2/STC1/TBC1D20/VCL/VIM/WNT5A	30
GO:0045177	CC	apical part of cell	27/1955	38/4170	0.00213945	ABCG2/APP/ATP1B1/C2CD2L/C5AR1/CTSB/DLL1/DPP4/F2RL2/FAP/GJA1/HIP1R/HOMER2/MSN/OCLN/PARD6G/PLD1/PLPP1/PROM1/PSEN1/PSEN2/RHCG/SCARB1/SLC12A2/SLC9A3R1/SNX10/THY1	27
GO:0010628	BP	positive regulation of gene expression	233/1873	434/3976	0.00214642	ABRA/ACTA2/ACTC1/ACTG1/ACTR2/ADAM19/ANGEL2/APP/ARF4/ATF7IP/BAMBI/BCL2L12/BCL9/BMP4/BMP5/BMPR1A/BMPR1B/BMPR2/C5AR1/CAMTA2/CAPN3/CASP8/CD74/CEBPA/CEBPB/CLEC3B/CLU/CREB3L1/CREM/CSRP3/CTBP2/CTSH/DAZAP1/DDX3X/DLL1/DLL4/DTNBP1/DVL1/DYRK1A/EBF2/EGR1/EPC1/ERLIN2/FADD/FAM98A/FAM98B/FBLN5/FGF1/FGF9/FHL5/FOXO1/FURIN/FUS/GATA2/GATA6/GJA1/GLI2/GPATCH3/GPBP1/GPER1/GTF2F2/H2AFZ/HAS3/HDAC2/HEY2/HHEX/HOXA3/HOXB2/…	233
GO:0018995	CC	host cellular component	44/1955	68/4170	0.00216036	CCNB2/CCND2/CCNE2/CCNF/CCNK/CCNL1/CCNQ/CNOT2/EP300/ESRRB/ETS1/ETV6/HP1BP3/HSF1/HSF2/KAT6B/KPNA3/MAFF/MAFK/MYCN/NFE2L2/NR2C1/NR2C2/NR2F1/NR2F2/NR3C1/NR3C2/NR4A2/PPARA/PPARD/PPARG/RAD1/RARA/RELA/RORA/RORC/RXRG/SHPRH/SIAH1/SIAH2/THRA/THRB/TOP2A/XPA	44
GO:0033643	CC	host cell part	44/1955	68/4170	0.00216036	CCNB2/CCND2/CCNE2/CCNF/CCNK/CCNL1/CCNQ/CNOT2/EP300/ESRRB/ETS1/ETV6/HP1BP3/HSF1/HSF2/KAT6B/KPNA3/MAFF/MAFK/MYCN/NFE2L2/NR2C1/NR2C2/NR2F1/NR2F2/NR3C1/NR3C2/NR4A2/PPARA/PPARD/PPARG/RAD1/RARA/RELA/RORA/RORC/RXRG/SHPRH/SIAH1/SIAH2/THRA/THRB/TOP2A/XPA	44
GO:0033646	CC	host intracellular part	44/1955	68/4170	0.00216036	CCNB2/CCND2/CCNE2/CCNF/CCNK/CCNL1/CCNQ/CNOT2/EP300/ESRRB/ETS1/ETV6/HP1BP3/HSF1/HSF2/KAT6B/KPNA3/MAFF/MAFK/MYCN/NFE2L2/NR2C1/NR2C2/NR2F1/NR2F2/NR3C1/NR3C2/NR4A2/PPARA/PPARD/PPARG/RAD1/RARA/RELA/RORA/RORC/RXRG/SHPRH/SIAH1/SIAH2/THRA/THRB/TOP2A/XPA	44
GO:0033647	CC	host intracellular organelle	44/1955	68/4170	0.00216036	CCNB2/CCND2/CCNE2/CCNF/CCNK/CCNL1/CCNQ/CNOT2/EP300/ESRRB/ETS1/ETV6/HP1BP3/HSF1/HSF2/KAT6B/KPNA3/MAFF/MAFK/MYCN/NFE2L2/NR2C1/NR2C2/NR2F1/NR2F2/NR3C1/NR3C2/NR4A2/PPARA/PPARD/PPARG/RAD1/RARA/RELA/RORA/RORC/RXRG/SHPRH/SIAH1/SIAH2/THRA/THRB/TOP2A/XPA	44
GO:0033648	CC	host intracellular membrane-bounded organelle	44/1955	68/4170	0.00216036	CCNB2/CCND2/CCNE2/CCNF/CCNK/CCNL1/CCNQ/CNOT2/EP300/ESRRB/ETS1/ETV6/HP1BP3/HSF1/HSF2/KAT6B/KPNA3/MAFF/MAFK/MYCN/NFE2L2/NR2C1/NR2C2/NR2F1/NR2F2/NR3C1/NR3C2/NR4A2/PPARA/PPARD/PPARG/RAD1/RARA/RELA/RORA/RORC/RXRG/SHPRH/SIAH1/SIAH2/THRA/THRB/TOP2A/XPA	44
GO:0043656	CC	host intracellular region	44/1955	68/4170	0.00216036	CCNB2/CCND2/CCNE2/CCNF/CCNK/CCNL1/CCNQ/CNOT2/EP300/ESRRB/ETS1/ETV6/HP1BP3/HSF1/HSF2/KAT6B/KPNA3/MAFF/MAFK/MYCN/NFE2L2/NR2C1/NR2C2/NR2F1/NR2F2/NR3C1/NR3C2/NR4A2/PPARA/PPARD/PPARG/RAD1/RARA/RELA/RORA/RORC/RXRG/SHPRH/SIAH1/SIAH2/THRA/THRB/TOP2A/XPA	44
GO:0043657	CC	host cell	44/1955	68/4170	0.00216036	CCNB2/CCND2/CCNE2/CCNF/CCNK/CCNL1/CCNQ/CNOT2/EP300/ESRRB/ETS1/ETV6/HP1BP3/HSF1/HSF2/KAT6B/KPNA3/MAFF/MAFK/MYCN/NFE2L2/NR2C1/NR2C2/NR2F1/NR2F2/NR3C1/NR3C2/NR4A2/PPARA/PPARD/PPARG/RAD1/RARA/RELA/RORA/RORC/RXRG/SHPRH/SIAH1/SIAH2/THRA/THRB/TOP2A/XPA	44
GO:0043069	BP	negative regulation of programmed cell death	94/1873	161/3976	0.00221729	ABL1/ACKR3/ACTC1/AMIGO2/ANGPT1/ANGPT2/ANGPTL4/APBB2/APOE/ARF4/BCL2L1/BCL2L12/BCL6/BID/BMP4/BMPR1B/CAPN3/CBL/CCL2/CDK1/CDKN1B/CEBPB/CFLAR/CLU/CTSH/DAD1/DCPS/DDX3X/DLL1/FADD/FAIM/FIGNL1/GATA2/GATA6/GLI2/GRK5/HEY2/HIP1R/HIPK3/IGF1/ITGAV/KDR/LAMTOR5/MAPK8IP1/MCL1/MDK/MEF2C/MET/MTDH/NDUFA13/NR4A2/NTF4/OXR1/PARK7/PCID2/PPARGC1A/PPP1R10/PRKN/PSEN1/PSEN2/PSMD10/PTK2B/RAMP2/RARA/RELA/RHOA/RNF144B/SERPINB9…	94
GO:0002687	BP	positive regulation of leukocyte migration	18/1873	23/3976	0.00227282	APP/C5AR1/CD99L2/FADD/MAPK14/MCU/MDK/PLA2G7/PTK2B/PTN/RARRES2/RHOA/S100A14/SWAP70/THY1/VEGFA/VEGFD/WNT5A	18
GO:0010466	BP	negative regulation of peptidase activity	18/1873	23/3976	0.00227282	BCL2L12/CFLAR/DDX3X/LAMTOR5/PARK7/PCID2/RECK/SERPINB9/SERPINE1/SERPINF1/SERPING1/SFRP2/SIAH2/THBS1/TIMP1/TIMP2/TIMP3/WNT9A	18
GO:0010951	BP	negative regulation of endopeptidase activity	18/1873	23/3976	0.00227282	BCL2L12/CFLAR/DDX3X/LAMTOR5/PARK7/PCID2/RECK/SERPINB9/SERPINE1/SERPINF1/SERPING1/SFRP2/SIAH2/THBS1/TIMP1/TIMP2/TIMP3/WNT9A	18
GO:0002684	BP	positive regulation of immune system process	77/1873	129/3976	0.00238975	ABL1/APP/BCL6/C1QB/C1S/C3/C5AR1/CASP8/CAV1/CD247/CD99L2/CEBPA/CTSC/DPP4/DUSP10/DUSP3/FADD/FCN2/FES/FOS/FYN/GATA2/HOXA5/ID2/IGFBP2/IL13RA2/IL33/IL34/INHBA/ISG15/KLF10/MAP3K7/MAPK14/MASP1/MCU/MDK/MEF2C/NCK1/NCK2/NECTIN2/NFATC2/P2RX7/PARK7/PCID2/PLA2G7/PLEKHA1/PSEN1/PTK2B/PTN/RARA/RARRES2/RASGRP1/RELA/RGCC/RHOA/RUNX1/S100A14/SERPING1/SHLD2/SIN3A/SOCS1/SOCS5/STAT1/STAT3/STAT5B/STAT6/SWAP70/TFRC/TGFB1…	77
GO:0001667	BP	ameboidal-type cell migration	55/1873	88/3976	0.0023917	ABL1/AMOT/ANGPT2/BMP4/BMPER/BMPR2/CAP1/CLEC14A/CTSH/DLL4/DPP4/DUSP10/EDNRB/ENPP2/EPHA2/FAP/FGF1/FGF16/GATA2/GJA1/HBEGF/KDR/KIT/MET/NR2F2/NRP1/PAFAH1B1/PECAM1/PPARD/PPARG/PROX1/PRR5L/PTK2B/PTN/PTPN11/RGCC/RHOA/RRAS/RTN4/SCARB1/SEMA3G/SEMA6A/SEMA6D/SOX17/SPRED1/SRF/SRPX2/STC1/STRAP/TGFB1/THBS1/TMEM201/VEGFA/WNT5A/ZFAND5	55
GO:0015085	MF	calcium ion transmembrane transporter activity	18/1976	23/4173	0.0024477	ANXA2/ATP2A2/ATP2B1/ATP2C1/CACNA2D1/CACNB1/CACNG1/CACNG6/ITGAV/MCU/ORAI2/ORAI3/PANX1/PKD2/PSEN1/SEC61A1/SLC8A3/TRPC1	18
GO:0001838	BP	embryonic epithelial tube formation	24/1873	33/3976	0.00246479	ABL1/ADM/BMP4/BMP5/DVL1/FUZ/KAT2A/KIF20B/LUZP1/MIB1/MTHFR/PTCH1/PTK7/RARA/RGMA/SFRP1/SFRP2/SIX1/SOX11/SOX4/SPINT2/TGFB1/TRAF6/WNT5A	24
GO:0010927	BP	cellular component assembly involved in morphogenesis	24/1873	33/3976	0.00246479	ACTC1/CAPN3/CAV3/CD9/CFL2/CFLAR/CSRP3/KLHL41/LMOD2/MEF2A/MTMR2/MYL2/MYOZ1/MYOZ2/NEBL/NECTIN2/PAFAH1B1/PRKAR1A/PROX1/SMAD4/SRF/TBC1D20/TMOD3/TNNT3	24
GO:0048639	BP	positive regulation of developmental growth	24/1873	33/3976	0.00246479	BMPR1A/BMPR2/CAPN3/DLL1/FGF9/GATA6/HEY2/MAPK14/MEF2C/MTM1/MYOD1/NTN1/PPARD/PRKN/PROX1/RBPJ/RND2/SMAD7/SRF/STAT5B/TBX2/TNFRSF12A/YBX3/ZFYVE27	24
GO:0072175	BP	epithelial tube formation	24/1873	33/3976	0.00246479	ABL1/ADM/BMP4/BMP5/DVL1/FUZ/KAT2A/KIF20B/LUZP1/MIB1/MTHFR/PTCH1/PTK7/RARA/RGMA/SFRP1/SFRP2/SIX1/SOX11/SOX4/SPINT2/TGFB1/TRAF6/WNT5A	24
GO:0001764	BP	neuron migration	21/1873	28/3976	0.00247491	APBB2/CAMK2A/COL3A1/DCX/FYN/GJA1/KIF20B/LRP12/MDK/NDN/NR2F2/NR4A2/PAFAH1B1/PHACTR1/PSEN1/SEMA6A/SRF/STAT3/UNK/VEGFA/ZNF609	21
GO:0008217	BP	regulation of blood pressure	21/1873	28/3976	0.00247491	ACTA2/ADM/ADORA1/ADRA1A/ADRB2/ATP2B1/AVPR1A/BMPR2/DLL1/EDNRA/EDNRB/ENPEP/GUCY1A1/ID2/NCALD/NOS3/OXTR/PPARG/RAMP2/RHOA/RNLS	21
GO:0060548	BP	negative regulation of cell death	100/1873	173/3976	0.00253184	ABL1/ACKR3/ACTC1/AMIGO2/ANGPT1/ANGPT2/ANGPTL4/APBB2/APOE/ARF4/BCL2L1/BCL2L12/BCL6/BID/BMP4/BMPR1B/CAPN3/CBL/CCL2/CDK1/CDKN1B/CEBPB/CFLAR/CLU/CTSH/DAD1/DCPS/DDX3X/DLL1/FADD/FAIM/FBXO7/FIGNL1/GATA2/GATA6/GLI2/GRK5/HEY2/HIP1R/HIPK3/IGF1/ITGAV/KDR/LAMTOR5/MAPK8IP1/MCL1/MDK/MEF2C/MET/MTDH/NCK1/NDUFA13/NR4A2/NTF4/OXR1/PARK7/PCID2/PPARGC1A/PPP1R10/PRKN/PSEN1/PSEN2/PSMD10/PTK2B/RAMP2/RARA/RELA/RHOA/RNF14…	100
GO:0042327	BP	positive regulation of phosphorylation	101/1873	175/3976	0.0025828	ABL1/ACKR3/ACVR2B/ADRA1A/ADRA2B/ADRB2/AKTIP/APP/ATG13/AVPI1/BCL10/BMP4/BMP5/BMPER/BMPR1A/BMPR2/C3/C5AR1/CAMKK2/CAV2/CCL2/CCNQ/CDK1/CLU/DDX3X/DOK5/DVL1/ENPP2/EPHA1/EPHA2/EPHA3/EPHB3/FBN1/FGF1/FYN/GADD45B/GADD45G/GPER1/HBEGF/IL34/IL6R/INHBA/INHBB/KCTD20/KDR/KIT/KSR1/LTBR/MAGED1/MAP3K7/MAP4K2/MAPK8IP1/MET/NTF4/P2RX7/PARK7/PECAM1/PGK1/PKD2/PPP2CA/PROX1/PRR5L/PSEN1/PSMD10/PTK2B/PTPN11/RAP1A/RAP2B/RAP2…	101
GO:0072503	BP	cellular divalent inorganic cation homeostasis	45/1873	70/3976	0.00262915	ABL1/ACKR2/ACKR3/ADRA1A/AGTR1/APP/ATP1B1/ATP2A2/ATP2B1/C5AR1/CALCR/CAPN3/CAV1/CAV2/CAV3/CCR10/CSRP3/CXCR4/F2RL2/FYN/GPER1/IBTK/LPAR4/MAIP1/MCU/P2RX7/PKD2/PLCD3/PLCD4/PSEN1/PTH1R/PTK2B/SLC30A1/SLC30A4/SLC30A7/SLC8A3/SRI/STC1/STIM1/SWAP70/TGFB1/THY1/VAPB/WNT5A/XK	45
GO:0043066	BP	negative regulation of apoptotic process	91/1873	156/3976	0.00269042	ABL1/ACKR3/ACTC1/AMIGO2/ANGPT1/ANGPT2/ANGPTL4/APBB2/APOE/ARF4/BCL2L1/BCL2L12/BCL6/BID/BMP4/BMPR1B/CAPN3/CBL/CCL2/CDK1/CDKN1B/CEBPB/CFLAR/CLU/CTSH/DAD1/DDX3X/DLL1/FADD/FAIM/FIGNL1/GATA2/GATA6/GLI2/GRK5/HEY2/HIP1R/HIPK3/IGF1/ITGAV/KDR/LAMTOR5/MAPK8IP1/MCL1/MDK/MEF2C/MTDH/NDUFA13/NR4A2/NTF4/OXR1/PARK7/PCID2/PPARGC1A/PPP1R10/PRKN/PSEN1/PSEN2/PSMD10/PTK2B/RAMP2/RARA/RELA/RHOA/RNF144B/SERPINB9/SFRP1/SF…	91
GO:0030510	BP	regulation of BMP signaling pathway	16/1873	20/3976	0.00271632	ABL1/BMP4/BMPER/BMPR2/LEMD2/RBPJ/RGMA/SFRP1/SFRP2/SFRP5/SMAD2/SMAD4/SMAD7/SOX11/TOB1/WNT5A	16
GO:0048659	BP	smooth muscle cell proliferation	16/1873	20/3976	0.00271632	APOD/BMP4/BMPR1A/CALCRL/CDKN1B/FGF9/GPER1/HBEGF/ID2/PDCD4/PPARG/STAT1/TCF7L2/TGFB3/THBS1/TNFAIP3	16
GO:0048660	BP	regulation of smooth muscle cell proliferation	16/1873	20/3976	0.00271632	APOD/BMP4/BMPR1A/CALCRL/CDKN1B/FGF9/GPER1/HBEGF/ID2/PDCD4/PPARG/STAT1/TCF7L2/TGFB3/THBS1/TNFAIP3	16
GO:0097756	BP	negative regulation of blood vessel diameter	16/1873	20/3976	0.00271632	ACTA2/ADM/ADORA1/ADRA1A/ADRA2A/ADRA2B/AGTR1/ATP2B1/AVPR1A/BMPR2/EDNRA/EDNRB/HRH1/KCNA5/OXTR/RHOA	16
GO:0015629	CC	actin cytoskeleton	60/1955	98/4170	0.00273255	ABL1/ABRA/ACKR2/ACTA2/ACTB/ACTC1/ACTG1/ACTN4/ACTR2/AMOT/ARPC1B/ARPC5/AVIL/CAP1/CAPZA2/CAPZB/CDC42EP3/CDC42EP4/CFL1/CFL2/CORO1C/CTNNA1/DENND2A/EPHA3/FSCN1/FYN/KEAP1/KLHL2/LMOD2/MYH4/MYL2/MYL4/MYL6/MYL9/MYO1C/MYO1E/MYO6/MYOZ1/MYOZ2/NCOA5/NEBL/PDLIM3/PEAK1/PKD2/RAB22A/RARA/RFLNB/SMTNL2/SPRY2/SWAP70/TLNRD1/TMOD3/TNNI1/TNNI2/TNNT3/TPM1/VCL/VPS18/WIPF2/ZNF185	60
GO:2001236	BP	regulation of extrinsic apoptotic signaling pathway	28/1873	40/3976	0.0027666	BCL10/BCL2L12/BID/BMP4/BMPR1B/CFLAR/DDX3X/FADD/FEM1B/INHBA/ITGAV/ITM2C/LTBR/MCL1/PARK7/RELA/SFRP1/SFRP2/SIAH2/SRPX/THBS1/TIMP3/TNFAIP3/TNFRSF12A/TNFSF10/TNFSF12/UNC5B/ZMYND11	28
GO:0045444	BP	fat cell differentiation	36/1873	54/3976	0.00277951	CCDC71/CEBPA/CEBPB/CTBP2/DUSP10/EBF2/FOXO1/GATA2/GNB3/GPER1/GRK5/ID2/ID4/INHBB/INSIG1/MAPK14/MEDAG/METTL8/MMP11/NOCT/NR4A2/PPARD/PPARG/PPARGC1A/RGS2/SFRP1/SFRP2/SIX1/SOCS1/TBL1XR1/TCF7L2/TGFB1/TMEM120B/TRIM32/WNT5A/ZBTB7A	36
GO:0010562	BP	positive regulation of phosphorus metabolic process	106/1873	185/3976	0.00283025	ABL1/ACKR3/ACVR2B/ADRA1A/ADRA2B/ADRB2/AKTIP/APP/ATG13/AVPI1/BCL10/BMP4/BMP5/BMPER/BMPR1A/BMPR2/C3/C5AR1/CAMKK2/CAV2/CCL2/CCNQ/CDK1/CLU/DDX3X/DOK5/DVL1/ENPP2/EPHA1/EPHA2/EPHA3/EPHB3/FBN1/FGF1/FYN/GADD45B/GADD45G/GPER1/HBEGF/IL34/IL6R/INHBA/INHBB/KCTD20/KDR/KIT/KSR1/LTBR/MAGED1/MAP3K7/MAP4K2/MAPK8IP1/MEF2C/MET/NOS3/NTF4/P2RX7/PARK7/PECAM1/PGK1/PID1/PKD2/PPARGC1A/PPP1R16B/PPP2CA/PROX1/PRR5L/PSEN1/PS…	106
GO:0045937	BP	positive regulation of phosphate metabolic process	106/1873	185/3976	0.00283025	ABL1/ACKR3/ACVR2B/ADRA1A/ADRA2B/ADRB2/AKTIP/APP/ATG13/AVPI1/BCL10/BMP4/BMP5/BMPER/BMPR1A/BMPR2/C3/C5AR1/CAMKK2/CAV2/CCL2/CCNQ/CDK1/CLU/DDX3X/DOK5/DVL1/ENPP2/EPHA1/EPHA2/EPHA3/EPHB3/FBN1/FGF1/FYN/GADD45B/GADD45G/GPER1/HBEGF/IL34/IL6R/INHBA/INHBB/KCTD20/KDR/KIT/KSR1/LTBR/MAGED1/MAP3K7/MAP4K2/MAPK8IP1/MEF2C/MET/NOS3/NTF4/P2RX7/PARK7/PECAM1/PGK1/PID1/PKD2/PPARGC1A/PPP1R16B/PPP2CA/PROX1/PRR5L/PSEN1/PS…	106
GO:0042110	BP	T cell activation	46/1873	72/3976	0.00284103	ABL1/BCL6/BMP4/CAV1/CEBPB/CTPS1/DLL4/DPP4/DUSP10/DUSP3/EGR1/ELF4/FADD/FYN/GJA1/IGFBP2/IRF1/KAT2A/KIT/LRRC32/MAPK8IP1/MDK/MSN/NCK1/NCK2/P2RX7/PRDM1/PRKAR1A/PSEN1/RARA/RASGRP1/RHOA/RIPK3/SMAD7/SOCS1/SOCS5/SOX4/SRF/STAT3/STAT5B/STAT6/TFRC/TGFB1/THY1/TRAF6/VSIR	46
GO:0072001	BP	renal system development	41/1873	63/3976	0.00287921	ACTA2/ACVR2B/BMP4/BMPER/CTSH/DLL1/FGF1/GCNT1/GLI2/HEYL/ID2/ID3/LGR4/LGR5/MAGED1/MEF2C/MME/NDUFS6/PBX1/PECAM1/PKD1/PKD2/PROX1/PTCH1/PYGO1/RARA/SEC61A1/SFRP1/SIX1/SIX2/SMAD1/SMAD2/SMAD4/SMAD7/SOX17/SPRY1/STAT1/TBX18/TGFB1/TIPARP/WNT5A	41
GO:0000987	MF	cis-regulatory region sequence-specific DNA binding	87/1976	148/4173	0.00295471	APP/BCL6/BHLHE40/CEBPA/CEBPB/CEBPG/CREB3L1/CREB3L2/EBF2/EED/ELF4/ETV6/FOS/GATA2/GATA6/GLI2/H2AFZ/HEYL/HHEX/HOXA10/HOXA3/HOXA5/HOXB2/HSF2/IRF1/IRF8/KLF10/LITAF/LMO2/MAFF/MAFK/MEF2A/MEF2C/MEOX1/MSC/MYCN/MYF6/MYOD1/MYOG/NDN/NFAT5/NFATC1/NFATC2/NFIB/NFIL3/NFYB/NKRF/NOTO/NR2C1/NR2C2/NR4A2/PBX1/PLAG1/PLAGL1/PPARG/PRDM1/PROX1/RARA/RBPJ/RELA/RFX5/RUNX1/RXRG/SIX1/SIX2/SMAD1/SMAD2/SMAD3/SMAD4/SMYD3/SOX11/S…	87
GO:1901701	BP	cellular response to oxygen-containing compound	109/1873	191/3976	0.00297232	ABCA1/ABL1/ADAM15/ADH5/AHCYL1/APP/ATP2B1/C2CD2L/CACNA2D1/CACNB1/CALCRL/CAMK2A/CAV2/CCL2/CEBPB/CLU/COL3A1/COL5A2/CPEB3/CPEB4/CSRP3/DCPS/EIF4EBP2/ENHO/EPHA3/ESD/FBLN5/FBXO32/FES/FOS/FOXO1/FYN/GJA1/GNAI2/GNAI3/GNAQ/GPER1/GRB10/GRB2/H2AFZ/ID3/INHBB/INPP5K/INSIG1/IRF8/IRS1/KCNB1/KLF9/LAMTOR5/LEPROT/LITAF/LY96/MAPK14/MEF2C/MET/MTDH/MYOD1/MYOG/NCK1/NCOA5/NDUFA13/NFKBIA/NR4A2/OXR1/PARK7/PDCD4/PDE2A/PDK3/…	109
GO:0006939	BP	smooth muscle contraction	14/1873	17/3976	0.00314311	ACTA2/ADRA1A/ADRA2A/ADRA2B/ADRB2/ATP2B1/EDNRB/GPER1/GUCY1A1/KCNMA1/RGS2/RHOA/SRF/TRPC1	14
GO:0006942	BP	regulation of striated muscle contraction	14/1873	17/3976	0.00314311	ADRA1A/ATP1B1/ATP2A2/CAV3/KCNE3/KCNJ2/RANGRF/RGS2/SCN4A/SLC8A3/SMAD7/SRI/STC1/TNNT3	14
GO:1904019	BP	epithelial cell apoptotic process	14/1873	17/3976	0.00314311	ABL1/ANGPTL4/BID/BMPR2/CCL2/GATA2/KDR/MDK/PDCD4/RAMP2/RGCC/THBS1/TNFAIP3/TNIP2	14
GO:0006812	BP	cation transport	99/1873	172/3976	0.00318615	ABL1/ADRA2A/AHCYL1/ARHGAP1/ATOX1/ATP1B1/ATP1B4/ATP2A2/ATP2B1/ATP5MC2/ATP5PO/ATP6V1B2/CACNA2D1/CACNB1/CACNG1/CACNG6/CALCRL/CAMK2A/CAPN3/CAV3/CCL2/CDKN1B/COMMD3/DTNBP1/FYN/GEM/GPER1/HECW2/HOMER2/IBTK/INPP5K/KCNA5/KCNB1/KCNE3/KCNE5/KCNJ2/KCNK1/KCNN3/KCNQ5/KLHL24/MAIP1/MCU/MICU1/NDFIP2/NDUFS7/NIPAL3/ORAI2/ORAI3/P2RX7/PANX1/PARK7/PKD2/PLCD3/PLCD4/PRKN/PSEN1/PSEN2/PTK2B/RAMP1/RAMP2/RANGRF/RHCG/RHOA/SAR…	99
GO:0019935	BP	cyclic-nucleotide-mediated signaling	29/1873	42/3976	0.00322748	ABCA1/ADM/ADRA1A/ADRA2A/ADRA2B/ADRB2/ARRDC3/CALCR/CALCRL/EIF4EBP2/GNA13/GNAQ/GPER1/KSR1/LGR4/PDE2A/PDE3A/PDE4A/PRKAR1A/PRKAR2A/PTH1R/PTK2B/RAMP1/RAMP2/RGS2/S1PR3/SLC9A3R1/THBS1/TSHR	29
GO:0051051	BP	negative regulation of transport	48/1873	76/3976	0.00327432	ADORA1/ADRA2A/APOD/ARHGAP1/BEST3/CAV3/ENHO/EPHA3/GEM/GJA1/GRB10/HECW2/IL13RA2/INHBB/INPP5K/INSIG1/ITGAV/KCNB1/KCNE3/KCNE5/LGR4/LRRC32/MAP1B/MDFIC/NDFIP2/OAZ1/PARK7/PID1/PKD2/PKIG/PRKN/PTK2B/PTPN11/RAB33B/RAP1A/RGCC/RHBDF2/RSC1A1/SFRP1/SLC30A1/SLC35F6/SLC9A3R1/SRI/STC1/SUMO1/THBS1/UNC119/WDR54	48
GO:0048010	BP	vascular endothelial growth factor receptor signaling pathway	10/1873	11/3976	0.00334888	DAB2IP/FGF9/GRB10/KDR/MAPK14/NRP1/PTK2B/TMEM204/VEGFA/VEGFD	10
GO:0060038	BP	cardiac muscle cell proliferation	10/1873	11/3976	0.00334888	BMPR1A/FGF9/GATA6/HEY2/MAPK14/MEF2C/PRKAR1A/RBPJ/SMAD1/TBX2	10
GO:0060420	BP	regulation of heart growth	10/1873	11/3976	0.00334888	BMPR1A/DUSP6/FGF9/GATA6/HEY2/MAPK14/MEF2C/PROX1/RBPJ/TBX2	10
GO:1902895	BP	positive regulation of pri-miRNA transcription by RNA polymerase II	10/1873	11/3976	0.00334888	BMP4/BMPR1A/EGR1/GATA2/RELA/SMAD1/SREBF1/SRF/STAT3/TGFB1	10
GO:0017171	MF	serine hydrolase activity	22/1976	30/4173	0.0034236	C1S/CTSC/CTSH/DPP4/FAP/FURIN/HGF/HTRA3/KLK1/MASP1/PAMR1/PLAT/PLAU/PRCP/PREP/PRSS12/PRSS22/PRSS23/PRSS8/RHBDD3/RHBDF1/SEC11C	22
GO:0001709	BP	cell fate determination	12/1873	14/3976	0.00343612	BMP4/EBF2/GATA2/GATA6/LBX1/MEF2C/MYOD1/NTF4/PROX1/PTCH1/SOX17/TBX2	12
GO:0010633	BP	negative regulation of epithelial cell migration	12/1873	14/3976	0.00343612	ANGPT2/DLL4/DUSP10/NR2F2/PPARG/RGCC/RHOA/SPRED1/STC1/STRAP/TGFB1/THBS1	12
GO:0055024	BP	regulation of cardiac muscle tissue development	12/1873	14/3976	0.00343612	BMP4/BMPR1A/DLL1/FGF9/GATA6/HEY2/MAPK14/MEF2C/RBPJ/SMAD4/TBX2/TGFB1	12
GO:0060412	BP	ventricular septum morphogenesis	12/1873	14/3976	0.00343612	BMP4/BMPR2/HEY2/HEYL/ID2/PROX1/RBPJ/SMAD4/SMAD7/SOX11/TBX3/WNT5A	12
GO:1902893	BP	regulation of pri-miRNA transcription by RNA polymerase II	12/1873	14/3976	0.00343612	BMP4/BMPR1A/EGR1/GATA2/NFIB/PPARD/RELA/SMAD1/SREBF1/SRF/STAT3/TGFB1	12
GO:1904035	BP	regulation of epithelial cell apoptotic process	12/1873	14/3976	0.00343612	ABL1/ANGPTL4/CCL2/GATA2/KDR/MDK/PDCD4/RAMP2/RGCC/THBS1/TNFAIP3/TNIP2	12
GO:0005249	MF	voltage-gated potassium channel activity	10/1976	11/4173	0.00351519	KCNA5/KCNAB1/KCNAB2/KCNB1/KCNE3/KCNE5/KCNJ2/KCNK1/KCNQ5/PKD2	10
GO:0017046	MF	peptide hormone binding	10/1976	11/4173	0.00351519	C2CD2L/CALCR/CALCRL/EDNRB/IDE/INHBA/PTH1R/RAMP1/RAMP2/SLC40A1	10
GO:0019207	MF	kinase regulator activity	29/1976	42/4173	0.00355994	ATG13/CAB39L/CCNB2/CCND2/CCNE2/CCNK/CCNL1/CCNQ/CDC37/CDK5R1/CDKN1B/CISH/DDX3X/IBTK/MNAT1/NCK1/PKIA/PKIB/PKIG/PRKAG1/PRKAG3/PRKAR1A/PRKAR2A/RGCC/SOCS1/SOCS5/SPRED1/SPRY2/TGFB1	29
GO:0022409	BP	positive regulation of cell-cell adhesion	26/1873	37/3976	0.00359155	ADAM19/BCL6/CAV1/CD47/DPP4/DUSP10/FADD/IGFBP2/MDK/NCK1/NCK2/NFAT5/RARA/RASGRP1/RELA/RHOA/SMAD7/SOCS1/SOCS5/STAT5B/TFRC/TGFB1/THY1/TRAF6/VSIR/WNT5A	26
GO:0060047	BP	heart contraction	26/1873	37/3976	0.00359155	ACTC1/ADM/ADRA1A/ATP1B1/ATP2A2/CACNA2D1/CAV3/CSRP3/GJA1/HBEGF/HEY2/KCNA5/KCNE3/KCNE5/KCNJ2/MEF2A/MYL2/MYL4/RANGRF/RGS2/RNLS/SMAD7/SRI/STC1/TNNT3/TPM1	26
GO:0005518	MF	collagen binding	12/1976	14/4173	0.0036303	AEBP1/ASPN/CTSB/DCN/ITGAV/ITGB1/LUM/PCOLCE/SMAD4/SMAD7/SPARC/THBS1	12
GO:0000976	MF	transcription regulatory region sequence-specific DNA binding	109/1976	191/4173	0.00370164	ACTN4/AEBP1/APP/BCL6/BHLHE40/CDC5L/CEBPA/CEBPB/CEBPG/CREB3L1/CREB3L2/CREM/EBF2/EED/EGR1/ELF4/ETV6/FOS/GATA2/GATA6/GLI2/H2AFZ/HES6/HEY1/HEY2/HEYL/HHEX/HOXA10/HOXA3/HOXA4/HOXA5/HOXB2/HSF2/IRF1/IRF2/IRF8/KLF10/KLF11/KLF2/KLF3/KLF9/LITAF/LMO2/MAFF/MAFK/MEF2A/MEF2C/MEOX1/MSC/MYCN/MYF6/MYOD1/MYOG/NDN/NFAT5/NFATC1/NFATC2/NFIB/NFIL3/NFYB/NKRF/NOTO/NR2C1/NR2C2/NR4A2/PBX1/PBX2/PLAG1/PLAGL1/PPARD/PPARG/PRDM…	109
GO:0001067	MF	regulatory region nucleic acid binding	109/1976	191/4173	0.00370164	ACTN4/AEBP1/APP/BCL6/BHLHE40/CDC5L/CEBPA/CEBPB/CEBPG/CREB3L1/CREB3L2/CREM/EBF2/EED/EGR1/ELF4/ETV6/FOS/GATA2/GATA6/GLI2/H2AFZ/HES6/HEY1/HEY2/HEYL/HHEX/HOXA10/HOXA3/HOXA4/HOXA5/HOXB2/HSF2/IRF1/IRF2/IRF8/KLF10/KLF11/KLF2/KLF3/KLF9/LITAF/LMO2/MAFF/MAFK/MEF2A/MEF2C/MEOX1/MSC/MYCN/MYF6/MYOD1/MYOG/NDN/NFAT5/NFATC1/NFATC2/NFIB/NFIL3/NFYB/NKRF/NOTO/NR2C1/NR2C2/NR4A2/PBX1/PBX2/PLAG1/PLAGL1/PPARD/PPARG/PRDM…	109
GO:0050769	BP	positive regulation of neurogenesis	50/1873	80/3976	0.00371677	ADRA2B/AVIL/BCL6/BMP4/BMP5/BMPR2/CAPRIN1/CHODL/DVL1/EPHA3/FES/FYN/GLI2/GPER1/HEYL/ID2/IL34/KIF20B/MAP2K2/MDK/MEF2C/MME/NCK1/NTN1/NUMB/PAFAH1B1/PLAG1/PRKN/PROX1/PSEN1/PTK2B/PTK7/PTN/RAP1A/RETREG3/RHOA/RND2/ROR2/SEMA6A/SERPINF1/SIN3A/SOX11/SRF/TGFB1/TNFRSF12A/TRIM32/VLDLR/WNT5A/ZFYVE27/ZNF609	50
GO:0045666	BP	positive regulation of neuron differentiation	39/1873	60/3976	0.00373989	ADRA2B/AVIL/BCL6/BMP4/BMP5/BMPR2/CAPRIN1/CHODL/DVL1/EPHA3/FES/FYN/GLI2/HEYL/MAP2K2/MDK/MEF2C/NCK1/NTN1/PAFAH1B1/PRKN/PROX1/PSEN1/PTK2B/PTK7/PTN/RAP1A/RETREG3/RHOA/RND2/ROR2/SIN3A/SOX11/SRF/TNFRSF12A/TRIM32/VLDLR/WNT5A/ZFYVE27	39
GO:0008134	MF	transcription factor binding	86/1976	147/4173	0.00375918	ACTN4/ANKRD1/ANXA4/APBB2/ATG7/ATN1/BCL10/BHLHE40/CEBPA/CEBPG/CREG1/CTBP2/DDX20/DDX3X/DLL1/FBL/FOS/FOXO1/GATA2/GATA6/GLI2/GTF2B/HDAC2/HEY2/HHEX/HOXA4/ID3/ID4/IRF2BP1/KAT2A/KAT6B/KEAP1/LMO2/MAPK14/MDFI/MDFIC/MED30/MED4/MEF2A/MEF2C/MTDH/MYOD1/NCOA1/NCOA2/NCOA3/NEK6/NFAT5/NFATC1/NFATC2/NFKBIA/NFYB/NR4A2/PARK7/PBX2/PIAS3/PPARD/PPARG/PPARGC1A/PROX1/PSMD10/RARA/RB1/RBPJ/RELA/RNF14/RNF4/SIN3A/SIX2/SMAD2/…	86
GO:0060840	BP	artery development	17/1873	22/3976	0.00384459	ACVR2B/BMP4/BMPR1A/BMPR2/COL3A1/DLL4/HEY2/LUZP1/MDK/PKD2/PRDM1/PROX1/RBPJ/SIX1/SMAD7/SRF/TBX2	17
GO:0002685	BP	regulation of leukocyte migration	23/1873	32/3976	0.00388571	ADORA1/APOD/APP/C5AR1/CCL2/CD99L2/FADD/MAPK14/MCU/MDK/MPP1/PLA2G7/PTK2B/PTN/RARRES2/RHOA/RIPK3/S100A14/SWAP70/THY1/VEGFA/VEGFD/WNT5A	23
GO:0055123	BP	digestive system development	23/1873	32/3976	0.00388571	ACVR2B/BMP4/COL3A1/EDNRB/EPHB3/FGF9/GATA6/GLI2/HIP1R/HOXA5/ID2/KIT/LGR4/PRDM1/RARRES2/SFRP1/SFRP2/SIX2/SMAD2/SOX11/SOX17/TBX2/WNT5A	23
GO:0032101	BP	regulation of response to external stimulus	85/1873	146/3976	0.00396028	ACP5/ADORA1/ANGPT2/APOD/BCL6/BMPR2/C5AR1/CAPN3/CCL2/CD47/CD74/CD9/CDC37/CEBPA/CEBPB/CTSC/CXCL12/CXCR4/DUSP10/DUSP3/DVL1/FADD/FGF1/FGF16/GPATCH3/GPER1/IFIT1/IL17RB/IL33/INPP5F/KDR/LY96/MAP2K2/MAPK14/MCU/MDK/MET/MPP1/MYOD1/MYOZ1/NECTIN2/NFKBIA/NT5E/OPTN/PARK7/PDCD4/PDE2A/PLA2G7/PLAU/PPARD/PPARG/PTGIS/PTK2B/PTN/RARRES2/RASGRP1/RELA/RGMA/RHBDD3/RNF135/RNF26/RTN4RL1/S100A14/SAMHD1/SEMA3G/SEMA6A/SEMA6D…	85
GO:0098797	CC	plasma membrane protein complex	61/1955	101/4170	0.00396907	ACVR1B/ACVR2B/ALCAM/ATP1B1/ATP1B4/CACNA2D1/CACNB1/CACNG1/CACNG6/CALCRL/CASP8/CAV2/CAV3/CBL/CD247/CDH11/CDH5/CFLAR/CHRNA3/CHRND/FADD/GJA1/GJC1/GJC2/GNAI2/GNAI3/GNAQ/GNB3/GRB2/IGF1/IL6R/ITGA2B/ITGA4/ITGAV/ITGB1/ITGB3/ITGB5/ITGB6/ITGB8/KCNA5/KCNB1/KCNE3/KCNE5/KCNJ2/KCNK1/KCNQ5/LIN7C/NCF4/PSEN1/RAMP1/RAMP2/SCN3B/SCN4A/SDCBP/SLA-DQB1/SMAD7/SSPN/TFRC/TGFBR1/TMED10/TRAF6	61
GO:0070167	BP	regulation of biomineral tissue development	20/1873	27/3976	0.0040194	ACVR2B/ASPN/ATP2B1/BMP4/BMPR1A/BMPR1B/BMPR2/CEBPB/GJA1/HEY2/ISG15/MEF2C/MGP/OMD/P2RX7/PTK2B/PTN/RFLNB/TGFB1/TGFB3	20
GO:0110149	BP	regulation of biomineralization	20/1873	27/3976	0.0040194	ACVR2B/ASPN/ATP2B1/BMP4/BMPR1A/BMPR1B/BMPR2/CEBPB/GJA1/HEY2/ISG15/MEF2C/MGP/OMD/P2RX7/PTK2B/PTN/RFLNB/TGFB1/TGFB3	20
GO:0010721	BP	negative regulation of cell development	40/1873	62/3976	0.00407333	ACTN4/APP/BMPR1A/CAV3/CCNB2/COL3A1/DDX6/DLL1/EDNRB/EFNA1/HEY1/ID2/ID4/INPP5F/ITM2C/LBX1/MIB1/NEPRO/NPPC/PAQR3/PBX1/PSEN1/PTN/PTPN9/RFLNB/RGMA/RHOA/RTN4/RTN4RL1/S1PR3/SEMA3G/SEMA6A/SEMA6D/SMAD4/SOX11/STAT3/THY1/VIM/WNT5A/YWHAH	40
GO:0046332	MF	SMAD binding	17/1976	22/4173	0.00411878	BMPR1A/BMPR1B/COL3A1/COL5A2/CREB3L1/FOS/LDLRAD4/MEF2A/PMEPA1/RGCC/SMAD1/SMAD2/SMAD4/SMAD7/TGFBR1/TOB1/ZBTB7A	17
GO:0051253	BP	negative regulation of RNA metabolic process	143/1873	259/3976	0.00419252	ACVR2B/ANGEL2/ATF7IP/ATN1/BCL6/BHLHE40/BMP4/CAPN3/CBX1/CBX4/CBX7/CDKN1B/CEBPA/CEBPB/CHMP1A/CPEB3/CTBP2/DDX20/DLL4/EDNRB/EED/EGR1/EPC1/ERF/FBLN5/FGF9/FOXO1/FUS/GATA2/GATA6/GATAD2A/GLI2/H2AFZ/HDAC2/HES6/HEY1/HEY2/HHEX/HIRA/HIVEP1/HOXB2/ID2/ID3/ID4/IL33/INPP5K/IRF1/IRF2BP1/JAZF1/KAT6B/KDM8/KLF10/KLF2/KLF3/LDB1/LGR4/LMCD1/MAGED1/MDFIC/MEF2A/MEF2C/MORC2/MPHOSPH8/MSL3/MTDH/MTHFR/MYF6/MYOZ1/MYOZ2/NAA40/…	143
GO:0002694	BP	regulation of leukocyte activation	53/1873	86/3976	0.00438935	ABL1/BCL6/BMP4/CAV1/CEBPA/CEBPB/CTSC/DPP4/DUSP10/DUSP3/FADD/FES/GPER1/ID2/IGFBP2/IL13RA2/IL33/IRF1/KAT2A/LRRC32/MAPK8IP1/MDK/MEF2C/NCK1/NCK2/NECTIN2/NFATC2/PCID2/PRDM1/PRKAR1A/RARA/RASGRP1/RHBDD3/RHOA/RIPK3/SFRP1/SHLD2/SMAD7/SOCS1/SOCS5/SOX11/STAT5B/STAT6/TFRC/TGFB1/THBS1/THY1/TNFAIP3/TNIP2/TRAF6/TYRO3/VSIR/WNT5A	53
GO:0022407	BP	regulation of cell-cell adhesion	41/1873	64/3976	0.0044114	ABL1/ADAM19/BCL6/BMP4/CAV1/CD47/CD9/CEBPB/DPP4/DUSP10/DUSP3/EPHB3/FADD/GTPBP4/IGFBP2/IRF1/LRRC32/MAPK14/MDGA1/MDK/NCK1/NCK2/NFAT5/PRKAR1A/RARA/RASGRP1/RELA/RGCC/RHOA/SMAD7/SOCS1/SOCS5/SPINT2/STAT5B/SWAP70/TFRC/TGFB1/THY1/TRAF6/VSIR/WNT5A	41
GO:0030111	BP	regulation of Wnt signaling pathway	41/1873	64/3976	0.0044114	ABL1/ALPK2/APC/ATP6AP2/BAMBI/DDX3X/DKK2/DKK3/EGR1/FGF9/GNAQ/GRB10/LGR4/LGR5/LYPD6/MAPK14/MAPK8IP1/MDK/MLLT3/PRKN/PSEN1/PTK7/RBPJ/ROR2/RSPO3/SFRP1/SFRP2/SFRP5/SHISA2/SIAH2/SLC9A3R1/SOX17/SOX4/TBL1XR1/TCF7L2/TGFB1/TNFAIP3/TNKS/TSKU/WNT5A/ZRANB1	41
GO:0045934	BP	negative regulation of nucleobase-containing compound metabolic process	154/1873	281/3976	0.00443369	ACVR2B/ANGEL2/ATF7IP/ATN1/BCL6/BHLHE40/BMP4/BMPR2/CAPN3/CBX1/CBX4/CBX7/CDKN1B/CEBPA/CEBPB/CHMP1A/CPEB3/CTBP2/DDX20/DLL4/EDNRB/EED/EGR1/EPC1/ERF/FBLN5/FGF9/FOXO1/FUS/GATA2/GATA6/GATAD2A/GLI2/H2AFZ/HDAC2/HELB/HES6/HEY1/HEY2/HHEX/HIRA/HIVEP1/HOXB2/ID2/ID3/ID4/IL33/INPP5K/IRF1/IRF2BP1/JAZF1/KAT6B/KDM8/KLF10/KLF2/KLF3/LDB1/LGR4/LMCD1/MAGED1/MDFIC/MEF2A/MEF2C/MORC2/MPHOSPH8/MSH6/MSL3/MTDH/MTHFR/MYF6/MY…	154
GO:0042098	BP	T cell proliferation	24/1873	34/3976	0.00466482	ABL1/BMP4/CEBPB/CTPS1/ELF4/FADD/FYN/GJA1/IGFBP2/IRF1/LRRC32/MAPK8IP1/MSN/NCK1/NCK2/P2RX7/PRKAR1A/RASGRP1/RIPK3/STAT5B/TFRC/TGFB1/TRAF6/VSIR	24
GO:0090288	BP	negative regulation of cellular response to growth factor stimulus	24/1873	34/3976	0.00466482	ABL1/ASPN/BAMBI/BMPER/CAV1/CAV2/CREB3L1/DAB2IP/LDLRAD4/LEMD2/PMEPA1/RASL11B/SFRP1/SFRP2/SHISA2/SMAD7/SPRY1/SPRY2/STRAP/THBS1/TOB1/VASN/WNT5A/ZBTB7A	24
GO:0030048	BP	actin filament-based movement	15/1873	19/3976	0.00469343	ACTC1/ACTN4/CACNA2D1/CAV3/FNBP1L/KCNA5/KCNE3/KCNE5/KCNJ2/MYL6/MYO6/RANGRF/SRI/STC1/WIPF2	15
GO:0035914	BP	skeletal muscle cell differentiation	15/1873	19/3976	0.00469343	BCL9/EGR1/FOS/FOXN2/HEYL/KLHL41/LEMD2/MAFF/MEF2C/MSTN/MYF6/MYOD1/MYOG/SIX1/SOX11	15
GO:0042310	BP	vasoconstriction	15/1873	19/3976	0.00469343	ACTA2/ADM/ADRA1A/ADRA2A/ADRA2B/AGTR1/ATP2B1/AVPR1A/BMPR2/EDNRA/EDNRB/HRH1/KCNA5/OXTR/RHOA	15
GO:0045661	BP	regulation of myoblast differentiation	15/1873	19/3976	0.00469343	BMP4/BTG1/DLL1/ID3/IGFBP3/MAPK14/MBNL3/MEF2C/MYF6/MYOD1/MYOG/NMRK2/PPARD/TBX3/TGFB1	15
GO:0048844	BP	artery morphogenesis	15/1873	19/3976	0.00469343	BMP4/BMPR1A/BMPR2/COL3A1/DLL4/HEY2/MDK/PKD2/PRDM1/PROX1/RBPJ/SIX1/SMAD7/SRF/TBX2	15
GO:0010769	BP	regulation of cell morphogenesis involved in differentiation	32/1873	48/3976	0.00472314	ABL1/ACTN4/BMPR2/CAPRIN1/CHODL/DPYSL2/EFNA1/EPHB3/HECW2/LZTS1/MAP2K2/MDK/MYOC/NTN1/PAFAH1B1/PSEN1/RAP2B/RND2/RTN4/S100A10/SEMA3G/SEMA6A/SEMA6D/SIN3A/SIPA1L1/SRF/THY1/TNFRSF12A/WNT5A/XK/YWHAH/ZFYVE27	32
GO:0050865	BP	regulation of cell activation	55/1873	90/3976	0.00483899	ABL1/BCL6/BMP4/CAPN3/CAV1/CD9/CEBPA/CEBPB/CTSC/DPP4/DUSP10/DUSP3/FADD/FES/GPER1/ID2/IGFBP2/IL13RA2/IL33/IRF1/KAT2A/LRRC32/MAPK8IP1/MDK/MEF2C/NCK1/NCK2/NECTIN2/NFATC2/PCID2/PRDM1/PRKAR1A/RARA/RASGRP1/RHBDD3/RHOA/RIPK3/SFRP1/SHLD2/SMAD7/SOCS1/SOCS5/SOX11/STAT5B/STAT6/TFRC/TGFB1/THBS1/THY1/TNFAIP3/TNIP2/TRAF6/TYRO3/VSIR/WNT5A	55
GO:0030098	BP	lymphocyte differentiation	37/1873	57/3976	0.00486103	ABL1/ATM/BCL6/BMP4/CEBPG/DLL1/DLL4/DUSP10/EGR1/FADD/ID2/IRF1/ITM2A/KAT2A/KIT/MDK/PCID2/PRDM1/PTK2B/RARA/RASGRP1/RBPJ/RHOA/RIPK3/SFRP1/SMAD7/SOCS1/SOCS5/SOX4/SRF/STAT3/STAT5B/STAT6/TGFB1/TYRO3/VSIR/ZBTB7A	37
GO:0045785	BP	positive regulation of cell adhesion	37/1873	57/3976	0.00486103	ABL1/ADAM19/BCL6/CAV1/CD47/DPP4/DUSP10/EGFL6/EPHA1/FADD/IGFBP2/ITGAV/KDR/MDK/MYOC/NCK1/NCK2/NFAT5/PTK2B/RARA/RASGRP1/RELA/RHOA/RHOD/RRAS/S100A10/SMAD7/SOCS1/SOCS5/STAT5B/TFRC/TGFB1/THY1/TRAF6/VEGFA/VSIR/WNT5A	37
GO:0042562	MF	hormone binding	15/1976	19/4173	0.00499641	ABHD2/C2CD2L/CALCR/CALCRL/CTSH/EDNRB/GPER1/IDE/INHBA/NR3C1/PTH1R/RAMP1/RAMP2/SLC40A1/THRA	15
GO:0050817	BP	coagulation	21/1873	29/3976	0.00501208	ADRA2A/ADRA2B/ANXA5/CD9/DTNBP1/F2R/F2RL2/F3/F8/GNA13/HPS6/ITGB3/P2RY1/PLAU/PSEN1/RAP2B/SERPING1/SRF/THBD/THBS1/TYRO3	21
GO:0030234	MF	enzyme regulator activity	115/1976	204/4173	0.00504249	ADAP1/ADAP2/AGAP3/AGFG2/ANGPTL4/ANXA2/APOA1/APP/ARFGAP2/ARFGAP3/ARHGAP1/ARHGAP12/ARHGAP25/ARHGAP27/ARHGAP29/ARHGAP45/ARHGDIA/ARHGEF12/ATG13/ATP1B1/AZIN1/C3/CAB39L/CALML4/CAPN3/CCNB2/CCND2/CCNE2/CCNK/CCNL1/CCNQ/CDC37/CDC42EP2/CDK5R1/CDKN1B/CFLAR/CISH/COX6A1/CST3/CSTB/CTSC/CTSH/DAB2IP/DAD1/DDX3X/EVI5L/FBLN1/FGL2/FURIN/GDI1/GDI2/GNAQ/IBTK/IGFBP3/ITIH4/LXN/MNAT1/MYOZ1/NCF4/NCK1/OAZ1/OAZ2/PARK7/PCNA/P…	115
GO:0035282	BP	segmentation	18/1873	24/3976	0.00510171	BMP4/BMPR1A/DLL1/KAT2A/MEOX1/MIB1/MLLT3/MYF6/PSEN1/RBPJ/ROR2/SFRP1/SFRP2/SMAD4/TBX18/TBX3/TCF15/WNT5A	18
GO:0001664	MF	G protein-coupled receptor binding	32/1976	48/4173	0.00522481	ADM/ADRA2A/ARHGEF12/ARRDC3/BAMBI/C3/CAV2/CCL2/CCL26/CNRIP1/CXCL12/CXCL2/DVL1/FYN/GNA13/GNAI2/GNAI3/GNAQ/HOMER2/MYOC/POMC/PRKN/PTCH1/PYY/ROR2/S100A14/SFRP1/SLC9A3R1/UCHL1/WNT16/WNT5A/WNT9A	32
GO:0050867	BP	positive regulation of cell activation	33/1873	50/3976	0.00524857	BCL6/CAPN3/CAV1/CEBPA/CTSC/DPP4/DUSP10/FADD/IGFBP2/IL33/MDK/MEF2C/NCK1/NCK2/NECTIN2/NFATC2/PCID2/RARA/RASGRP1/RHOA/SHLD2/SOCS1/SOCS5/STAT5B/STAT6/TFRC/TGFB1/THBS1/THY1/TNIP2/TRAF6/VSIR/WNT5A	33
GO:1902105	BP	regulation of leukocyte differentiation	33/1873	50/3976	0.00524857	ABL1/BCL6/BMP4/C1QC/CASP8/CEBPB/DUSP10/FADD/FES/FOS/GATA2/ID2/IL34/IRF1/KAT2A/KLF10/MDK/PCID2/PIAS3/PRDM1/RARA/RASGRP1/RASSF2/RHOA/RUNX1/SFRP1/SMAD7/SOCS1/SOCS5/STAT5B/TGFB1/TRAF6/VSIR	33
GO:0072509	MF	divalent inorganic cation transmembrane transporter activity	21/1976	29/4173	0.005415	ANXA2/ATP2A2/ATP2B1/ATP2C1/CACNA2D1/CACNB1/CACNG1/CACNG6/ITGAV/MCU/ORAI2/ORAI3/PANX1/PKD2/PSEN1/SEC61A1/SLC30A1/SLC30A4/SLC40A1/SLC8A3/TRPC1	21
GO:0005911	CC	cell-cell junction	46/1955	74/4170	0.0055054	ACTG1/ACTN4/ADD3/AMOT/APP/ARVCF/ATP1B1/B4GALT1/BMPR2/CD99L2/CDC42EP4/CDH11/CDH5/DLL1/EPHA2/ESAM/F11R/GJA1/GJC1/GJC2/GRB2/KCNA5/KIRREL1/KLHL24/LIN7C/MAGI3/NCK1/NECTIN1/NECTIN2/OCLN/P2RX7/PANX1/PDLIM3/PECAM1/PKD2/PTK7/RANGRF/RAP2B/RAP2C/RHOA/SMAD7/SNAP23/TGFBR1/TMEM47/UBN1/VCL	46
GO:0080135	BP	regulation of cellular response to stress	77/1873	132/3976	0.00556509	ABL1/ACKR3/ACTR2/APP/BCL2L1/BCL2L12/BCL6/BID/BMPR1A/CAV3/CEBPG/CHORDC1/CLU/DTNBP1/DUSP10/DUSP3/EFHD1/FBLN5/FBXO4/FBXO7/FEM1B/FH/FIGNL1/FUS/GADD45B/GADD45G/HELB/HIPK3/IER5/INPP5F/INSIG1/KLHL31/LTBR/MAGI3/MAP2K2/MAP3K7/MAP4K2/MAPK8IP1/MCL1/MET/NCK1/NCK2/NUAK1/OTUB1/OXR1/PAFAH1B1/PARK7/PPP1R10/PRKN/PSMD10/PTK2B/PTN/RAD52/RAP2B/RASGRP1/RASSF2/RGMA/RMI2/RNF13/RNF8/RTN4RL1/SFRP1/SFRP2/SHLD2/SLC38A2/SMY…	77
GO:0030038	BP	contractile actin filament bundle assembly	13/1873	16/3976	0.00558349	ABL1/ACTG1/EPHA1/INPP5K/MET/MYOC/PHACTR1/RGCC/RHOA/S100A10/SRF/TGFB3/TNFAIP1	13
GO:0034446	BP	substrate adhesion-dependent cell spreading	13/1873	16/3976	0.00558349	ABL1/ACTN4/AKIP1/EPHA1/EPHB3/ITGAV/MDK/MEGF9/MYOC/NTN4/PEAK1/S100A10/TYRO3	13
GO:0043149	BP	stress fiber assembly	13/1873	16/3976	0.00558349	ABL1/ACTG1/EPHA1/INPP5K/MET/MYOC/PHACTR1/RGCC/RHOA/S100A10/SRF/TGFB3/TNFAIP1	13
GO:0051928	BP	positive regulation of calcium ion transport	13/1873	16/3976	0.00558349	ABL1/ATP1B1/ATP2B1/CAMK2A/CAPN3/CCL2/GPER1/P2RX7/PKD2/SRI/STC1/STIM1/THY1	13
GO:0060419	BP	heart growth	13/1873	16/3976	0.00558349	ADRA1A/BMPR1A/DUSP6/FGF9/GATA6/HEY2/MAPK14/MEF2C/PRKAR1A/PROX1/RBPJ/SMAD1/TBX2	13
GO:0070169	BP	positive regulation of biomineral tissue development	13/1873	16/3976	0.00558349	ACVR2B/ATP2B1/BMP4/BMPR1A/BMPR1B/BMPR2/CEBPB/ISG15/MEF2C/P2RX7/PTN/TGFB1/TGFB3	13
GO:0070373	BP	negative regulation of ERK1 and ERK2 cascade	13/1873	16/3976	0.00558349	ABL1/DUSP10/DUSP3/DUSP6/GPER1/SLC9A3R1/SMAD4/SPRED1/SPRY1/SPRY2/SPRY4/TIMP3/TNIP1	13
GO:0071346	BP	cellular response to interferon-gamma	13/1873	16/3976	0.00558349	ACTR2/CCL2/CDC37/CDC42EP2/CDC42EP4/IRF1/IRF8/PPARG/RAB20/SOCS1/STAT1/VIM/WNT5A	13
GO:0110020	BP	regulation of actomyosin structure organization	13/1873	16/3976	0.00558349	ABL1/ACTG1/CAV3/EPHA1/INPP5K/MET/MYOC/PROX1/RGCC/RHOA/S100A10/SMAD4/TGFB3	13
GO:0110151	BP	positive regulation of biomineralization	13/1873	16/3976	0.00558349	ACVR2B/ATP2B1/BMP4/BMPR1A/BMPR1B/BMPR2/CEBPB/ISG15/MEF2C/P2RX7/PTN/TGFB1/TGFB3	13
GO:0006811	BP	ion transport	129/1873	233/3976	0.00565588	ABCA1/ABCD3/ABCG2/ABL1/ACP5/ACSL5/ADRA2A/AHCYL1/APOA1/ARHGAP1/ATOX1/ATP1B1/ATP1B4/ATP2A2/ATP2B1/ATP5MC2/ATP5PO/ATP6V1B2/ATP9A/BEST3/CACNA2D1/CACNB1/CACNG1/CACNG6/CALCRL/CAMK2A/CAPN3/CAV3/CCL2/CDKN1B/CEBPB/CHRND/CLIC5/COMMD3/DTNBP1/FOLR1/FXYD6/FYN/GEM/GJA1/GPER1/HECW2/HOMER2/IBTK/INPP5K/KCNA5/KCNB1/KCNE3/KCNE5/KCNJ2/KCNK1/KCNMA1/KCNN3/KCNQ5/KLHL24/LRRC8D/MAIP1/MCU/MICU1/MPC1/NDFIP2/NDUFS7/NIPAL3/O…	129
GO:0009611	BP	response to wounding	45/1873	72/3976	0.00578964	ABHD2/ACTG1/ADRA2A/ADRA2B/APOD/ARFGEF1/B4GALT1/CAV3/CD9/COL3A1/DTNBP1/DUSP10/F2R/F2RL2/F3/F8/FGF1/GNA13/HBEGF/HPS6/INHBB/INPP5F/ITGB3/MAP2K2/MDK/P2RY1/PECAM1/PLAU/PPARD/PTK7/PTN/RAP2B/RGMA/RHOA/RTN4RL1/SDC1/SERPING1/SRF/TGFB1/THBD/THBS1/TNFRSF12A/TRIM72/TYRO3/WNT5A	45
GO:0002062	BP	chondrocyte differentiation	22/1873	31/3976	0.00606181	BMP4/BMPR1A/BMPR1B/BMPR2/COL14A1/CREB3L2/FGF9/GLI2/MAPK14/MDK/MEF2C/NFIB/NPPC/RFLNA/RFLNB/RUNX1/SFRP2/SIX2/SMAD7/SNX19/TGFB1/WNT9A	22
GO:0006109	BP	regulation of carbohydrate metabolic process	22/1873	31/3976	0.00606181	APP/COX11/FAM3C/GNB3/GPER1/IGF1/INPP5K/KAT2A/P2RX7/PDK3/PHLDA2/PPP1R3A/PPP1R3B/PPP1R3C/PPP1R3D/PRKN/PSEN1/PTK2B/SCARB2/STAT3/TGFB1/ZBTB7A	22
GO:0048565	BP	digestive tract development	22/1873	31/3976	0.00606181	ACVR2B/BMP4/COL3A1/EDNRB/EPHB3/FGF9/GATA6/GLI2/HOXA5/ID2/KIT/LGR4/PRDM1/RARRES2/SFRP1/SFRP2/SIX2/SMAD2/SOX11/SOX17/TBX2/WNT5A	22
GO:1903039	BP	positive regulation of leukocyte cell-cell adhesion	22/1873	31/3976	0.00606181	BCL6/CAV1/DPP4/DUSP10/FADD/IGFBP2/MDK/NCK1/NCK2/NFAT5/RARA/RASGRP1/RELA/RHOA/SOCS1/SOCS5/STAT5B/TFRC/TGFB1/THY1/TRAF6/VSIR	22
GO:0031346	BP	positive regulation of cell projection organization	40/1873	63/3976	0.00615006	ACTR2/AVIL/BMP5/BMPR2/CAPRIN1/CDC42EP1/CDC42EP2/CDC42EP3/CDC42EP4/CHODL/DVL1/ENPP2/EPHA3/FAM98A/FES/FNBP1L/FUZ/FYN/MAP2K2/MDK/NCK1/NTN1/P2RX7/PAFAH1B1/PALM/PLEKHM1/PRKN/PSEN1/PTK2B/PTK7/PTN/RAP1A/RETREG3/RND2/ROR2/SRF/TNFRSF12A/VLDLR/WNT5A/ZFYVE27	40
GO:1901653	BP	cellular response to peptide	40/1873	63/3976	0.00615006	AHCYL1/APP/ATP2B1/CACNA2D1/CACNB1/CAMK2A/CAV2/CSRP3/EIF4EBP2/ENHO/FOXO1/FYN/GJA1/GPER1/GRB10/GRB2/INHBB/INPP5K/IRS1/LEPROT/NCK1/NCOA5/NR4A2/PID1/PPARG/PSEN1/PTPN11/RAB10/RAB8B/RARRES2/RELA/SOCS1/STAT1/STAT3/STAT5B/STAT6/TRIM72/TSHR/VIM/ZDHHC7	40
GO:0018212	BP	peptidyl-tyrosine modification	30/1873	45/3976	0.00616762	ABL1/ADRA1A/APP/CAV1/CBL/EFNA1/ENPP2/EPHA1/FES/FYN/HBEGF/IL6R/INPP5F/KIT/PDCL3/PECAM1/PSEN1/PTK2B/PTPN11/RAP2B/RAP2C/SFRP1/SFRP2/SOCS1/SOCS5/TGFB1/TPST1/TPST2/UNC119/VEGFA	30
GO:0002682	BP	regulation of immune system process	117/1873	210/3976	0.00630557	ABL1/ADORA1/APOD/APP/BCL6/BMP4/C1QB/C1QC/C1S/C3/C5AR1/CASP8/CAV1/CCL2/CD247/CD99L2/CDC37/CEBPA/CEBPB/COL3A1/CTSC/CTSH/DLL1/DPP4/DUSP10/DUSP3/FADD/FCN2/FES/FOS/FYN/GATA2/GPATCH3/GPER1/HOXA5/HSPA9/ID2/IFIT1/IGFBP2/IL13RA2/IL33/IL34/INHBA/IRF1/ISG15/KAT2A/KIT/KLF10/LRRC32/MAP3K7/MAPK14/MAPK8IP1/MASP1/MCU/MDK/MEF2C/MPP1/NCK1/NCK2/NECTIN2/NFATC2/NFKBIA/P2RX7/PARK7/PCID2/PIAS3/PLA2G7/PLEKHA1/PPARG/PRDM…	117
GO:0097191	BP	extrinsic apoptotic signaling pathway	35/1873	54/3976	0.006323	BAK1/BCL10/BCL2L1/BCL2L12/BID/BMP4/BMPR1B/CASP8/CFLAR/DDX3X/DELE1/FADD/FEM1B/INHBA/ITGAV/ITM2C/LTBR/MCL1/NDUFA13/P2RX7/PARK7/RELA/SFRP1/SFRP2/SIAH2/SRPX/TGFB1/THBS1/TIMP3/TNFAIP3/TNFRSF12A/TNFSF10/TNFSF12/UNC5B/ZMYND11	35
GO:0003229	BP	ventricular cardiac muscle tissue development	11/1873	13/3976	0.00633902	BMPR1A/DLL4/HEY2/ID2/MYL2/PROX1/RBPJ/SMAD4/SMAD7/TBX3/TGFB1	11
GO:0055017	BP	cardiac muscle tissue growth	11/1873	13/3976	0.00633902	ADRA1A/BMPR1A/FGF9/GATA6/HEY2/MAPK14/MEF2C/PRKAR1A/RBPJ/SMAD1/TBX2	11
GO:0034763	BP	negative regulation of transmembrane transport	16/1873	21/3976	0.00643065	ADRA2A/GEM/GRB10/HECW2/INPP5K/KCNE3/KCNE5/OAZ1/PID1/PKD2/RSC1A1/SLC30A1/SLC9A3R1/SRI/SUMO1/THBS1	16
GO:1903670	BP	regulation of sprouting angiogenesis	16/1873	21/3976	0.00643065	ABL1/BMPER/CREB3L1/DLL1/DLL4/FGF1/GATA2/KDR/KLF2/PPP1R16B/RHOA/SMAD1/SPRED1/SRPX2/THBS1/VEGFA	16
GO:0009612	BP	response to mechanical stimulus	19/1873	26/3976	0.00645624	CASP8/CAV3/CSRP3/FADD/FOS/FYN/IRF1/KIT/LRP11/LTBR/MAP3K1/MAPK14/MDK/NFKBIA/P2RX7/PDE2A/PKD2/PTN/RELA	19
GO:0030239	BP	myofibril assembly	19/1873	26/3976	0.00645624	ACTC1/CAPN3/CAV3/CFL2/CFLAR/CSRP3/KLHL41/LMOD2/MEF2A/MYL2/MYOZ1/MYOZ2/NEBL/PRKAR1A/PROX1/SMAD4/SRF/TMOD3/TNNT3	19
GO:0060048	BP	cardiac muscle contraction	19/1873	26/3976	0.00645624	ADRA1A/ATP1B1/ATP2A2/CACNA2D1/CAV3/CSRP3/KCNA5/KCNE3/KCNE5/KCNJ2/MYL2/MYL4/RANGRF/RGS2/SMAD7/SRI/STC1/TNNT3/TPM1	19
GO:0001736	BP	establishment of planar polarity	9/1873	10/3976	0.00652615	ABL1/DVL1/MLLT3/PAFAH1B1/PTK7/ROR2/SFRP1/SFRP2/WNT5A	9
GO:0007164	BP	establishment of tissue polarity	9/1873	10/3976	0.00652615	ABL1/DVL1/MLLT3/PAFAH1B1/PTK7/ROR2/SFRP1/SFRP2/WNT5A	9
GO:0021955	BP	central nervous system neuron axonogenesis	9/1873	10/3976	0.00652615	B4GALT5/CDH11/DCX/EPHB3/GLI2/NFIB/NR4A2/PAFAH1B1/TSKU	9
GO:0035567	BP	non-canonical Wnt signaling pathway	9/1873	10/3976	0.00652615	ABL1/DVL1/MLLT3/MYOC/PTK7/ROR2/SFRP1/SFRP2/WNT5A	9
GO:0048009	BP	insulin-like growth factor receptor signaling pathway	9/1873	10/3976	0.00652615	BMP5/GRB10/IGF1/IGFBP2/IGFBP3/IGFBP4/IGFBP5/IGFBP6/TRIM72	9
GO:0034330	BP	cell junction organization	63/1873	106/3976	0.00659468	ABHD17A/ABHD17C/ABL1/ACTG1/ACTN4/APOD/APP/ARF4/ARVCF/C1QC/C5AR1/CACNB1/CAPRIN1/CD9/CDH11/CDH5/DUSP3/DVL1/EFNA1/EPHA2/EPHA3/EPHB3/ESAM/FYN/GJA1/GJC1/GPC4/IKBKB/ITGB3/KDR/LGR5/LRRN1/MAPK14/MDGA1/MESD/MYOC/NECTIN1/OCLN/PAFAH1B1/PDZRN3/PEAK1/PECAM1/PSEN1/RAMP2/RAP1A/RASSF8/RHOA/RHOD/S100A10/SIX1/SLC8A3/SLC9A6/SLK/SMAD7/SPARCL1/SRF/SRPX2/TGFB1/TGFB3/THY1/VCL/VEGFA/WNT5A	63
GO:0042592	BP	homeostatic process	184/1873	343/3976	0.00659589	ABCA1/ABL1/ACKR2/ACKR3/ACP5/ACVR2B/ADRA1A/AGTR1/ANGPTL4/APOA1/APP/ARRDC3/ATM/ATP1B1/ATP2A2/ATP2B1/BCL6/BMP4/C2CD2L/C5AR1/CALCR/CAPN3/CASP3/CAV1/CAV2/CAV3/CCNB2/CCNE2/CCR10/CEBPA/CEBPB/CEBPG/CFL2/COX11/COX19/CSRP3/CTSH/CXCR4/DCLRE1A/DDX3X/DLD/DLL1/EBF2/EDNRB/EGR1/F2RL2/FADD/FBN1/FBXO4/FH/FITM2/FOXO1/FYN/GATA2/GJA1/GNB3/GPER1/GPI/GPIHBP1/GRB10/HADH/HK2/HOMER2/HOXA5/HSPA9/IBTK/ID2/IDE/INHBA/INPP5K/I…	184
GO:0004175	MF	endopeptidase activity	59/1976	98/4173	0.00661101	ADAM15/ADAM17/ADAM19/ADAM22/ADAMTS1/ADAMTS15/ADAMTS20/ADAMTS9/ATG4C/C1S/CAPN1/CAPN2/CAPN3/CAPN6/CAPN7/CASP10/CASP3/CASP6/CASP8/CFLAR/CTSB/CTSC/CTSD/CTSH/CTSZ/DPP4/FAP/FURIN/HGF/HTRA3/IDE/KDM8/KLK1/MASP1/MME/MMP11/MMP16/MMP19/MMP2/PAMR1/PLAT/PLAU/PREP/PRSS12/PRSS22/PRSS23/PRSS8/PSEN1/PSEN2/PSMA5/PSMA6/PSMB1/PSMB3/PSMB7/RHBDD3/RHBDF1/SFRP1/TASP1/UCHL1	59
GO:0005179	MF	hormone activity	11/1976	13/4173	0.00666239	ADM/ENHO/FBN1/IGF1/INHBA/INHBB/NPPC/POMC/PYY/STC1/STC2	11
GO:0005520	MF	insulin-like growth factor binding	9/1976	10/4173	0.00681446	HTRA3/IGF2R/IGFBP2/IGFBP3/IGFBP4/IGFBP5/IGFBP6/IGFBP7/ITGAV	9
GO:0035591	MF	signaling adaptor activity	9/1976	10/4173	0.00681446	EPS8/GAB2/GRIP2/HOMER2/KSR1/MAPK8IP1/MAPK8IP3/SH2B2/SH2B3	9
GO:0050900	BP	leukocyte migration	31/1873	47/3976	0.00684968	ADORA1/APOD/APP/B4GALT1/C5AR1/CCL2/CD99L2/EDNRB/FADD/GCNT1/HRH1/HSD3B7/MAPK14/MCU/MDK/MPP1/MSN/PECAM1/PLA2G7/PTK2B/PTN/RARRES2/RHOA/RIPK3/S100A14/SLC12A2/SWAP70/THY1/VEGFA/VEGFD/WNT5A	31
GO:0070851	MF	growth factor receptor binding	16/1976	21/4173	0.00685356	ARF4/FGF1/FGF16/FGF18/FGF9/FYN/GRB2/HBEGF/LINGO1/PDCL3/SDCBP/SLC9A3R1/SNX2/SOCS5/VEGFA/VEGFD	16
GO:0019887	MF	protein kinase regulator activity	26/1976	38/4173	0.00689587	ATG13/CAB39L/CCNB2/CCND2/CCNE2/CCNK/CCNL1/CCNQ/CDC37/CDK5R1/CDKN1B/DDX3X/IBTK/MNAT1/NCK1/PKIA/PKIB/PKIG/PRKAG1/PRKAG3/PRKAR1A/PRKAR2A/RGCC/SPRED1/SPRY2/TGFB1	26
GO:0003015	BP	heart process	27/1873	40/3976	0.00718766	ACTC1/ADM/ADRA1A/ATP1B1/ATP2A2/CACNA2D1/CAV3/CSRP3/FYN/GJA1/HBEGF/HEY2/KCNA5/KCNE3/KCNE5/KCNJ2/MEF2A/MYL2/MYL4/RANGRF/RGS2/RNLS/SMAD7/SRI/STC1/TNNT3/TPM1	27
GO:0007411	BP	axon guidance	27/1873	40/3976	0.00718766	ALCAM/APBB2/APP/B3GNT2/BMPR1B/BMPR2/CXCL12/DPYSL2/DVL1/EFNA1/EPHA1/EPHA2/EPHA3/EPHB3/EXT1/GLI2/MYOT/MYPN/NFIB/NRP1/NTN1/SEMA3G/SEMA6A/SEMA6D/SMAD4/UNC5B/WNT5A	27
GO:0019933	BP	cAMP-mediated signaling	27/1873	40/3976	0.00718766	ABCA1/ADM/ADRA1A/ADRA2A/ADRA2B/ADRB2/ARRDC3/CALCR/CALCRL/EIF4EBP2/GNA13/GNAQ/GPER1/KSR1/LGR4/PDE2A/PDE3A/PDE4A/PRKAR1A/PRKAR2A/PTH1R/RAMP1/RAMP2/RGS2/S1PR3/SLC9A3R1/TSHR	27
GO:0042113	BP	B cell activation	27/1873	40/3976	0.00718766	ABL1/ATM/BCL6/CEBPG/CTPS1/DLL1/ID2/ITM2A/KIT/MEF2C/MSH6/NFATC2/NTN1/PCID2/PTK2B/RASGRP1/RBPJ/SFRP1/SHLD2/STAT5B/STAT6/SWAP70/TFRC/TGFB1/TNFAIP3/TNIP2/ZBTB7A	27
GO:0070588	BP	calcium ion transmembrane transport	27/1873	40/3976	0.00718766	ABL1/ADRA2A/ATP1B1/ATP2A2/CACNA2D1/CACNB1/CACNG1/CACNG6/CAPN3/CAV3/FYN/GEM/GPER1/IBTK/MAIP1/MCU/MICU1/P2RX7/PKD2/PLCD3/PLCD4/PSEN2/PTK2B/SLC8A3/SRI/STIM1/THY1	27
GO:0097485	BP	neuron projection guidance	27/1873	40/3976	0.00718766	ALCAM/APBB2/APP/B3GNT2/BMPR1B/BMPR2/CXCL12/DPYSL2/DVL1/EFNA1/EPHA1/EPHA2/EPHA3/EPHB3/EXT1/GLI2/MYOT/MYPN/NFIB/NRP1/NTN1/SEMA3G/SEMA6A/SEMA6D/SMAD4/UNC5B/WNT5A	27
GO:0051338	BP	regulation of transferase activity	109/1873	195/3976	0.00721524	ABL1/ACVR2B/ADRA1A/ADRA2B/APP/ARRDC3/ARRDC4/ATG13/AVPI1/BCL10/BMP4/C5AR1/CAV1/CAV3/CBL/CCNB2/CCND2/CCNE2/CCNY/CDKN1B/CHORDC1/CLU/COX11/DCUN1D3/DTNBP1/DUSP10/DUSP19/DUSP6/DVL1/EPHA1/EPHA2/EPHA3/EPHB3/FBN1/FEM1B/FGF1/GADD45B/GADD45G/GNAQ/GTPBP4/HBEGF/HHEX/HIPK3/IL6R/INPP5K/KDR/KIT/KSR1/MAGED1/MAP3K7/MAP4K2/MAPKAPK5/MET/MNAT1/NR2F2/P2RX7/PAQR3/PARK7/PKD2/PKIA/PKIG/PPP2CA/PRKAG1/PRKAG3/PRKAR2A/PRKN/P…	109
GO:0019899	MF	enzyme binding	244/1976	462/4173	0.00729749	ABCA1/ABL1/ACTA2/ACTB/ACTG1/ANAPC5/ANGPT1/ANGPT2/ANXA2/AP1B1/APP/ARFGEF1/ARFGEF2/ARHGAP1/ARHGDIA/ARHGEF12/ASB4/ATG13/ATP1B1/ATP2A2/BCL10/BID/BMPR2/BTG1/CACUL1/CAP1/CASP8/CAV1/CAV2/CAVIN2/CAVIN3/CBL/CBX1/CBX4/CCNY/CDC37/CDC42EP2/CDC42EP3/CDC42EP4/CDC42SE2/CDKN1B/CEBPA/CEBPB/CEP250/CFLAR/CLU/COL3A1/CST3/CTBP2/CUL4A/CXCR4/DCUN1D3/DDX20/DENND2A/DOCK10/DPP4/DUSP10/DUSP3/DVL1/EGR1/EPHA1/ERLIN2/EVI5L/FA…	244
GO:1990837	MF	sequence-specific double-stranded DNA binding	111/1976	198/4173	0.0073321	ABL1/ACTN4/AEBP1/APP/BCL6/BHLHE40/CDC5L/CEBPA/CEBPB/CEBPG/CREB3L1/CREB3L2/CREM/EBF2/EED/EGR1/ELF4/ETV6/FOS/GATA2/GATA6/GLI2/H2AFZ/HES6/HEY1/HEY2/HEYL/HHEX/HOXA10/HOXA3/HOXA4/HOXA5/HOXB2/HSF2/IRF1/IRF2/IRF8/KLF10/KLF11/KLF2/KLF3/KLF9/LITAF/LMNB1/LMO2/MAFF/MAFK/MEF2A/MEF2C/MEOX1/MSC/MYCN/MYF6/MYOD1/MYOG/NDN/NFAT5/NFATC1/NFATC2/NFIB/NFIL3/NFYB/NKRF/NOTO/NR2C1/NR2C2/NR4A2/PBX1/PBX2/PLAG1/PLAGL1/PPARD…	111
GO:0030900	BP	forebrain development	37/1873	58/3976	0.00741362	APP/BMP4/BMPR1A/BTBD3/COL3A1/DCX/DPCD/EPHB3/EXT1/FYN/GATA2/GLI2/ID2/ID4/INHBA/KAT2A/MDK/METTL14/NFIB/NR2F2/NR4A2/PAFAH1B1/PHACTR1/PROX1/PSEN1/RBPJ/RHOA/RTN4/RTN4RL1/SIN3A/SRF/TBX3/TSKU/TYRO3/UBB/UCHL5/WNT5A	37
GO:0002696	BP	positive regulation of leukocyte activation	32/1873	49/3976	0.00753882	BCL6/CAV1/CEBPA/CTSC/DPP4/DUSP10/FADD/IGFBP2/IL33/MDK/MEF2C/NCK1/NCK2/NECTIN2/NFATC2/PCID2/RARA/RASGRP1/RHOA/SHLD2/SOCS1/SOCS5/STAT5B/STAT6/TFRC/TGFB1/THBS1/THY1/TNIP2/TRAF6/VSIR/WNT5A	32
GO:0050863	BP	regulation of T cell activation	32/1873	49/3976	0.00753882	ABL1/BCL6/BMP4/CAV1/CEBPB/DPP4/DUSP10/DUSP3/FADD/IGFBP2/IRF1/KAT2A/LRRC32/MAPK8IP1/MDK/NCK1/NCK2/PRDM1/PRKAR1A/RARA/RASGRP1/RHOA/RIPK3/SMAD7/SOCS1/SOCS5/STAT5B/TFRC/TGFB1/THY1/TRAF6/VSIR	32
GO:0051495	BP	positive regulation of cytoskeleton organization	32/1873	49/3976	0.00753882	ABL1/ACTR2/ARPC1B/ARPC5/CDC42EP2/CDC42EP3/CDC42EP4/CDKN1B/CFL2/DRG1/EPHA1/EVL/FES/GRB2/HIP1R/KIRREL1/LMOD2/MET/MYOC/NCK1/NCK2/PROX1/PTK2B/RGCC/RHOA/S100A10/SLAIN2/SWAP70/TGFB3/WASHC1/WASL/WIPF2	32
GO:0070661	BP	leukocyte proliferation	32/1873	49/3976	0.00753882	ABL1/BCL6/BMP4/CEBPB/CLU/CTPS1/ELF4/FADD/FYN/GJA1/HHEX/IGFBP2/IL34/IRF1/LRRC32/MAPK8IP1/MEF2C/MSN/NCK1/NCK2/NFATC2/NTN1/P2RX7/PRKAR1A/RASGRP1/RIPK3/SOX11/STAT5B/TFRC/TGFB1/TRAF6/VSIR	32
GO:0071559	BP	response to transforming growth factor beta	32/1873	49/3976	0.00753882	ASPN/BAMBI/CAV1/CAV2/CAV3/CLEC3B/COL3A1/ENG/FOS/FYN/LDLRAD4/LRRC32/MEF2C/PMEPA1/RASL11B/SFRP1/SMAD1/SMAD2/SMAD3/SMAD4/SMAD7/SMAD9/SOX11/STRAP/TGFB1/TGFB3/TGFBR1/TGFBR3/THBS1/VASN/WNT5A/ZBTB7A	32
GO:0071560	BP	cellular response to transforming growth factor beta stimulus	32/1873	49/3976	0.00753882	ASPN/BAMBI/CAV1/CAV2/CAV3/CLEC3B/COL3A1/ENG/FOS/FYN/LDLRAD4/LRRC32/MEF2C/PMEPA1/RASL11B/SFRP1/SMAD1/SMAD2/SMAD3/SMAD4/SMAD7/SMAD9/SOX11/STRAP/TGFB1/TGFB3/TGFBR1/TGFBR3/THBS1/VASN/WNT5A/ZBTB7A	32
GO:0040008	BP	regulation of growth	68/1873	116/3976	0.0076234	ABL1/ADAM15/APBB2/APP/BCL6/BMP4/BMPR1A/BMPR2/CAPN3/CCNB2/CDKN1B/DCUN1D3/DDX3X/DLL1/DPYSL2/DUSP10/DUSP6/FGF9/FTO/GATA6/GJA1/HEY2/IGFBP2/IGFBP7/INHBA/MAPK14/MEF2C/MTM1/MYL2/MYOD1/MYOZ1/NDUFA13/NPPC/NTN1/PHLDA2/PPARD/PRKN/PROX1/PSMD10/PTCH1/RBPJ/RHOA/RND2/RTN4/SDCBP/SEMA3G/SEMA6A/SEMA6D/SERTAD1/SFRP1/SFRP2/SIN3A/SIX1/SMAD4/SMAD7/SOX17/SRF/STAT3/STAT5B/TBX2/TGFB1/TGFBR1/TNFRSF12A/TRIM32/TSPYL2/WNT5A/…	68
GO:0006813	BP	potassium ion transport	20/1873	28/3976	0.00788061	ADRA2A/ATP1B1/ATP1B4/CDKN1B/KCNA5/KCNB1/KCNE3/KCNE5/KCNJ2/KCNK1/KCNN3/KCNQ5/KLHL24/PKD2/PTK2B/SLC12A2/SLC12A4/SLC9A1/SLC9A6/SUMO1	20
GO:0050870	BP	positive regulation of T cell activation	20/1873	28/3976	0.00788061	BCL6/CAV1/DPP4/DUSP10/FADD/IGFBP2/MDK/NCK1/NCK2/RARA/RASGRP1/RHOA/SOCS1/SOCS5/STAT5B/TFRC/TGFB1/THY1/TRAF6/VSIR	20
GO:0051249	BP	regulation of lymphocyte activation	44/1873	71/3976	0.00788139	ABL1/BCL6/BMP4/CAV1/CEBPB/DPP4/DUSP10/DUSP3/FADD/ID2/IGFBP2/IRF1/KAT2A/LRRC32/MAPK8IP1/MDK/MEF2C/NCK1/NCK2/NFATC2/PCID2/PRDM1/PRKAR1A/RARA/RASGRP1/RHBDD3/RHOA/RIPK3/SFRP1/SHLD2/SMAD7/SOCS1/SOCS5/SOX11/STAT5B/STAT6/TFRC/TGFB1/THY1/TNFAIP3/TNIP2/TRAF6/TYRO3/VSIR	44
GO:0001822	BP	kidney development	38/1873	60/3976	0.00796016	ACTA2/ACVR2B/BMP4/BMPER/CTSH/DLL1/FGF1/GCNT1/GLI2/HEYL/ID2/ID3/LGR4/MAGED1/MEF2C/MME/NDUFS6/PBX1/PECAM1/PKD1/PKD2/PROX1/PTCH1/PYGO1/RARA/SEC61A1/SFRP1/SIX1/SIX2/SMAD1/SMAD2/SMAD4/SMAD7/SOX17/SPRY1/STAT1/TGFB1/TIPARP	38
GO:0003208	BP	cardiac ventricle morphogenesis	14/1873	18/3976	0.00801585	BMPR1A/DLL4/HEY2/HEYL/MEF2C/MYL2/PROX1/RBPJ/SFRP2/SMAD4/SMAD7/SOX11/SOX4/TGFB1	14
GO:0008543	BP	fibroblast growth factor receptor signaling pathway	14/1873	18/3976	0.00801585	CREB3L1/FGF1/FGF16/FGF18/FGF6/FGF9/HHIP/PTPN11/RAB14/SHISA2/SPRY1/SPRY2/THBS1/WNT5A	14
GO:0030183	BP	B cell differentiation	14/1873	18/3976	0.00801585	ABL1/ATM/BCL6/CEBPG/DLL1/ID2/ITM2A/KIT/PCID2/PTK2B/RBPJ/SFRP1/STAT5B/ZBTB7A	14
GO:0010976	BP	positive regulation of neuron projection development	28/1873	42/3976	0.00806532	AVIL/BMP5/BMPR2/CAPRIN1/CHODL/DVL1/EPHA3/FES/FYN/MAP2K2/MDK/NCK1/NTN1/PAFAH1B1/PRKN/PSEN1/PTK2B/PTK7/PTN/RAP1A/RETREG3/RND2/ROR2/SRF/TNFRSF12A/VLDLR/WNT5A/ZFYVE27	28
GO:0045665	BP	negative regulation of neuron differentiation	28/1873	42/3976	0.00806532	APP/DDX6/DLL1/EDNRB/EFNA1/HEY1/ID2/ID4/INPP5F/ITM2C/LBX1/MIB1/NEPRO/PAQR3/PBX1/PSEN1/PTPN9/RGMA/RHOA/RTN4/RTN4RL1/SEMA3G/SEMA6A/SEMA6D/THY1/VIM/WNT5A/YWHAH	28
GO:1904062	BP	regulation of cation transmembrane transport	28/1873	42/3976	0.00806532	ABL1/ADRA2A/ATP1B1/CACNA2D1/CACNB1/CACNG1/CACNG6/CAPN3/CAV3/FYN/GEM/GPER1/HECW2/KCNE3/KCNE5/KLHL24/PARK7/PKD2/PSEN2/PTK2B/RANGRF/SLC30A1/SLC9A3R1/SRI/STIM1/SUMO1/THY1/YWHAH	28
GO:0010632	BP	regulation of epithelial cell migration	33/1873	51/3976	0.00823178	ABL1/ANGPT2/BMP4/BMPER/BMPR2/CTSH/DLL4/DUSP10/ENPP2/EPHA2/FGF1/FGF16/GATA2/HBEGF/KDR/MET/NR2F2/PPARG/PROX1/PTK2B/PTN/RGCC/RHOA/RRAS/RTN4/SPRED1/SRPX2/STC1/STRAP/TGFB1/THBS1/VEGFA/WNT5A	33
GO:0050768	BP	negative regulation of neurogenesis	33/1873	51/3976	0.00823178	APP/BMPR1A/COL3A1/DDX6/DLL1/EDNRB/EFNA1/HEY1/ID2/ID4/INPP5F/ITM2C/LBX1/MIB1/NEPRO/PAQR3/PBX1/PSEN1/PTN/PTPN9/RGMA/RHOA/RTN4/RTN4RL1/SEMA3G/SEMA6A/SEMA6D/SOX11/STAT3/THY1/VIM/WNT5A/YWHAH	33
GO:0051216	BP	cartilage development	33/1873	51/3976	0.00823178	BMP4/BMPR1A/BMPR1B/BMPR2/COL14A1/CREB3L2/FGF6/FGF9/GLI2/HOXA3/HOXA5/KAT2A/MAPK14/MDK/MEF2C/MGP/NFIB/NPPC/RARA/RFLNA/RFLNB/ROR2/RUNX1/SFRP2/SIX2/SMAD1/SMAD7/SNX19/SRF/STC1/TGFB1/WNT5A/WNT9A	33
GO:0021953	BP	central nervous system neuron differentiation	24/1873	35/3976	0.00827532	B4GALT5/CDH11/DBX1/DCX/DLL4/EPHB3/GATA2/GLI2/ID4/INHBA/LBX1/NFIB/NR4A2/PAFAH1B1/PROX1/PSEN1/PTCH1/SFRP1/SFRP2/SIN3A/SOX4/TSKU/UBB/WNT5A	24
GO:0050680	BP	negative regulation of epithelial cell proliferation	24/1873	35/3976	0.00827532	BMP4/CAV1/CAV2/CCL2/CDKN1B/DLL4/DUSP10/KLF9/MAGED1/NFIB/NR2F2/PPARD/PPARG/PTCH1/RGCC/SERPINF1/SFRP1/SFRP2/STAT1/STRAP/TGFB1/THBS1/VASH1/WNT5A	24
GO:0001708	BP	cell fate specification	17/1873	23/3976	0.00829792	BMPR1A/DBX1/DLL1/GLI2/LBX1/MYL2/PSEN1/PTCH1/RBPJ/SFRP2/SIX1/SIX2/SOX17/TBX18/TBX2/TBX3/WNT5A	17
GO:0002761	BP	regulation of myeloid leukocyte differentiation	17/1873	23/3976	0.00829792	C1QC/CASP8/CEBPB/FADD/FES/FOS/GATA2/ID2/IL34/KLF10/PIAS3/RARA/RASSF2/RUNX1/SFRP1/TGFB1/TRAF6	17
GO:0003151	BP	outflow tract morphogenesis	17/1873	23/3976	0.00829792	BMP4/BMPR1A/BMPR2/GATA6/HEY2/HEYL/MEF2C/RARA/RBPJ/SFRP2/SIX1/SMAD4/SOX11/SOX17/TBX2/TBX3/WNT5A	17
GO:0005976	BP	polysaccharide metabolic process	17/1873	23/3976	0.00829792	B3GNT2/B3GNT3/B3GNT5/B4GALT5/EXT1/HAS3/IGF1/INPP5K/PHKA2/PHLDA2/PPP1CB/PPP1R3A/PPP1R3B/PPP1R3C/PPP1R3D/TGFB1/UGP2	17
GO:0044344	BP	cellular response to fibroblast growth factor stimulus	17/1873	23/3976	0.00829792	CCL2/CREB3L1/DLL4/FGF1/FGF16/FGF18/FGF6/FGF9/HHIP/PTPN11/RAB14/SFRP1/SHISA2/SPRY1/SPRY2/THBS1/WNT5A	17
GO:0046849	BP	bone remodeling	17/1873	23/3976	0.00829792	ACP5/EPHA2/GJA1/LGR4/MDK/P2RX7/PLEKHM1/PTK2B/PTN/RASSF2/SFRP1/SNX10/TFRC/TGFB1/TGFB3/TRAF6/WNT16	17
GO:0071774	BP	response to fibroblast growth factor	17/1873	23/3976	0.00829792	CCL2/CREB3L1/DLL4/FGF1/FGF16/FGF18/FGF6/FGF9/HHIP/PTPN11/RAB14/SFRP1/SHISA2/SPRY1/SPRY2/THBS1/WNT5A	17
GO:0051348	BP	negative regulation of transferase activity	39/1873	62/3976	0.00850536	ABL1/BMP4/CAV1/CAV3/CBL/CDKN1B/CHORDC1/COX11/DTNBP1/DUSP10/DUSP6/DVL1/EPHA1/GADD45B/GNAQ/HHEX/HIPK3/INPP5K/NR2F2/PAQR3/PARK7/PKIA/PKIG/PRKAR2A/PRKN/PSEN1/RGS2/SFRP1/SFRP2/SLC8A3/SMAD7/SMYD3/SOCS5/SPRED1/SPRY1/SPRY2/THY1/TNFAIP3/UCHL1	39
GO:0051049	BP	regulation of transport	144/1873	265/3976	0.00875883	ABCA1/ABL1/ACSL5/ACTG1/ACTN4/ADORA1/ADRA2A/AHCYL1/APOA1/APOD/ARFIP1/ARHGAP1/ATP1B1/ATP2A2/ATP2B1/AZIN1/BEST3/BIN1/BMP4/C2CD2L/C3/CACNA2D1/CACNB1/CACNG1/CACNG6/CAMK2A/CAPN3/CAV3/CBL/CCL2/CD47/CEBPB/CLIC5/CLU/DLL1/DTNBP1/DVL1/EHD2/ENHO/EPHA3/FES/FXYD6/FYN/GEM/GJA1/GPER1/GRB10/HECW2/HIP1R/HOMER2/IGF1/IL13RA2/INHBA/INHBB/INPP5F/INPP5K/INSIG1/ITGAV/KCNA5/KCNB1/KCNE3/KCNE5/KCNJ2/KCNMA1/KIF20B/KLHL24/LG…	144
GO:0032870	BP	cellular response to hormone stimulus	63/1873	107/3976	0.00878847	ABHD2/AHCYL1/ATP2B1/AVPR1A/BMP4/CAMK2A/CAV2/CSRP3/CTSB/CTSH/EIF4EBP2/ENHO/FBXO32/FOXO1/GATA6/GPER1/GRB10/GRB2/HEYL/INHBB/INPP5K/IRS1/KLF9/LEPROT/LGR4/LMO2/MEF2C/NCK1/NCOA1/NCOA5/NR3C1/NR4A2/OXTR/PARK7/PID1/PPARD/PPARG/PTPN11/RAB10/RAB8B/RAMP1/RAMP2/RARA/RARRES2/RELA/RHOA/RNF14/SERPINB9/SFRP1/SMYD3/SOCS1/STAT1/STAT3/STAT5B/STAT6/THRA/TRIM72/TSHR/UGCG/YWHAH/ZBTB7A/ZDHHC7/ZNF366	63
GO:0048878	BP	chemical homeostasis	108/1873	194/3976	0.00879039	ABCA1/ABL1/ACKR2/ACKR3/ACP5/ADRA1A/AGTR1/ANGPTL4/APOA1/APP/ATP1B1/ATP2A2/ATP2B1/C2CD2L/C5AR1/CALCR/CAPN3/CAV1/CAV2/CAV3/CCR10/CEBPA/COX11/COX19/CSRP3/CTSH/CXCR4/DDX3X/EDNRB/F2RL2/FBN1/FITM2/FOXO1/FYN/GJA1/GPER1/GPI/GPIHBP1/HK2/HOMER2/IBTK/INPP5K/INSIG1/KCNB1/KDR/LETM2/LPAR4/LPCAT1/MAIP1/MCU/MET/MYOC/NCOA5/NPC1/P2RX7/PARK7/PDK1/PDK3/PKD2/PLCD3/PLCD4/PPARG/PRND/PSEN1/PTCH1/PTH1R/PTK2B/PTPN11/RAB11F…	108
GO:0061134	MF	peptidase regulator activity	28/1976	42/4173	0.00881242	APP/C3/CFLAR/CST3/CSTB/CTSC/CTSH/FBLN1/FGL2/FURIN/ITIH4/LXN/PCOLCE/RECK/RENBP/SERPINB1/SERPINB9/SERPINE1/SERPINF1/SERPING1/SFRP2/SLPI/SPINT2/TIMP1/TIMP2/TIMP3/TNFAIP8/VSIR	28
GO:0015079	MF	potassium ion transmembrane transporter activity	17/1976	23/4173	0.00885352	ATP1B1/KCNA5/KCNAB1/KCNAB2/KCNB1/KCNE3/KCNE5/KCNJ2/KCNK1/KCNMA1/KCNN3/KCNQ5/PKD2/SLC12A2/SLC12A4/SLC9A1/SLC9A6	17
GO:0008154	BP	actin polymerization or depolymerization	34/1873	53/3976	0.00892569	ACTR2/ARFGEF1/ARPC1B/ARPC5/AVIL/CAP1/CAPZA2/CAPZB/CDC42EP2/CDC42EP3/CDC42EP4/CFL1/CFL2/EPS8/ESAM/EVL/GRB2/HCLS1/HIP1R/KIRREL1/LMOD2/NCK1/NCK2/PFN2/PTK2B/RDX/RHOA/SWAP70/TMOD1/TMOD3/TMSB10/WASHC1/WASL/WIPF2	34
GO:0045637	BP	regulation of myeloid cell differentiation	29/1873	44/3976	0.00895103	C1QC/CASP8/CEBPB/DLL1/FADD/FES/FOS/GATA2/HOXA5/HSPA9/ID2/IL34/INHBA/ISG15/KLF10/MAPK14/MEF2C/NFKBIA/PIAS3/PTK2B/RARA/RASSF2/RUNX1/SFRP1/STAT1/STAT3/STAT5B/TGFB1/TRAF6	29
GO:1903037	BP	regulation of leukocyte cell-cell adhesion	29/1873	44/3976	0.00895103	BCL6/BMP4/CAV1/CEBPB/DPP4/DUSP10/DUSP3/FADD/IGFBP2/IRF1/LRRC32/MDK/NCK1/NCK2/NFAT5/PRKAR1A/RARA/RASGRP1/RELA/RHOA/SMAD7/SOCS1/SOCS5/STAT5B/TFRC/TGFB1/THY1/TRAF6/VSIR	29
GO:2000027	BP	regulation of animal organ morphogenesis	29/1873	44/3976	0.00895103	ABL1/ASPN/BMP4/BMPR1A/BMPR2/BTBD7/CAV3/DVL1/FGF1/LGR4/MAGED1/MDK/MLLT3/NFIB/NTN4/PTK7/PTN/RBPJ/ROR2/SFRP1/SFRP2/SIX1/SIX2/SMAD4/SPRY1/TBX2/TGFB1/TNFAIP3/WNT5A	29
GO:1901861	BP	regulation of muscle tissue development	21/1873	30/3976	0.00935142	BMP4/BMPR1A/DLL1/FGF9/GATA6/GJA1/HEY2/MAPK14/MEF2C/MSTN/MTM1/MYF6/MYOD1/MYOG/PPARGC1A/RBPJ/SIX1/SMAD4/TBX2/TGFB1/YBX3	21
GO:1902107	BP	positive regulation of leukocyte differentiation	21/1873	30/3976	0.00935142	BCL6/CASP8/DUSP10/FADD/FES/FOS/ID2/IL34/KLF10/MDK/PCID2/RARA/RASGRP1/RHOA/RUNX1/SOCS1/SOCS5/STAT5B/TGFB1/TRAF6/VSIR	21
GO:0007369	BP	gastrulation	25/1873	37/3976	0.0094153	ACVR2B/AMOT/BMP4/BMPR1A/BMPR2/COL5A2/DVL1/EPHA2/EXT1/GATA6/GJA1/GPI/HIRA/INHBA/ITGAV/PRKAR1A/SFRP1/SFRP2/SIX2/SMAD1/SMAD2/SMAD4/SOX17/SRF/WNT5A	25
GO:0032273	BP	positive regulation of protein polymerization	25/1873	37/3976	0.0094153	ACTR2/ARPC1B/ARPC5/CDC42EP2/CDC42EP3/CDC42EP4/CDKN1B/DRG1/EVL/FES/GRB2/HIP1R/KIRREL1/LMOD2/MET/NCK1/NCK2/PTK2B/RHOA/SLAIN2/TPPP/TPPP3/WASHC1/WASL/WIPF2	25
GO:0048839	BP	inner ear development	25/1873	37/3976	0.0094153	BMP4/BMPER/CDKN1B/CEBPA/DLL1/DVL1/FGF9/GATA2/GLI2/HEY2/INSIG1/LGR5/MYO6/PAFAH1B1/PROX1/PTK7/PTPN11/RBPJ/ROR2/SIX1/SLC9A3R1/SOBP/SPRY2/TTC39C/WNT5A	25
GO:0051961	BP	negative regulation of nervous system development	35/1873	55/3976	0.00961803	APP/BMPR1A/COL3A1/CTSC/DDX6/DLL1/EDNRB/EFNA1/HEY1/ID2/ID4/INPP5F/ITM2C/LBX1/MIB1/MTMR2/NEPRO/PAQR3/PBX1/PSEN1/PTN/PTPN9/RGMA/RHOA/RTN4/RTN4RL1/SEMA3G/SEMA6A/SEMA6D/SOX11/STAT3/THY1/VIM/WNT5A/YWHAH	35
GO:0051015	MF	actin filament binding	29/1976	44/4173	0.00978979	ABL1/ACTN1/ACTN4/ACTR2/AIF1L/ARPC1B/ARPC5/AVIL/CFL1/CFL2/CORO1C/CORO2B/CTNNA1/FSCN1/HIP1R/MACO1/MYH4/MYL4/MYO6/NEBL/PANX1/PLS3/SYNE2/TMEM201/TMOD1/TPM1/VCL/WIPF2/ZNF185	29
GO:0001885	BP	endothelial cell development	12/1873	15/3976	0.00980268	F11R/IKBKB/MET/PDE2A/PECAM1/PPP1R16B/RAP1A/RAP2C/ROBO4/S1PR3/STC1/VCL	12
GO:0001947	BP	heart looping	12/1873	15/3976	0.00980268	DLL1/GJA1/LBX1/MEF2C/MIB1/PKD2/PSEN1/SOX17/SRF/TBX2/TBX3/WNT5A	12
GO:0006940	BP	regulation of smooth muscle contraction	12/1873	15/3976	0.00980268	ADRA1A/ADRA2A/ADRA2B/ADRB2/ATP2B1/GPER1/GUCY1A1/KCNMA1/RGS2/RHOA/SRF/TRPC1	12
GO:0030501	BP	positive regulation of bone mineralization	12/1873	15/3976	0.00980268	ACVR2B/ATP2B1/BMP4/BMPR1A/BMPR1B/BMPR2/ISG15/MEF2C/P2RX7/PTN/TGFB1/TGFB3	12
GO:0032231	BP	regulation of actin filament bundle assembly	12/1873	15/3976	0.00980268	ABL1/ACTG1/EPHA1/INPP5K/MET/MYOC/PRKN/RGCC/RHOA/S100A10/SWAP70/TGFB3	12
GO:0045669	BP	positive regulation of osteoblast differentiation	12/1873	15/3976	0.00980268	ACVR2B/BMP4/BMPR1A/BMPR1B/BMPR2/CEBPA/CEBPB/MEF2C/SFRP2/SMAD1/SOX11/ZHX3	12
GO:0048546	BP	digestive tract morphogenesis	12/1873	15/3976	0.00980268	ACVR2B/BMP4/EPHB3/GLI2/ID2/SFRP1/SFRP2/SIX2/SMAD2/SOX11/SOX17/WNT5A	12
GO:0060324	BP	face development	12/1873	15/3976	0.00980268	CRISPLD1/MAP2K2/PLEKHA1/PTPN11/RARA/RRAS/SRF/TGFB1/TGFB3/TIPARP/WNT5A/ZFAND5	12
GO:0043583	BP	ear development	30/1873	46/3976	0.00983983	BMP4/BMP5/BMPER/CDKN1B/CEBPA/DLL1/DVL1/FGF9/GATA2/GLI2/HEY2/INSIG1/LGR5/MYO6/PAFAH1B1/PRKRA/PROX1/PTK7/PTPN11/RBPJ/ROR2/RPL38/SIX1/SIX2/SLC9A3R1/SOBP/SPRY2/TCF15/TTC39C/WNT5A	30
GO:0051346	BP	negative regulation of hydrolase activity	30/1873	46/3976	0.00983983	ABL1/AMOT/ANGPTL4/ARFGEF1/BCL2L12/CFLAR/DDX3X/IKBKB/LAMTOR5/MNAT1/PARK7/PCID2/PLIN5/RECK/RGS2/SERPINB9/SERPINE1/SERPINF1/SERPING1/SFRP2/SIAH2/SPRED1/SPRY1/SPRY2/TERF2/THBS1/TIMP1/TIMP2/TIMP3/WNT9A	30
GO:0080134	BP	regulation of response to stress	127/1873	232/3976	0.00988027	ABL1/ACKR3/ACP5/ACTG1/ACTR2/ADORA1/APOD/APP/ARFGEF1/BCL2L1/BCL2L12/BCL6/BID/BMPR1A/CAV3/CD47/CD74/CD9/CDC37/CEBPA/CEBPB/CEBPG/CHORDC1/CLU/CTSC/DTNBP1/DUSP10/DUSP3/EFHD1/FADD/FBLN5/FBXO4/FBXO7/FEM1B/FH/FIGNL1/FUS/GADD45B/GADD45G/GPATCH3/GPER1/HBEGF/HELB/HIPK3/IER5/IFIT1/IL17RB/IL33/INPP5F/INSIG1/KLHL31/LTBR/MAGI3/MAP2K2/MAP3K7/MAP4K2/MAPK14/MAPK8IP1/MCL1/MDK/MEF2C/MET/NCK1/NCK2/NECTIN2/NFKBIA/NT5E…	127
GO:1901652	BP	response to peptide	49/1873	81/3976	0.00998161	AHCYL1/APP/ATP2B1/CACNA2D1/CACNB1/CAMK2A/CAV2/CSRP3/EGR1/EIF4EBP2/ENHO/FOXO1/FYN/GJA1/GPER1/GRB10/GRB2/IGFBP2/IGFBP3/IGFBP5/INHBB/INPP5K/IRS1/KBTBD2/LEPROT/MAPK14/NCK1/NCOA5/NFKBIA/NR4A2/PID1/PPARG/PSEN1/PTPN11/RAB10/RAB8B/RARRES2/RELA/SCAP/SOCS1/STAT1/STAT3/STAT5B/STAT6/TNFAIP3/TRIM72/TSHR/VIM/ZDHHC7	49

## Sheet: LW45_pathways
ID	Description	GeneRatio	BgRatio	pvalue	geneID	Count
ssc04530	Tight junction	15/275	103/4261	0.00223209	100517284/100153106/100157729/100516384/100521992/100520043/100153161/396904/100512083/100512009/100522059/397470/397089/110260417/100154503	15
ssc05165	Human papillomavirus infection	25/275	219/4261	0.00330251	780426/100626716/100153454/100101551/100157729/100516384/100513691/100625784/100192436/100037284/100156773/110257482/100514785/100626233/100512009/100522059/100158154/397470/397089/102160080/100518262/110260417/396655/397460/102161705	25
ssc04390	Hippo signaling pathway	15/275	108/4261	0.00357411	780426/100523778/100157729/100516384/100513691/100625784/100520334/100512009/100522059/397470/397089/110260417/100524741/100216478/397400	15
ssc04144	Endocytosis	21/275	179/4261	0.00503953	100620812/100523962/100521141/100516767/100512857/100515446/100622420/100621933/100738636/102159800/100512083/100512009/100522059/100737127/100622795/100156344/100152415/100154503/100152918/100520136/100514743	21

## Sheet: LW70_pathways
ID	Description	GeneRatio	BgRatio	pvalue	geneID	Count
ssc04360	Axon guidance	32/375	136/4261	1.22489e-07	100154343/396691/494460/100151886/100513721/100624619/100519989/100188979/100154222/100337659/397019/100286859/100522059/100623707/100624791/102167153/100627579/100517310/100517681/100620398/100624508/100523915/100157653/100152598/100512275/100625712/100522008/110259360/100511850/100623414/100157825/100627056	32
ssc04015	Rap1 signaling pathway	26/375	150/4261	0.000509573	503661/396730/100514612/100522926/100513084/397657/100513721/100521609/100511480/100516976/100525120/397019/396810/100621398/100738968/503666/100522059/100515267/100524161/100623707/100152679/100516581/102165436/100157762/492313/100524587	26
ssc04020	Calcium signaling pathway	24/375	135/4261	0.000571048	503661/100526167/100623420/100518733/100522926/100511150/397243/397457/414911/100525789/100521609/100525120/100523996/397454/396848/100738968/100519209/100515267/100524161/100152679/100516581/100152612/100155053/100622020	24
ssc04350	TGF-beta signaling pathway	15/375	74/4261	0.00160934	100152307/397282/100113425/100155536/396691/414836/100144508/100627243/100155304/100521305/100153584/396665/100625732/492313/100524417	15
ssc05100	Bacterial invasion of epithelial cells	12/375	53/4261	0.00173309	100521464/100626582/100153974/397657/100622420/100522109/100511026/100521992/100155091/397019/100623707/102167153	12
ssc04310	Wnt signaling pathway	19/375	111/4261	0.00330337	397657/100517978/100517445/110262227/100156029/100518646/100135663/100521736/100152679/100516581/100520620/100154208/100154008/100155208/100516027/100145890/100157791/100521912/100627056	19
ssc04390	Hippo signaling pathway	18/375	108/4261	0.0056088	100622590/100113425/100155536/396691/100153974/397657/100516384/100157790/110262227/100738579/100522059/100155304/100521305/100216478/396665/100521912/100627056/780440	18
ssc05205	Proteoglycans in cancer	23/375	152/4261	0.00644455	100512728/100514612/397657/100525789/100514491/110262227/100511026/100521992/100525120/100155091/397285/397019/397454/100621398/100623707/100525832/102167153/100155304/492313/100524587/100516456/100521912/100627056	23
ssc05412	Arrhythmogenic right ventricular cardiomyopathy	11/375	55/4261	0.00731057	100518733/100153974/397657/100155091/100626707/397285/397019/397592/100126859/100623668/100622020	11

## Sheet: LW100_pathways
ID	Description	GeneRatio	BgRatio	pvalue	geneID	Count
ssc05200	Pathways in cancer	232/2167	350/4261	8.52401e-10	100524544/100517503/100514402/100155970/100522613/100620994/100625423/100519976/100127478/100513811/100517932/100523324/100523725/100739604/397543/397536/100157974/594852/100622590/100113425/100154056/100519528/100626014/100516166/397674/397394/397244/595105/100518854/100155896/100738589/397162/100512048/100048953/100152215/397584/397307/100153454/100737091/100620215/100154421/100523778/100524037…	232
ssc04015	Rap1 signaling pathway	112/2167	150/4261	1.10087e-09	414396/397653/100517503/100514402/100155970/100522613/100620994/100625423/503661/100514741/100127478/100513811/397009/396730/100511744/100621541/100154056/100519528/100048953/100513084/100519699/100520706/100144501/100512036/100513721/397083/397070/100522873/100513162/100521609/100511480/397497/100152223/100525013/397643/100152116/396717/100153248/100127133/396763/100144419/397523/100144421/65440…	112
ssc04670	Leukocyte transendothelial migration	56/2167	67/4261	1.84583e-08	414396/397653/100513412/100517284/100514741/100514580/100520849/100621541/100517448/414737/100625166/100523778/100519699/494460/396659/100522817/100152815/100127138/100144419/397523/100144421/396750/100521477/397019/102166598/100520043/574062/100156630/397391/494458/100519360/396690/100157760/100152055/397236/396941/100621789/100622559/100623707/100152497/397184/102167153/100157507/100170851/1102…	56
ssc04510	Focal adhesion	109/2167	150/4261	2.48077e-08	414396/397653/100513412/100517284/100127478/100513811/100514580/100520849/100621541/100622590/397393/404693/100125375/641358/100738589/397162/100738123/100626716/100153454/100737091/100101551/100516642/396554/100524831/397083/397070/100514491/100518997/396763/791125/100192436/100126852/100525120/397491/100623256/100520350/397483/397059/100521477/100158200/110260578/100512676/100626707/397285/3970…	109
ssc05205	Proteoglycans in cancer	110/2167	152/4261	3.10895e-08	414396/397653/100127478/100513811/100157679/100512728/100523324/100626014/100516166/397674/397394/397244/404693/100125375/641358/100518854/100738589/100525150/100152215/100738123/100626716/100737993/396957/100524961/397070/100152815/397643/100153248/100514491/100518997/110262227/100337669/100520319/100157360/100513691/110255708/100625784/100511026/100525965/100516171/100192436/397564/100521992/10…	110
ssc04933	AGE-RAGE signaling pathway in diabetic complications	57/2167	71/4261	2.26531e-07	100519976/100127478/100513811/397244/397422/100738589/397584/100738123/100626716/100152001/100153454/100737091/100520726/396677/397077/396750/574062/100156630/445013/396610/397391/397318/397557/100621789/100622559/100623707/100157844/100152679/100516581/100627099/100521111/397119/100157745/100152497/397184/100622955/100524932/100627149/100135665/396945/100155304/397260/397142/396655/733648/397340…	57
ssc04360	Axon guidance	98/2167	136/4261	2.54759e-07	100524544/100154343/100522624/100515194/100523324/396691/100127483/100626085/100626014/100516166/397674/397394/445532/497233/494460/396659/100151886/100144501/100512036/100513721/100624619/100135673/100519989/100522873/100337658/100519549/100337659/100517028/100155631/791125/100144419/397523/100144421/100126852/100623256/397019/100627618/100156359/100154795/445013/654328/100157760/100192438/10019…	98
ssc04611	Platelet activation	65/2167	84/4261	4.12559e-07	414396/397653/100517503/100514402/100155970/100522613/100620994/100625423/100127478/100513811/100514580/100523324/100738123/100626716/100152001/100521609/791125/100522824/100144419/397523/100144421/654405/100049657/100216312/553100/444999/397483/397059/397019/397063/100517279/100155015/100152890/574062/100156630/445013/396848/100524288/397557/503666/100621789/100622559/100623707/100520687/1001529…	65
ssc04310	Wnt signaling pathway	81/2167	111/4261	1.23342e-06	100517932/100523725/100739604/449001/100157842/100626014/100516166/397674/397394/100738589/397162/100620215/100154421/100627651/100524037/100517445/100155713/100519672/100525170/100621038/100156226/100523218/100525205/110256599/110262227/100337669/100520319/100157360/100513691/110255708/100625784/100156029/100126852/100518646/100151994/100515777/100135663/396610/448810/397318/100134969/100739450/…	81
ssc04810	Regulation of actin cytoskeleton	104/2167	149/4261	1.39124e-06	100514879/414396/397653/100513412/100517284/100174962/100517932/100514580/100523324/100622228/100516509/100174964/100174965/100513228/100621541/445532/497233/494460/396659/100737986/100524831/397083/397070/100152815/100521609/100518103/397497/100152223/100525013/397643/100152116/396717/100153248/100127133/100525156/100522824/100157656/100521253/100520350/397483/397059/100521477/100158200/11026057…	104
ssc04390	Hippo signaling pathway	79/2167	108/4261	1.42575e-06	414396/397653/100626166/100158213/100517932/100523725/100739604/100622590/100113425/100151964/100155536/100169652/396691/100127483/100157842/100738589/397162/100048953/100625051/100523778/100157729/100523285/100525170/100621038/100523218/397497/100157790/110262227/100337669/100520319/100157360/100513691/110255708/100625784/100520334/100126852/654298/100415907/100738579/110256128/448810/100626194/…	79
ssc04350	TGF-beta signaling pathway	57/2167	74/4261	2.8279e-06	100152307/100152462/397282/448845/449001/100113425/100151964/100155536/100169652/396691/100127483/100620350/100620215/100524037/396957/100522677/100156226/414836/100526237/445002/654298/100626978/100144508/397093/397490/100627243/445013/448810/100623582/100510914/100515395/397656/397136/397470/110260638/100156429/100737299/396849/110259483/397016/100155304/397260/397142/100152069/100521305/100153…	57
ssc04022	cGMP-PKG signaling pathway	84/2167	118/4261	4.22608e-06	100517503/100514402/100155970/100522613/100620994/100625423/606743/100144471/399501/641353/733706/397357/100519976/100127478/100513811/396898/397245/396875/397636/100520061/100623420/100518733/100622149/100154056/100519528/100736562/100516663/100520468/100515635/397457/414911/100525156/100522824/100144419/397523/100144421/654405/100513345/100510956/553100/444999/396755/100512686/110255858/1005172…	84
ssc04010	MAPK signaling pathway	137/2167	208/4261	5.28893e-06	100127478/100513811/397009/396730/100521141/100518733/100513431/110259950/100622149/397377/100514316/100524021/733677/100525250/100519779/397244/100513084/100522469/100517416/100620494/100512983/100514374/100622968/100521473/110259213/100144501/100512036/100513721/397083/397070/100626141/100522873/397497/100152223/100525013/397643/100152116/396717/100153248/100127133/100514491/100518997/396763/10…	137
ssc05202	Transcriptional misregulation in cancer	83/2167	118/4261	1.03027e-05	100739621/100101922/397543/397536/100156549/100622590/397162/100515962/100152215/397584/397307/397360/100513197/100738665/100622968/100626141/100625364/100623208/100157726/100737938/100515914/396763/397077/100522185/733669/100621090/100152997/100622482/100156170/397232/100620451/654298/397491/448812/100157328/100154376/100174960/780436/100512825/100523949/106510466/100517170/733590/100517152/1005…	83
ssc05226	Gastric cancer	69/2167	96/4261	1.82378e-05	100127478/100513811/100517932/100523725/100739604/397543/100738589/100512048/100048953/100152215/397584/100523778/100513197/100525170/100621038/100153846/110261113/397083/397070/397497/100152223/100525013/397643/100152116/396717/110256599/110262227/100337669/100520319/100157360/100513691/110255708/100625784/100511026/733669/100621090/100152997/100192436/100126852/100525120/100515777/100525505/445…	69
ssc05165	Human papillomavirus infection	141/2167	219/4261	2.35731e-05	100127478/100513811/100517932/100101922/100518959/100525048/106504095/100154942/100156112/100523725/100739604/397543/397244/595105/100738589/397162/100512048/100152215/397584/100738123/100626716/100153454/100737091/100101551/100516642/396554/100736562/100516663/100520468/100515635/100620215/100157729/100525170/100621038/100153846/397083/397070/100627508/100156226/595129/397077/110262227/100337669…	141
ssc04020	Calcium signaling pathway	92/2167	135/4261	2.67039e-05	100517503/100514402/100620994/100625423/503661/100144471/397357/100519976/396875/397636/100520061/100623420/100525342/100518733/100513431/110259950/100622149/100154056/100519528/100626014/100516166/397674/397394/397436/396659/397243/397457/414911/397083/397070/100521609/397497/100152223/100525013/397643/100152116/396717/100153248/100127133/396763/654405/100049657/100525120/100523996/102164283/100…	92
ssc04151	PI3K-Akt signaling pathway	141/2167	220/4261	3.32432e-05	100127478/100513811/397009/396730/397536/100738589/397162/100512048/100141402/100152215/397584/100738123/100626716/100153454/100737091/100101551/100516642/396554/100736562/100516663/100520468/100515635/100513084/100144501/100512036/100513721/397083/397070/100627508/100522873/100521609/397497/100152223/100525013/397643/100152116/396717/100153248/100127133/396763/733621/397488/110261346/100154522/1…	141
ssc04024	cAMP signaling pathway	82/2167	119/4261	3.93689e-05	100113422/100523005/100517503/100514402/100155970/100522613/100620994/100625423/100511793/606743/503661/397357/100514741/100127478/100513811/100511744/396898/397245/396875/397636/100520061/100623420/100518733/100622149/100154056/100519528/100626014/100516166/397674/397394/100736562/100516663/100520468/100515635/100620215/397457/100156226/100521609/100144486/100516888/100144419/397523/100144421/10…	82
ssc05206	MicroRNAs in cancer	83/2167	121/4261	4.58454e-05	100524544/100517932/100101922/397543/110261428/100127483/397244/100738589/397162/100512048/100525150/100152215/397584/100620215/100505387/606746/100037301/100302109/100153846/110261113/100144501/100512036/100513721/397070/100156226/100152815/100525716/100286741/100192436/100622482/100156170/100624050/100101471/100512686/110255858/397063/100525505/445013/100517207/397648/654328/100153257/448810/10…	83
ssc04550	Signaling pathways regulating pluripotency of stem cells	60/2167	84/4261	8.66853e-05	100152307/100152462/397282/448845/100127478/100513811/100517932/100523725/100739604/100113425/100169652/396691/100127483/100525170/100621038/100151940/397643/100153248/100127133/110262227/100337669/100520319/100157360/100513691/110255708/100625784/100192436/100126852/654298/100626978/100144508/397491/100037294/397093/397490/397202/100524569/100525505/574062/100156630/445013/100517152/448810/10051…	60
ssc05224	Breast cancer	67/2167	96/4261	0.000109023	100127478/100513811/100517932/100523725/100739604/397543/100738589/100152215/100513197/100620481/100152163/100525170/100621038/100153846/110261113/397083/397070/397497/100152223/100525013/397643/100152116/396717/100153248/100144486/110256599/110262227/100337669/100520319/100157360/100513691/110255708/100625784/733669/100621090/100152997/100192436/100126852/100499567/100157952/100152404/100518256/…	67
ssc05418	Fluid shear stress and atherosclerosis	67/2167	96/4261	0.000109023	414396/397653/100152307/397282/448845/100127478/100513811/414411/100113425/100169652/396691/100127483/100154056/100519528/404693/100125375/641358/397422/414737/100522469/100144486/100525965/100152951/396750/100101471/100127355/397059/397285/397063/397311/100136900/100174959/100625946/100622769/100135663/574062/100156630/396610/100037273/733590/397391/100516343/397557/493772/100286873/100519764/39…	67
ssc04512	ECM-receptor interaction	44/2167	59/4261	0.000153635	100525150/397042/100738123/100626716/100153454/100737091/100101551/100516642/396554/100620392/100514970/100514332/106508661/100216312/100517288/100520350/397483/397059/100521477/100158200/110260578/100512676/100626707/397285/397019/397063/100521988/100134977/100037276/100037284/100154581/110257482/396707/101101688/100514785/100624264/100624725/100519770/397528/492313/100153940/100155108/397460/39…	44
ssc04520	Adherens junction	44/2167	59/4261	0.000153635	414396/397653/100513412/100517284/100514741/100513228/100048953/100620215/100523778/100519699/397070/100156226/100511480/100153248/791125/396755/100157656/100523918/100135663/445013/654328/397247/100038012/100512009/396667/100156181/100521277/100524973/100624854/100627149/396849/397260/397142/396583/100153151/100154503/100523899/100153922/396665/100038019/396974/100512789/100155782/100525017	44
ssc05142	Chagas disease	47/2167	64/4261	0.000173048	613133/100127478/100513811/100518846/445460/397072/595105/397422/397302/414381/595129/100144486/100144419/397523/100144421/654405/100049657/100152238/100126864/100101471/100127355/574062/100156630/445013/396610/396646/406188/396859/100621789/100622559/100623707/100152679/100516581/397656/397136/397470/397090/100135665/396945/100155304/397078/397084/397400/396665/100038019/397020/396629	47
ssc04072	Phospholipase D signaling pathway	64/2167	92/4261	0.000180401	100517503/100514402/100155970/100522613/100620994/100625423/100233171/100156632/100233172/100519976/100127478/100513811/100525342/100515446/110259845/100526190/100622701/100519533/100153921/100622538/100622420/397083/397070/100521609/791125/100511026/100513609/100525156/100522824/100049657/100192436/396755/396810/397509/100038017/100738399/100525505/445013/100519764/100515267/100524161/100627123/…	64
ssc05225	Hepatocellular carcinoma	77/2167	114/4261	0.000190657	414396/397653/100523570/100127478/100513811/100517932/100152904/100625757/100523725/100739604/397543/397536/100621103/100738589/100152215/100513197/100625938/100156555/100525170/100621038/100153846/110261113/397070/110256599/110262227/100337669/100520319/100157360/100513691/110255708/100625784/100511026/733669/100621090/100152997/100192436/100126852/100152951/100525120/100136900/100515777/1005255…	77
ssc04934	Cushing syndrome	68/2167	100/4261	0.000332143	100517503/100514402/100155970/100522613/100620994/100625423/100519976/396654/100517932/100627423/100523725/100739604/100518733/100513431/110259950/100622149/100626014/100516166/397674/397394/100738589/100512048/100152215/397584/100736562/100516663/100520468/100515635/100240719/403337/100525170/100621038/100153846/110261113/397070/100627128/110262227/100337669/100520319/100157360/100513691/1102557…	68
ssc04630	JAK-STAT signaling pathway	48/2167	67/4261	0.000394466	100127478/100513811/397536/100738589/397162/100152215/100518866/100524518/100620215/397083/397070/100156226/397488/100192436/396658/100152238/100126864/396657/397615/100156991/100738902/399522/100037294/397202/397648/448810/100519398/100519764/100627123/102166564/100519005/100511878/100621789/100622559/100623707/100157844/100170851/100307052/493186/100302367/100514187/100520187/100156602/10015704…	48
ssc04916	Melanogenesis	48/2167	67/4261	0.000394466	100517503/100514402/100155970/100522613/100620994/100625423/100154056/100519528/100626014/100516166/397674/397394/100736562/100516663/100520468/100620215/100525170/100621038/414911/100156226/110262227/100337669/100520319/100157360/100513691/110255708/100625784/100144419/397523/100144421/654405/100049657/100126852/396810/397509/100525505/445013/414902/100152679/100516581/396863/397184/100523899/10…	48
ssc04921	Oxytocin signaling pathway	70/2167	104/4261	0.000434582	414396/397653/100517503/100514402/100155970/100522613/100620994/100625423/100518733/100622149/397377/100514316/100524021/733677/100525250/100519779/100154056/100519528/100626014/100516166/397674/397394/100157312/100738589/100152215/100523723/397070/100144486/100144419/397523/100144421/654405/100049657/553100/444999/100517279/100155015/397293/100525505/445013/733590/396807/100157760/396848/1005242…	70
ssc04066	HIF-1 signaling pathway	56/2167	81/4261	0.000582228	100127478/100513811/100512013/397009/396730/100626014/100516166/397674/397394/100152215/397584/100620215/397083/397070/100153461/100523673/100152368/100627508/100738870/100156226/396763/396823/396696/100152344/494561/100152238/100126864/397491/399522/396755/100520196/100525505/445013/100517077/396859/397557/100516042/100286871/100516289/100621757/733601/100521394/407608/100621789/100622559/100623…	56
ssc04530	Tight junction	69/2167	103/4261	0.000586856	414396/397653/100513412/100517284/100174962/100514741/100158213/100513610/100523696/100174964/100174965/100738589/100621470/100625166/100737993/100157729/100510946/100152815/100127138/100521992/100524853/397019/102166598/100520043/110256128/100520932/396617/100622769/396610/100153161/494458/100627924/100524748/396904/396690/396807/100157760/100514504/100512083/397236/100512009/100522059/692192/39…	69
ssc04014	Ras signaling pathway	95/2167	148/4261	0.00059943	100524544/100627019/100514741/100127478/100513811/397009/396730/397536/100154056/100519528/100513084/100144501/100512036/100513721/397083/397070/100522873/100302363/100154449/100520314/397497/100152223/100525013/397643/100152116/396717/100153248/100127133/396763/100511026/100513609/110261346/100154522/102165618/100621275/100192436/100525120/397491/100101471/100127355/396755/397311/396810/397509/1…	95
ssc05217	Basal cell carcinoma	32/2167	42/4261	0.000654898	100517932/100523725/100739604/397543/100113425/100152215/100513197/100525170/100621038/110262227/100337669/100520319/100157360/100513691/110255708/100625784/733669/100621090/100152997/100520334/100516888/100126852/100525059/100518650/100627504/100623280/100523899/100153922/100521912/100511484/100627056/100512949	32
ssc04750	Inflammatory mediator regulation of TRP channels	40/2167	55/4261	0.000734686	100517503/100514402/100155970/100522613/100620994/100625423/100154056/100519528/100626014/100516166/397674/397394/654405/100049657/100523996/397491/100517279/100155015/110256149/100625946/574062/100156630/396610/100738968/450248/100621789/100622559/100623707/100520687/100152927/100152679/100516581/100152497/397378/733612/397184/100622955/100524932/100621326/100154503	40
ssc04261	Adrenergic signaling in cardiomyocytes	71/2167	107/4261	0.000745423	100152267/100517503/100514402/100155970/100522613/100620994/100625423/100144471/397357/100519976/100127478/100513811/396898/397245/396875/397636/100520061/100623420/100518733/100622149/397377/100514316/100524021/733677/100525250/100519779/100154056/100519528/100626014/100516166/397674/397394/100736562/100516663/100520468/100515635/100512363/100144419/397523/100144421/654405/100049657/397326/57406…	71
ssc00512	Mucin type O-glycan biosynthesis	13/2167	14/4261	0.00110796	100522653/100738545/100511419/100515515/100513992/100519410/100153028/100627600/100158205/106508649/100518180/445537/100627772	13
ssc05414	Dilated cardiomyopathy	48/2167	69/4261	0.0011505	414396/100152267/397653/100517503/100514402/100155970/100522613/100620994/100625423/396875/100518733/100622149/397377/100514316/100524021/733677/100525250/100519779/100620392/497636/100049657/397491/100520350/397483/397059/100521477/100158200/110260578/100512676/100626707/397285/397019/397063/100521988/100134977/100037276/100037284/396690/100515755/100623668/100622020/100152101/397078/397084/3974…	48
ssc04060	Cytokine-cytokine receptor interaction	58/2167	86/4261	0.00123345	100515346/100152307/100152462/397282/448845/100153279/100113425/100151964/100155536/100169652/396691/100127483/397422/780409/733623/100524518/100513084/494460/494467/414904/396659/397254/397488/396658/100152238/100126864/396657/397615/100156991/100738902/100518910/100156014/100152641/100518643/100737468/399522/100037294/397093/397490/100520196/399534/100738968/100525607/100519398/397078/397084/39…	58
ssc04270	Vascular smooth muscle contraction	58/2167	86/4261	0.00123345	733615/100517503/100514402/100155970/100522613/100620994/100625423/397195/503661/100144471/100519976/100523324/100525342/100518733/100622149/397172/100524227/100154056/100519528/397457/100525156/100522824/654405/100049657/553100/444999/100517279/100155015/397434/100154587/100525505/445013/100627924/100524748/396904/396807/100157760/396848/100524288/493772/100512698/100520687/100152927/100152679/1…	58
ssc04926	Relaxin signaling pathway	58/2167	86/4261	0.00123345	733615/100517503/100514402/100155970/100522613/100620994/100625423/100127478/100513811/100521141/100738123/100626716/100152001/100153454/100737091/100736562/100516663/100520468/100515635/414911/397070/100144486/100144419/397523/100144421/100049657/110261346/100154522/102165618/100621275/100192436/100525505/574062/100156630/445013/396610/397391/406188/396859/397557/100621789/100622559/100623707/10…	58
ssc05222	Small cell lung cancer	49/2167	71/4261	0.00135191	100127478/100513811/397543/397536/100622590/397244/100738589/100512048/100152215/397584/100153454/100737091/100513197/100153846/110261113/733669/100621090/100152997/100101471/100127355/397483/397059/100158200/397285/397019/100154581/110257482/396707/101101688/100514785/100624264/100517170/448810/406188/396859/100621789/100622559/100623707/100518650/102167153/396710/100151828/100135665/397306/4454…	49
ssc05100	Bacterial invasion of epithelial cells	38/2167	53/4261	0.00154936	414396/397653/100174962/100521464/100626582/100174964/100174965/100621541/404693/100125375/641358/100518854/100048953/100187581/100523778/100737993/100153921/100622538/100622420/100524831/100522109/100624052/100511026/100521992/100623256/397019/654328/100621789/100622559/100623707/102167153/110256718/100627149/396849/100154503/396974/100512789/100525017	38
ssc04380	Osteoclast differentiation	52/2167	77/4261	0.00208316	397414/100127478/100513811/397638/100736562/100513084/100513532/100144486/110261009/100525205/100623777/791125/100513609/100192436/396658/100152238/100126864/100101471/100127355/397063/397202/100625946/100520402/100135663/574062/100156630/445013/396610/414902/100152055/397318/100134969/406188/100621789/100622559/100623707/397671/397241/100627149/100135665/100307052/493186/100518718/396655/1001561…	52
ssc04971	Gastric acid secretion	34/2167	47/4261	0.00213082	414396/397653/100517503/100514402/100155970/100522613/100620994/100625423/396898/397245/100154056/100519528/100626014/100516166/397674/397394/100152815/100144419/397523/100144421/654405/100049657/100517279/100155015/397293/100627197/397326/396848/100524288/100152679/100516581/397184/397203/397458	34
ssc05220	Chronic myeloid leukemia	46/2167	67/4261	0.00222748	100524544/100127478/100513811/397543/397536/100157974/100518854/100738589/100152215/397584/100154421/100513197/100153846/110261113/100513609/733669/100621090/100152997/100192436/100622482/100156170/100101471/100127355/100525505/445013/100518275/448810/406188/100621789/100622559/100623707/100518650/100170851/100151828/100135665/100512633/397260/397142/100520187/100156602/397340/397078/397084/39740…	46
ssc05410	Hypertrophic cardiomyopathy	46/2167	67/4261	0.00222748	613133/414396/100152267/397653/396875/100518733/100622149/397377/100514316/100524021/733677/100525250/100519779/100620392/497636/397491/100520350/397483/397059/100521477/100158200/110260578/100512676/100626707/397285/397019/397063/100521988/100134977/100037276/100037284/396690/100515755/100156537/414426/100515868/397149/100623668/100622020/100152101/397078/397084/397400/100622450/100037999/396693	46
ssc05218	Melanoma	37/2167	52/4261	0.00222787	100127478/100513811/397543/100738589/100048953/100152215/100513197/100153846/110261113/397083/397070/397497/100152223/100525013/397643/100152116/396717/100153248/733669/100621090/100152997/100525120/397491/100525505/445013/654328/414902/100519764/100515267/100524161/100627123/102166564/100621789/100622559/100623707/100518650/100151828	37
ssc04710	Circadian rhythm	22/2167	28/4261	0.00239458	100037286/100514873/100626912/100157842/100628097/100736562/100517750/100625051/100524037/100152980/100523218/100521893/641342/100154609/100156537/414426/100515868/397149/110260638/100156637/100622477/110259483	22
ssc04928	Parathyroid hormone synthesis, secretion and action	47/2167	69/4261	0.00257791	100517503/100514402/100155970/100522613/100620994/100625423/100521141/100152215/100736562/100516663/100520468/100515635/397070/100520726/100153248/100144486/100525156/100522824/100144419/397523/100144421/654405/100049657/397564/100517279/100155015/100515777/100518227/445013/100037273/733590/100156714/100514105/100153257/100157120/396825/100037941/100037967/100152679/100516581/100519446/397184/397…	47
ssc04974	Protein digestion and absorption	35/2167	49/4261	0.00262605	396898/397245/100156689/100158059/100620394/100737666/100624675/100738123/100626716/102159686/100152001/100153454/100737091/397533/397532/397531/100101551/100516642/397430/397476/397492/100628118/397168/397326/100511536/100515678/641348/100514926/100511947/100525644/100144588/100037972/100522330/100622020/100152101	35
ssc04218	Cellular senescence	73/2167	114/4261	0.00276449	100127478/100513811/100101922/100157842/100154056/100519528/397027/397393/100135668/100738589/397162/100512048/100155762/100152215/100192447/100153846/110261113/100522677/100627508/100302363/100523218/397077/733621/733669/100621090/100152997/100156877/100627515/100515770/448812/100517279/100155015/100525505/110256149/100625946/574062/100156630/445013/100521986/100153794/100157175/448810/397318/10…	73
ssc04152	AMPK signaling pathway	61/2167	94/4261	0.0038387	397324/100154993/100144471/100127478/100513811/100620726/100519104/100157312/100738589/399527/399528/100736562/100516663/100520468/100515635/100523723/100627508/397561/100134828/397077/733621/100144446/397491/396755/100512686/110255858/397583/100135663/497060/100233197/100516289/100158056/100621757/733601/100521394/100621789/100622559/100623707/397671/397013/397656/397136/397470/397090/102160080/…	61
ssc04919	Thyroid hormone signaling pathway	61/2167	94/4261	0.0038387	414396/397653/100127478/100513811/396898/397245/396875/100113425/100738589/100620215/100156226/397077/100126852/100622482/100156170/396696/397285/397063/100524215/100626923/100525505/445013/100151978/100515423/414430/100519234/100520327/448810/574068/100135658/100135659/100628075/100153369/102158881/100144522/100621757/733601/100521394/100621789/100622559/100623707/100152679/100516581/100627099/1…	61
ssc04935	Growth hormone synthesis, secretion and action	55/2167	84/4261	0.00446047	100517503/100514402/100155970/100522613/100620994/100625423/100127478/100513811/100621541/100518733/100622149/100736562/100516663/100520468/100515635/100620215/100156226/100144486/397488/100144419/397523/100144421/654405/100049657/100192436/100126852/397491/448812/100512686/110255858/100517279/100155015/100525505/110256149/100625946/396617/574062/100156630/445013/396610/100621789/100622559/100623…	55
ssc04925	Aldosterone synthesis and secretion	45/2167	67/4261	0.00479737	100517503/100514402/100155970/100522613/100620994/100625423/100519976/396898/397245/397636/100520061/100623420/100518733/100513431/110259950/100622149/100154056/100519528/100626014/100516166/397674/397394/100736562/100516663/100520468/100515635/403337/100520824/100627176/654405/100049657/100517279/100155015/397583/100157120/100737701/100152679/100516581/396863/397184/100524932/102165436/100517036…	45
ssc04923	Regulation of lipolysis in adipocytes	25/2167	34/4261	0.00584376	100517503/100514402/100155970/100522613/100620994/100625423/606743/397357/100127478/100513811/100144419/397523/100144421/100049657/396755/100512686/110255858/397583/100233193/100621789/100622559/100623707/733640/397541/397560	25
ssc04979	Cholesterol metabolism	20/2167	26/4261	0.00586724	100152112/397628/397691/397576/100126282/100125967/100142668/100233189/100514839/399654/397591/397410/100515995/397018/100628166/106504120/396592/100623614/100144536/397651	20
ssc04668	TNF signaling pathway	51/2167	78/4261	0.00633566	100127478/100513811/100738193/100622590/100154896/397244/595105/397422/397360/414381/100736562/100516663/100520468/100515635/100513084/414904/100628179/595129/100144486/396750/100101471/100127355/396611/100156773/110256149/100625946/100520402/100622769/100135663/574062/100156630/445013/396610/406188/100621789/100622559/100623707/100135665/100153263/100626270/100623751/493186/100156182/100622156/3…	51
ssc05135	Yersinia infection	63/2167	99/4261	0.00647441	414396/397653/100174962/100127478/100513811/100523324/100515652/100516509/100174964/100174965/100513228/100621541/397422/100524831/100522109/100624052/100144486/654405/100126852/100101471/100127355/100521477/397019/100627618/100525505/110256149/100625946/100135663/574062/100156630/445013/396610/396646/397318/100134969/100739450/406188/100621789/100622559/100623707/102167387/100521362/100154766/10…	63
ssc04613	Neutrophil extracellular trap formation	41/2167	61/4261	0.00684435	414396/397653/100127478/100513811/100462749/397072/100048955/100156049/100151985/397263/100515607/100512769/100141311/100622482/100515581/100156170/100624050/100627559/100523163/397059/397063/100525505/100135663/574062/100156630/445013/100152055/100621789/100622559/100623707/100152679/100516581/100152497/100152612/397184/100627149/100135665/100517196/100154503/397651/399543	41
ssc04931	Insulin resistance	52/2167	80/4261	0.00699915	100154993/100127478/100513811/399527/399528/100736562/100516663/100520468/100515635/397077/100126852/100101471/396755/100512686/110255858/396610/100156510/406188/397557/100621789/100622559/100623707/397239/397013/100329221/397378/733612/100518588/100515931/641349/100521997/100156537/414426/100515868/397149/100622955/100524932/100621326/100157517/396667/100170851/100521277/733659/100135665/1005239…	52
ssc05215	Prostate cancer	45/2167	68/4261	0.00728142	100127478/100513811/100738589/100512048/100152215/397584/100736562/100516663/100520468/100515635/100620215/100153846/110261113/397083/397070/100156226/100625364/100623208/100153248/397077/100192436/100126852/397491/100101471/100127355/100525505/445013/406188/100519764/100515267/100524161/100627123/102166564/100621789/100622559/100623707/397121/396985/100151828/100135665/100520187/100156602/100523…	45
ssc04725	Cholinergic synapse	43/2167	65/4261	0.00870003	100621099/100517503/100514402/100155970/100522613/100620994/100625423/100127478/100513811/100518733/100622149/100626014/100516166/397674/397394/100151989/100736562/100516663/100520468/100515635/100144486/791125/100144419/397523/100144421/654405/110261346/100154522/102165618/100621275/100517279/100155015/397293/397326/100526228/100154391/445013/100621789/100622559/100623707/100152679/100516581/397…	43
ssc05145	Toxoplasmosis	47/2167	72/4261	0.0090131	100127478/100513811/397536/100622590/397244/595105/100144419/397523/100144421/100511890/100152238/100126864/100101471/100127355/396657/100158200/397019/397202/100154581/110257482/396707/101101688/100514785/100624264/100125555/110256149/100625946/100135663/574062/100156630/445013/396610/396646/406188/396859/100152612/100135665/100037921/100307052/396655/733648/100156182/397078/397084/397400/397020…	47
ssc05412	Arrhythmogenic right ventricular cardiomyopathy	37/2167	55/4261	0.00979043	414396/397653/100157406/396875/100518733/100622149/397377/100514316/100524021/733677/100525250/100519779/100523778/100620392/497636/100156744/100518636/100520350/397483/397059/100521477/100158200/110260578/100512676/100626707/397285/397019/397063/100521988/100134977/100037276/100037284/100623668/100622020/100152101/100523899/100153922	37

## Sheet: common_Go_terms
ID	ONTOLOGY	Description	GeneRatio	BgRatio	pvalue	geneID	Count
GO:0022603	BP	regulation of anatomical structure morphogenesis	9/37	208/3976	8.5219e-05	KIT/LZTS1/MYF6/P2RY1/PDCL3/PRKN/PTN/SIPA1L1/SPRY2	9
GO:0060284	BP	regulation of cell development	8/37	184/3976	0.000219502	DUSP10/ID4/LZTS1/MYF6/PRKN/PTN/SIPA1L1/SOX11	8
GO:0009653	BP	anatomical structure morphogenesis	13/37	493/3976	0.000294563	ID4/KIT/LZTS1/MYF6/P2RY1/PDCL3/PID1/PRKN/PTN/SIPA1L1/SOX11/SPRY2/TMOD3	13
GO:0014013	BP	regulation of gliogenesis	3/37	15/3976	0.00031265	ID4/PTN/SOX11	3
GO:0030036	BP	actin cytoskeleton organization	7/37	162/3976	0.000599635	HCLS1/KIT/PDCL3/PRKN/SIPA1L1/SORBS2/TMOD3	7
GO:0048709	BP	oligodendrocyte differentiation	3/37	19/3976	0.000648964	DUSP10/ID4/PTN	3
GO:0010001	BP	glial cell differentiation	4/37	44/3976	0.000660681	DUSP10/ID4/PTN/SOX11	4
GO:0045664	BP	regulation of neuron differentiation	6/37	120/3976	0.000720264	ID4/LZTS1/PRKN/PTN/SIPA1L1/SOX11	6
GO:0050773	BP	regulation of dendrite development	3/37	21/3976	0.000879382	LZTS1/PTN/SIPA1L1	3
GO:0022604	BP	regulation of cell morphogenesis	5/37	84/3976	0.000956546	KIT/LZTS1/P2RY1/PRKN/SIPA1L1	5
GO:0030029	BP	actin filament-based process	7/37	176/3976	0.000985012	HCLS1/KIT/PDCL3/PRKN/SIPA1L1/SORBS2/TMOD3	7
GO:0050793	BP	regulation of developmental process	12/37	485/3976	0.000985613	DUSP10/ID4/KIT/LZTS1/MYF6/P2RY1/PDCL3/PRKN/PTN/SIPA1L1/SOX11/SPRY2	12
GO:0072089	BP	stem cell proliferation	3/37	22/3976	0.00101172	ID4/PTN/SOX11	3
GO:0003008	BP	system process	8/37	233/3976	0.00108034	KCNMA1/KIT/NCALD/P2RY1/PRKN/PTN/SPRY2/TMOD3	8
GO:0007010	BP	cytoskeleton organization	9/37	297/3976	0.00123051	HCLS1/KIT/PARD6G/PDCL3/PRKN/SIPA1L1/SORBS2/SPRY2/TMOD3	9
GO:0048813	BP	dendrite morphogenesis	3/37	24/3976	0.00131276	LZTS1/PTN/SIPA1L1	3
GO:0042063	BP	gliogenesis	4/37	54/3976	0.00144021	DUSP10/ID4/PTN/SOX11	4
GO:0048468	BP	cell development	10/37	376/3976	0.0017109	DUSP10/ID4/KIT/LZTS1/MYF6/PRKN/PTN/SIPA1L1/SOX11/TMOD3	10
GO:2000026	BP	regulation of multicellular organismal development	10/37	377/3976	0.00174595	DUSP10/ID4/LZTS1/MYF6/PDCL3/PRKN/PTN/SIPA1L1/SOX11/SPRY2	10
GO:0050767	BP	regulation of neurogenesis	6/37	151/3976	0.00238005	ID4/LZTS1/PRKN/PTN/SIPA1L1/SOX11	6
GO:0045595	BP	regulation of cell differentiation	9/37	330/3976	0.00258008	DUSP10/ID4/LZTS1/MYF6/PRKN/PTN/SIPA1L1/SOX11/SPRY2	9
GO:0032989	BP	cellular component morphogenesis	6/37	155/3976	0.00271698	LZTS1/PID1/PRKN/PTN/SIPA1L1/TMOD3	6
GO:0031344	BP	regulation of cell projection organization	5/37	113/3976	0.00357694	LZTS1/PRKN/PTN/SIPA1L1/SPRY2	5
GO:0048863	BP	stem cell differentiation	3/37	34/3976	0.00364062	KIT/PTN/SOX11	3
GO:0016358	BP	dendrite development	3/37	36/3976	0.00428876	LZTS1/PTN/SIPA1L1	3
GO:0045685	BP	regulation of glial cell differentiation	2/37	11/3976	0.0043966	ID4/PTN	2
GO:0072091	BP	regulation of stem cell proliferation	2/37	11/3976	0.0043966	PTN/SOX11	2
GO:0090075	BP	relaxation of muscle	2/37	11/3976	0.0043966	KCNMA1/P2RY1	2
GO:0051960	BP	regulation of nervous system development	6/37	171/3976	0.00443617	ID4/LZTS1/PRKN/PTN/SIPA1L1/SOX11	6
GO:0048814	BP	regulation of dendrite morphogenesis	2/37	12/3976	0.0052451	LZTS1/SIPA1L1	2
GO:0032879	BP	regulation of localization	10/37	438/3976	0.00530789	DUSP10/KCNMA1/KIT/P2RY1/PARD6G/PID1/PRKN/PTN/SOX11/SPRY2	10
GO:0050678	BP	regulation of epithelial cell proliferation	4/37	78/3976	0.00554008	DUSP10/PDCL3/PTN/SOX11	4
GO:0032990	BP	cell part morphogenesis	5/37	126/3976	0.00570172	LZTS1/PID1/PRKN/PTN/SIPA1L1	5
GO:0010975	BP	regulation of neuron projection development	4/37	82/3976	0.00661559	LZTS1/PRKN/PTN/SIPA1L1	4
GO:0050679	BP	positive regulation of epithelial cell proliferation	3/37	43/3976	0.00708898	PDCL3/PTN/SOX11	3
GO:0000902	BP	cell morphogenesis	6/37	190/3976	0.0074045	KIT/LZTS1/P2RY1/PRKN/PTN/SIPA1L1	6
GO:0007519	BP	skeletal muscle tissue development	3/37	44/3976	0.00755935	METTL8/MYF6/SOX11	3
GO:0060538	BP	skeletal muscle organ development	3/37	45/3976	0.00804785	METTL8/MYF6/SOX11	3
GO:0007612	BP	learning	2/37	15/3976	0.00819925	PRKN/PTN	2
GO:0061515	BP	myeloid cell development	2/37	15/3976	0.00819925	KIT/TMOD3	2
GO:0070373	BP	negative regulation of ERK1 and ERK2 cascade	2/37	16/3976	0.00931595	DUSP10/SPRY2	2
GO:0005267	MF	potassium channel activity	2/40	16/4173	0.00987676	KCNAB2/KCNMA1	2

## Sheet: common_pathways
ID	Description	GeneRatio	BgRatio	pvalue	geneID	Count
ssc04015	Rap1 signaling pathway	6/51	150/4261	0.00838304	100511480/396810/503666/100522059/100515267/100157762	6
