# Supplementary material for: The landscape of chromatin accessibility in skeletal muscle during embryonic development in pigs
Source: J Anim Sci Biotechnol. 2021 May 3;12:56. doi: 10.1186/s40104-021-00577-z (PMC8091695; doi:10.1186/s40104-021-00577-z)
Supplement: Supplementary file 5 — Additional file 5: Table S4. GO and KEGG pathway analyses of common ACRs with DPIs. LW70vsLW45_GO, LW100vsLW70_GO and LW100vsLW45_GO: results from the GO analyses of common ACRs with DPIs identified from the LW70 vs LW45, LW100 vs LW70 and LW100 vs LW45 comparisons, respectively; LW70vsLW45_pathways, LW100vsLW70_pathways and LW100vsLW45_pathways: results from the KEGG pathway analyses of common ACRs with DPIs identified from the LW70 vs LW45, LW100 vs LW70 and LW100 vs LW45 comparisons, respectively. common_GO_terms: results from the GO analyses of common genes among three comparisons. [file 40104_2021_577_MOESM5_ESM.xlsx]

## Sheet: LW70vsLW45_GO
ID	ONTOLOGY	Description	GeneRatio	BgRatio	pvalue	geneID	Count
GO:0035264	BP	multicellular organism growth	3/34	28/3976	0.00161772	RMI1/PLAG1/FTO	3
GO:0007019	BP	microtubule depolymerization	2/34	11/3976	0.00372027	MID1IP1/STMN1	2
GO:0046839	BP	phospholipid dephosphorylation	2/34	13/3976	0.00521979	PLPP4/PLPP1	2
GO:0061337	BP	cardiac conduction	2/34	13/3976	0.00521979	CACNA2D1/MEF2A	2
GO:0048738	BP	cardiac muscle tissue development	3/34	43/3976	0.00558375	NDUFV2/MEF2A/NEBL	3
GO:0055006	BP	cardiac cell development	2/34	17/3976	0.00890849	MEF2A/NEBL	2
GO:0055013	BP	cardiac muscle cell development	2/34	17/3976	0.00890849	MEF2A/NEBL	2
GO:0032989	BP	cellular component morphogenesis	5/34	155/3976	0.00940388	SLITRK3/STMN1/MEF2A/PID1/NEBL	5
GO:0035637	BP	multicellular organismal signaling	2/34	18/3976	0.00996865	CACNA2D1/MEF2A	2

## Sheet: LW100vsLW70_GO
ID	ONTOLOGY	Description	GeneRatio	BgRatio	pvalue	geneID	Count
GO:0048667	BP	cell morphogenesis involved in neuron differentiation	23/284	106/3976	8.98142e-07	SLITRK3/MEF2A/SLITRK4/PLPPR4/SIPA1L1/STMN1/PTPN11/EXT1/PTPRZ1/ALCAM/FYN/CHODL/ETV1/BMPR1B/CDH11/VLDLR/CXCL12/APP/ISLR2/NR4A2/MAP1B/RTN4/B4GALT5	23
GO:0000902	BP	cell morphogenesis	33/284	190/3976	9.18732e-07	SLITRK3/MEF2A/SH3GL2/SLITRK4/PLPPR4/STC1/SIPA1L1/CDH5/RHOQ/STMN1/PROX1/PTPN11/EXT1/PTPRZ1/ALCAM/FYN/CHODL/ETV1/TBC1D20/P2RX7/BMPR1B/CDH11/ANXA1/VLDLR/CXCL12/APP/ISLR2/NR4A2/MAP1B/BCL6/RTN4/VEGFA/B4GALT5	33
GO:0000904	BP	cell morphogenesis involved in differentiation	26/284	132/3976	1.24524e-06	SLITRK3/MEF2A/SLITRK4/PLPPR4/STC1/SIPA1L1/STMN1/PROX1/PTPN11/EXT1/PTPRZ1/ALCAM/FYN/CHODL/ETV1/TBC1D20/BMPR1B/CDH11/VLDLR/CXCL12/APP/ISLR2/NR4A2/MAP1B/RTN4/B4GALT5	26
GO:0003013	BP	circulatory system process	19/284	79/3976	1.60709e-06	CHRM3/ADRA1D/MEF2A/SH3GL2/HRH1/STC1/NCALD/NPY1R/KCNMA1/RGS2/KCNE4/SMAD7/GUCY1A1/FYN/RNLS/GJA1/GJA5/ATP1B1/TCAP	19
GO:0048812	BP	neuron projection morphogenesis	24/284	118/3976	1.78909e-06	SLITRK3/MEF2A/SH3GL2/SLITRK4/PLPPR4/SIPA1L1/STMN1/PTPN11/EXT1/PTPRZ1/ALCAM/FYN/CHODL/ETV1/BMPR1B/CDH11/VLDLR/CXCL12/APP/ISLR2/NR4A2/MAP1B/RTN4/B4GALT5	24
GO:0120039	BP	plasma membrane bounded cell projection morphogenesis	24/284	121/3976	2.8678e-06	SLITRK3/MEF2A/SH3GL2/SLITRK4/PLPPR4/SIPA1L1/STMN1/PTPN11/EXT1/PTPRZ1/ALCAM/FYN/CHODL/ETV1/BMPR1B/CDH11/VLDLR/CXCL12/APP/ISLR2/NR4A2/MAP1B/RTN4/B4GALT5	24
GO:0032989	BP	cellular component morphogenesis	28/284	155/3976	2.94702e-06	SLITRK3/MEF2A/SH3GL2/SLITRK4/PLPPR4/SIPA1L1/STMN1/PROX1/PTPN11/EXT1/PTPRZ1/ACRBP/ALCAM/FYN/CHODL/ETV1/TBC1D20/BMPR1B/CDH11/VLDLR/CXCL12/APP/ISLR2/NR4A2/MAP1B/RTN4/TCAP/B4GALT5	28
GO:0008015	BP	blood circulation	18/284	75/3976	3.15098e-06	CHRM3/ADRA1D/MEF2A/SH3GL2/HRH1/STC1/NCALD/NPY1R/KCNMA1/RGS2/KCNE4/SMAD7/GUCY1A1/RNLS/GJA1/GJA5/ATP1B1/TCAP	18
GO:0048858	BP	cell projection morphogenesis	24/284	122/3976	3.34248e-06	SLITRK3/MEF2A/SH3GL2/SLITRK4/PLPPR4/SIPA1L1/STMN1/PTPN11/EXT1/PTPRZ1/ALCAM/FYN/CHODL/ETV1/BMPR1B/CDH11/VLDLR/CXCL12/APP/ISLR2/NR4A2/MAP1B/RTN4/B4GALT5	24
GO:0007409	BP	axonogenesis	19/284	84/3976	4.3215e-06	SLITRK3/SLITRK4/PLPPR4/STMN1/PTPN11/EXT1/PTPRZ1/ALCAM/CHODL/ETV1/BMPR1B/CDH11/CXCL12/APP/ISLR2/NR4A2/MAP1B/RTN4/B4GALT5	19
GO:0007399	BP	nervous system development	50/284	375/3976	5.62477e-06	SLITRK3/NTRK3/MEF2A/SH3GL2/SLITRK4/PLPPR4/CAPG/SOX4/SIPA1L1/SOX11/HEY1/PLPPR1/STMN1/NDUFV2/PROX1/TPBG/PTPN11/CLDN11/EXT1/PTPRZ1/CXCR4/ALCAM/FYN/METTL14/CHODL/ETV1/BMPR1B/RBPJ/CDH11/ANXA1/VLDLR/LRRN3/ID4/CXCL12/TNC/MYO5A/APP/ISLR2/GJA1/LRP12/NR4A2/MAP1B/PPARD/SLC8A3/BCL6/RTN4/VEGFA/INPP5F/PROM1/B4GALT5	50
GO:0032990	BP	cell part morphogenesis	24/284	126/3976	6.04859e-06	SLITRK3/MEF2A/SH3GL2/SLITRK4/PLPPR4/SIPA1L1/STMN1/PTPN11/EXT1/PTPRZ1/ALCAM/FYN/CHODL/ETV1/BMPR1B/CDH11/VLDLR/CXCL12/APP/ISLR2/NR4A2/MAP1B/RTN4/B4GALT5	24
GO:0061564	BP	axon development	20/284	94/3976	6.55354e-06	SLITRK3/SLITRK4/PLPPR4/STMN1/PTPN11/EXT1/PTPRZ1/ALCAM/CHODL/ETV1/BMPR1B/CDH11/CXCL12/APP/ISLR2/NR4A2/MAP1B/RTN4/INPP5F/B4GALT5	20
GO:0051240	BP	positive regulation of multicellular organismal process	43/284	306/3976	7.36018e-06	SLITRK3/CHRM3/ADRA1D/NTRK3/THBS1/SLITRK4/TCF7L2/FGF1/LIPG/HRH1/CGAS/SOX11/TGFB3/PROX1/TPBG/PTPN11/RGS2/IL33/SMAD7/FYN/CHODL/MAP3K7/P2RX7/BMPR1B/SMAD2/RBPJ/ANXA1/VLDLR/LRRN3/ISLR2/GJA1/BMPER/CDK1/CD200/BCL6/PPARGC1A/RTN4/VEGFA/RASGRP1/INPP5K/PRKAB1/MYOD1/B4GALT5	43
GO:0023056	BP	positive regulation of signaling	42/284	298/3976	8.84644e-06	GUCY1A2/OSBPL8/GPR37/ADRA1D/NTRK3/THBS1/TCF7L2/FGF1/CGAS/SOX4/TBL1XR1/SOX11/TGFB3/TSPAN5/RSPO3/DKK2/NR2C1/PTPN11/NR3C2/CXCR4/GUCY1A1/FYN/MAPK9/MAP3K7/RGS14/LYPD6/P2RX7/BMPR1B/SMAD2/RBPJ/APP/BMPER/PPARD/SLC8A3/RTN4/VEGFA/RASGRP1/SH3GLB1/INPP5F/TIMP3/PLEKHF1/SIAH1	42
GO:0009653	BP	anatomical structure morphogenesis	60/284	493/3976	1.14041e-05	SLITRK3/MEF2A/THBS1/SH3GL2/SLITRK4/FGF1/PLPPR4/SOX4/STC1/SIPA1L1/SOX11/CDH5/TGFB3/HEY1/RHOQ/NPY1R/LOX/FBN1/STMN1/LEPR/CRISPLD1/PROX1/PTPN11/E2F7/EXT1/PTPRZ1/SMAD7/ACRBP/SIX2/ALCAM/FYN/DAB2IP/CHODL/ETV1/TBC1D20/P2RX7/BMPR1B/SMAD2/RBPJ/CDH11/ANXA1/VLDLR/ID4/CXCL12/MYO5A/APP/ISLR2/GJA1/BMPER/GJA5/NR4A2/MAP1B/BCL6/RTN4/VEGFA/TCAP/TIPARP/PROM1/MYOD1/B4GALT5	60
GO:0003015	BP	heart process	12/284	40/3976	1.2738e-05	ADRA1D/MEF2A/STC1/RGS2/KCNE4/SMAD7/FYN/RNLS/GJA1/GJA5/ATP1B1/TCAP	12
GO:0009967	BP	positive regulation of signal transduction	39/284	272/3976	1.27701e-05	GUCY1A2/OSBPL8/GPR37/ADRA1D/NTRK3/THBS1/TCF7L2/FGF1/CGAS/SOX4/TBL1XR1/SOX11/TGFB3/TSPAN5/RSPO3/DKK2/NR2C1/PTPN11/NR3C2/CXCR4/GUCY1A1/FYN/MAPK9/MAP3K7/LYPD6/P2RX7/BMPR1B/SMAD2/RBPJ/APP/BMPER/PPARD/RTN4/VEGFA/RASGRP1/SH3GLB1/TIMP3/PLEKHF1/SIAH1	39
GO:0022008	BP	neurogenesis	41/284	293/3976	1.37446e-05	SLITRK3/NTRK3/MEF2A/SH3GL2/SLITRK4/PLPPR4/SOX4/SIPA1L1/SOX11/HEY1/STMN1/PROX1/PTPN11/EXT1/PTPRZ1/CXCR4/ALCAM/FYN/METTL14/CHODL/ETV1/BMPR1B/RBPJ/CDH11/ANXA1/VLDLR/ID4/CXCL12/APP/ISLR2/GJA1/LRP12/NR4A2/MAP1B/SLC8A3/BCL6/RTN4/VEGFA/INPP5F/PROM1/B4GALT5	41
GO:0044057	BP	regulation of system process	18/284	83/3976	1.45463e-05	CHRM3/ADRA1D/MEF2A/HRH1/STC1/KCNMA1/PTPN11/RGS2/KCNE4/SMAD7/GUCY1A1/RNLS/APP/GJA1/GJA5/ATP1B1/SLC8A3/INPP5K	18
GO:0010647	BP	positive regulation of cell communication	41/284	295/3976	1.6278e-05	GUCY1A2/OSBPL8/GPR37/ADRA1D/NTRK3/THBS1/TCF7L2/FGF1/CGAS/SOX4/TBL1XR1/SOX11/TGFB3/TSPAN5/RSPO3/DKK2/NR2C1/PTPN11/NR3C2/CXCR4/GUCY1A1/FYN/MAPK9/MAP3K7/RGS14/LYPD6/P2RX7/BMPR1B/SMAD2/RBPJ/APP/BMPER/PPARD/SLC8A3/RTN4/VEGFA/RASGRP1/SH3GLB1/TIMP3/PLEKHF1/SIAH1	41
GO:1903522	BP	regulation of blood circulation	12/284	42/3976	2.21391e-05	CHRM3/ADRA1D/MEF2A/HRH1/STC1/RGS2/KCNE4/SMAD7/RNLS/GJA1/GJA5/ATP1B1	12
GO:0008016	BP	regulation of heart contraction	10/284	30/3976	2.45709e-05	ADRA1D/MEF2A/STC1/RGS2/KCNE4/SMAD7/RNLS/GJA1/GJA5/ATP1B1	10
GO:0048699	BP	generation of neurons	38/284	270/3976	2.58133e-05	SLITRK3/NTRK3/MEF2A/SH3GL2/SLITRK4/PLPPR4/SOX4/SIPA1L1/SOX11/HEY1/STMN1/PROX1/PTPN11/EXT1/PTPRZ1/ALCAM/FYN/METTL14/CHODL/ETV1/BMPR1B/RBPJ/CDH11/VLDLR/ID4/CXCL12/APP/ISLR2/GJA1/LRP12/NR4A2/MAP1B/BCL6/RTN4/VEGFA/INPP5F/PROM1/B4GALT5	38
GO:0030182	BP	neuron differentiation	35/284	241/3976	2.81952e-05	SLITRK3/NTRK3/MEF2A/SH3GL2/SLITRK4/PLPPR4/SOX4/SIPA1L1/SOX11/HEY1/STMN1/PROX1/PTPN11/EXT1/PTPRZ1/ALCAM/FYN/CHODL/ETV1/BMPR1B/RBPJ/CDH11/VLDLR/ID4/CXCL12/APP/ISLR2/LRP12/NR4A2/MAP1B/BCL6/RTN4/INPP5F/PROM1/B4GALT5	35
GO:0060047	BP	heart contraction	11/284	37/3976	3.25017e-05	ADRA1D/MEF2A/STC1/RGS2/KCNE4/SMAD7/RNLS/GJA1/GJA5/ATP1B1/TCAP	11
GO:0031175	BP	neuron projection development	27/284	166/3976	3.33533e-05	SLITRK3/NTRK3/MEF2A/SH3GL2/SLITRK4/PLPPR4/SIPA1L1/STMN1/PTPN11/EXT1/PTPRZ1/ALCAM/FYN/CHODL/ETV1/BMPR1B/CDH11/VLDLR/CXCL12/APP/ISLR2/LRP12/NR4A2/MAP1B/RTN4/INPP5F/B4GALT5	27
GO:0006928	BP	movement of cell or subcellular component	45/284	358/3976	8.03864e-05	OSBPL8/THBS1/FGF1/ITGB1/HRH1/STC1/CCDC125/RHOQ/TMSB10/LOX/SDC1/STMN1/PROX1/PTPN11/KCNE4/EXT1/CXCR4/SIX2/ALCAM/FYN/ETV1/BMPR1B/MGARP/KIF24/ANXA1/DPP4/CXCL12/MYO5A/APC/APP/GJA1/BMPER/GJA5/LRP12/NR4A2/MAP1B/PPARD/BCL6/RTN4/VEGFA/RASGRP1/ITGB6/KTN1/INPP5F/FYCO1	45
GO:0003008	BP	system process	33/284	233/3976	8.12061e-05	CHRM3/ADRA1D/MEF2A/SH3GL2/HRH1/STC1/NCALD/NPY1R/KCNMA1/PTPN11/RGS2/KCNE4/PTPRZ1/SMAD7/GUCY1A1/FYN/RGS14/P2RX7/HOMER2/RNLS/MYO5A/CRYM/APP/GJA1/GJA5/LXN/EYA4/MYOM1/ATP1B1/SLC8A3/TCAP/INPP5K/INPP5F	33
GO:0051049	BP	regulation of transport	36/284	265/3976	9.23131e-05	CHRM3/OSBPL8/THBS1/SH3GL2/TCF7L2/LIPG/NDFIP2/SOX4/PIP4P2/STC1/SOX11/TGFB3/RHOQ/KCNMA1/SDC1/PTPN11/KCNE4/FYN/TBC1D20/P2RX7/ANXA1/HOMER2/MYO5A/RAB4A/GJA1/GJA5/CD200/MYOM1/MAP1B/ATP1B1/VEGFA/SH3GLB1/INPP5K/INPP5F/SLC35F6/AZIN1	36
GO:0030030	BP	cell projection organization	34/284	246/3976	0.000103808	SLITRK3/NTRK3/MEF2A/SH3GL2/SLITRK4/PLPPR4/CAPG/SIPA1L1/RHOQ/CEP41/STMN1/PTPN11/EXT1/PTPRZ1/ALCAM/FYN/CHODL/ETV1/P2RX7/BMPR1B/CDH11/VLDLR/TCTN3/CXCL12/APP/ISLR2/LRP12/NR4A2/MAP1B/NUDCD3/RTN4/INPP5K/INPP5F/B4GALT5	34
GO:0051094	BP	positive regulation of developmental process	35/284	257/3976	0.000110696	SLITRK3/NTRK3/THBS1/SLITRK4/TCF7L2/FGF1/CGAS/SOX11/TGFB3/PROX1/TPBG/SMAD7/FYN/CHODL/MAPK9/P2RX7/BMPR1B/SMAD2/RBPJ/ANXA1/VLDLR/LRRN3/ISLR2/GJA1/BMPER/CDK1/MEDAG/PPARD/BCL6/PPARGC1A/RTN4/VEGFA/RASGRP1/MYOD1/B4GALT5	35
GO:0098794	CC	postsynapse	15/297	73/4170	0.000142906	SLITRK3/CHRM3/PLPPR4/KCNMA1/FYN/RGS14/P2RX7/HOMER2/MYO5A/APP/RAB4A/MAP1B/DMD/SLC8A3/RTN4	15
GO:0120036	BP	plasma membrane bounded cell projection organization	33/284	243/3976	0.000186405	SLITRK3/NTRK3/MEF2A/SH3GL2/SLITRK4/PLPPR4/SIPA1L1/RHOQ/CEP41/STMN1/PTPN11/EXT1/PTPRZ1/ALCAM/FYN/CHODL/ETV1/P2RX7/BMPR1B/CDH11/VLDLR/TCTN3/CXCL12/APP/ISLR2/LRP12/NR4A2/MAP1B/NUDCD3/RTN4/INPP5K/INPP5F/B4GALT5	33
GO:0048589	BP	developmental growth	22/284	136/3976	0.000198882	SH3GL2/FGF1/STC1/TBL1XR1/RMI1/NPY1R/LEPR/PROX1/PTPN11/SMAD7/BCL9/BMPR1B/SMAD2/RBPJ/ANXA1/APP/ISLR2/GJA1/MAP1B/PPARD/RTN4/MYOD1	22
GO:0034762	BP	regulation of transmembrane transport	15/284	75/3976	0.000201384	CHRM3/OSBPL8/THBS1/RHOQ/KCNMA1/PTPN11/KCNE4/FYN/P2RX7/MYO5A/GJA1/GJA5/ATP1B1/INPP5K/AZIN1	15
GO:0048666	BP	neuron development	27/284	184/3976	0.000206514	SLITRK3/NTRK3/MEF2A/SH3GL2/SLITRK4/PLPPR4/SIPA1L1/STMN1/PTPN11/EXT1/PTPRZ1/ALCAM/FYN/CHODL/ETV1/BMPR1B/CDH11/VLDLR/CXCL12/APP/ISLR2/LRP12/NR4A2/MAP1B/RTN4/INPP5F/B4GALT5	27
GO:0007610	BP	behavior	15/284	77/3976	0.000273437	GPR37/HRH1/OXR1/RMI1/NPY1R/LEPR/PTPRZ1/ETV1/RGS14/HOMER2/MYO5A/APP/NR4A2/SLC8A3/INPP5F	15
GO:0006937	BP	regulation of muscle contraction	9/284	32/3976	0.000276218	CHRM3/STC1/KCNMA1/RGS2/SMAD7/GUCY1A1/GJA5/ATP1B1/SLC8A3	9
GO:0030054	CC	cell junction	35/297	270/4170	0.000289935	SLITRK3/CHRM3/SH3GL2/SLITRK4/ATP23/PLPPR4/ITGB1/CDH5/KCNMA1/PRSS12/SYT1/CLDN11/PTPRZ1/SMAD7/CXCR4/GUCY1A1/FYN/RGS14/P2RX7/CDH11/DPP4/HOMER2/MYO5A/APP/RAB4A/GJA1/GJA5/MAP1B/DMD/ATP1B1/SLC8A3/RTN4/ITGB6/SMPX/NUFIP1	35
GO:0048584	BP	positive regulation of response to stimulus	44/284	370/3976	0.000354762	GUCY1A2/OSBPL8/GPR37/ADRA1D/NTRK3/THBS1/TCF7L2/FGF1/CGAS/SOX4/TBL1XR1/SOX11/TGFB3/TSPAN5/RSPO3/DKK2/NR2C1/PTPN11/NR3C2/IL33/CXCR4/GUCY1A1/FYN/MAPK9/MAP3K7/LYPD6/P2RX7/BMPR1B/SMAD2/RBPJ/ANXA1/CXCL12/APP/ARFGEF1/OPTN/BMPER/PPARD/RTN4/VEGFA/RASGRP1/SH3GLB1/TIMP3/PLEKHF1/SIAH1	44
GO:0007267	BP	cell-cell signaling	32/284	241/3976	0.000356497	CHRM3/ADRA1D/TCF7L2/HRH1/CGAS/SOX4/TBL1XR1/SOX11/RSPO3/DKK3/DKK2/SDC1/PTPN11/SYT1/GUCY1A1/FYN/BCL9/RGS14/LYPD6/P2RX7/SMAD2/SNX19/RBPJ/CDH11/ANXA1/MYO5A/APC/APP/GJA1/GJA5/DMD/SLC8A3	32
GO:0038023	MF	signaling receptor activity	28/308	194/4173	0.000371282	CHRM3/GPR37/ADRA1D/NTRK3/ITGB1/HRH1/RXRG/GPR85/NPY1R/PAQR7/NR2C1/LEPR/CNR1/GRPR/EPHA4/CXCR4/GPR63/P2RX7/BMPR1B/ADGRL2/VLDLR/NR4A2/PPARD/ITGB6/INPP5K/DDR1/ACVR1/MRC1	28
GO:0060089	MF	molecular transducer activity	28/308	194/4173	0.000371282	CHRM3/GPR37/ADRA1D/NTRK3/ITGB1/HRH1/RXRG/GPR85/NPY1R/PAQR7/NR2C1/LEPR/CNR1/GRPR/EPHA4/CXCR4/GPR63/P2RX7/BMPR1B/ADGRL2/VLDLR/NR4A2/PPARD/ITGB6/INPP5K/DDR1/ACVR1/MRC1	28
GO:1902531	BP	regulation of intracellular signal transduction	38/284	309/3976	0.000480975	GUCY1A2/OSBPL8/GPR37/ADRA1D/NTRK3/THBS1/TCF7L2/FGF1/CGAS/SIPA1L1/CCDC125/SOX11/PTPN11/RGS2/GARNL3/NR3C2/GUCY1A1/FYN/MAP3K7/RGS14/P2RX7/HOMER2/MYO5A/APP/ARFGEF1/OPTN/BMPER/ZMYND11/UACA/PPARD/BCL6/RTN4/VEGFA/RASGRP1/INPP5K/TIMP3/PLEKHF1/SIAH1	38
GO:0048468	BP	cell development	44/284	376/3976	0.000507565	SLITRK3/NTRK3/MEF2A/SH3GL2/SLITRK4/PLPPR4/SOX4/STC1/SIPA1L1/SOX11/HEY1/LOX/PAQR7/SDC1/STMN1/PROX1/PTPN11/EXT1/PTPRZ1/SMAD7/ACRBP/ALCAM/FYN/CHODL/ETV1/TBC1D20/BMPR1B/CDH11/VLDLR/ID4/CXCL12/APP/ISLR2/GJA1/CDK1/LRP12/NR4A2/MAP1B/BCL6/RTN4/TCAP/INPP5F/MYOD1/B4GALT5	44
GO:0009719	BP	response to endogenous stimulus	33/284	258/3976	0.000574869	OSBPL8/NTRK3/THBS1/SH3GL2/FGF1/ITGB1/IGFBP2/SOX11/TGFB3/RHOQ/NPY1R/LOX/PAQR7/LEPR/FDX1/PTPN11/SMAD7/FYN/BMPR1B/SMAD2/RBPJ/ANXA1/MYO5A/APP/GJA1/BMPER/GJA5/NR4A2/PPARD/INPP5K/TIMP3/FOXO1/KLF9	33
GO:0006936	BP	muscle contraction	12/284	58/3976	0.000633083	CHRM3/STC1/KCNMA1/RGS2/KCNE4/SMAD7/GUCY1A1/GJA5/MYOM1/ATP1B1/SLC8A3/TCAP	12
GO:0072359	BP	circulatory system development	29/284	218/3976	0.000660492	NTRK3/MEF2A/THBS1/TCF7L2/FGF1/SOX4/SOX11/CDH5/HEY1/NPY1R/LOX/LEPR/NDUFV2/PROX1/ZFPM2/PTPN11/E2F7/SMAD7/DAB2IP/SMAD2/RBPJ/ANXA1/GJA1/BMPER/GJA5/RTN4/VEGFA/TCAP/TIPARP	29
GO:0032879	BP	regulation of localization	49/284	438/3976	0.000683233	CHRM3/OSBPL8/THBS1/SH3GL2/TCF7L2/FGF1/LIPG/ITGB1/NDFIP2/SOX4/PIP4P2/STC1/CCDC125/SOX11/TGFB3/RHOQ/TMSB10/KCNMA1/SDC1/STMN1/PROX1/PTPN11/KCNE4/FYN/TBC1D20/P2RX7/ANXA1/CXCL12/HOMER2/MYO5A/APP/RAB4A/GJA1/BMPER/GJA5/CDK1/CD200/MYOM1/MAP1B/PPARD/ATP1B1/BCL6/RTN4/VEGFA/SH3GLB1/INPP5K/INPP5F/SLC35F6/AZIN1	49
GO:0006942	BP	regulation of striated muscle contraction	6/284	17/3976	0.000795126	STC1/RGS2/SMAD7/GJA5/ATP1B1/SLC8A3	6
GO:0007155	BP	cell adhesion	27/284	200/3976	0.000807846	SLITRK3/ACAN/THBS1/ITGB1/IGFBP2/CDH5/CTNNA1/PTPN11/CLDN11/SMAD7/CXCR4/ALCAM/CDH11/ANXA1/DPP4/TNC/POSTN/APP/CD200/PPARD/CD34/ATP1B1/BCL6/VEGFA/RASGRP1/ITGB6/ADAM19	27
GO:0022610	BP	biological adhesion	27/284	201/3976	0.000873612	SLITRK3/ACAN/THBS1/ITGB1/IGFBP2/CDH5/CTNNA1/PTPN11/CLDN11/SMAD7/CXCR4/ALCAM/CDH11/ANXA1/DPP4/TNC/POSTN/APP/CD200/PPARD/CD34/ATP1B1/BCL6/VEGFA/RASGRP1/ITGB6/ADAM19	27
GO:0009986	CC	cell surface	18/297	113/4170	0.000892856	GPR37/THBS1/LIPG/ITGB1/SDC1/LEPR/CXCR4/ALCAM/P2RX7/ANXA1/DPP4/CXCL12/APP/ISLR2/LDLR/CD200/VEGFA/PROM1	18
GO:0055117	BP	regulation of cardiac muscle contraction	5/284	12/3976	0.000936044	STC1/RGS2/SMAD7/GJA5/ATP1B1	5
GO:0060537	BP	muscle tissue development	16/284	95/3976	0.000948373	MEF2A/SOX11/LOX/NDUFV2/PROX1/MSC/SMAD7/BCL9/RBPJ/GJA1/GJA5/VGLL2/PPARGC1A/TCAP/TIPARP/MYOD1	16
GO:0040007	BP	growth	25/284	182/3976	0.000978479	SH3GL2/FGF1/IGFBP2/STC1/TBL1XR1/RMI1/NPY1R/LEPR/PROX1/PTPN11/SMAD7/BCL9/BMPR1B/SMAD2/RBPJ/ANXA1/IGFBP7/APP/ISLR2/GJA1/MAP1B/PPARD/BCL6/RTN4/MYOD1	25
GO:0050839	MF	cell adhesion molecule binding	10/308	44/4173	0.00107159	THBS1/FGF1/ITGB1/CDH5/CTNNA1/PTPN11/PTPRZ1/CDH11/POSTN/ITGB6	10
GO:0051050	BP	positive regulation of transport	20/284	134/3976	0.00112305	OSBPL8/TCF7L2/LIPG/SOX4/STC1/SOX11/TGFB3/RHOQ/SDC1/PTPN11/FYN/TBC1D20/P2RX7/ANXA1/MYOM1/ATP1B1/VEGFA/SH3GLB1/INPP5K/AZIN1	20
GO:0048878	BP	chemical homeostasis	26/284	194/3976	0.00112746	ADRA1D/TCF7L2/LIPG/SOX4/STC1/SCO1/RMI1/SCARA5/FBN1/LEPR/PTPN11/CXCR4/FYN/TBC1D20/P2RX7/HOMER2/MYO5A/APP/GJA1/GJA5/ATP1B1/SLC8A3/RTN4/INPP5K/FOXO1/PDK4	26
GO:0009914	BP	hormone transport	10/284	46/3976	0.00119543	TCF7L2/SOX4/SOX11/PTPN11/SMAD2/SNX19/ANXA1/MYO5A/CRYM/GJA1	10
GO:0042063	BP	gliogenesis	11/284	54/3976	0.00121671	SOX4/SOX11/PTPN11/PTPRZ1/METTL14/ANXA1/ID4/APP/SLC8A3/RTN4/B4GALT5	11
GO:0008013	MF	beta-catenin binding	6/308	18/4173	0.0013356	TCF7L2/TBL1XR1/SMAD7/BCL9/APC/GJA1	6
GO:0090257	BP	regulation of muscle system process	9/284	39/3976	0.00133823	CHRM3/STC1/KCNMA1/RGS2/SMAD7/GUCY1A1/GJA5/ATP1B1/SLC8A3	9
GO:1902533	BP	positive regulation of intracellular signal transduction	24/284	176/3976	0.00136957	GUCY1A2/OSBPL8/GPR37/ADRA1D/NTRK3/THBS1/TCF7L2/FGF1/CGAS/SOX11/PTPN11/NR3C2/GUCY1A1/FYN/MAP3K7/P2RX7/APP/BMPER/PPARD/RTN4/VEGFA/RASGRP1/PLEKHF1/SIAH1	24
GO:0010817	BP	regulation of hormone levels	12/284	63/3976	0.00137184	TCF7L2/SOX4/SOX11/FDX1/PTPN11/SMAD2/SNX19/ANXA1/MYO5A/CRYM/GJA1/TIPARP	12
GO:0043403	BP	skeletal muscle tissue regeneration	5/284	13/3976	0.00143303	BCL9/ANXA1/GJA1/PPARD/MYOD1	5
GO:0071363	BP	cellular response to growth factor stimulus	19/284	127/3976	0.00144699	NTRK3/THBS1/SH3GL2/FGF1/SOX11/TGFB3/LOX/PTPN11/SMAD7/FYN/DAB2IP/BMPR1B/SMAD2/RBPJ/ANXA1/BMPER/GJA5/VEGFA/INPP5K	19
GO:0007417	BP	central nervous system development	19/284	128/3976	0.00159132	CAPG/SOX4/SOX11/PROX1/PTPN11/EXT1/PTPRZ1/CXCR4/FYN/METTL14/RBPJ/CDH11/VLDLR/ID4/APP/NR4A2/SLC8A3/RTN4/B4GALT5	19
GO:0040011	BP	locomotion	36/284	307/3976	0.00165163	OSBPL8/GPR37/THBS1/FGF1/ITGB1/HRH1/STC1/CCDC125/RHOQ/TMSB10/LOX/SDC1/PROX1/PTPN11/EXT1/CXCR4/SIX2/ALCAM/FYN/ETV1/BMPR1B/ANXA1/DPP4/CXCL12/MYO5A/APC/APP/GJA1/BMPER/LRP12/NR4A2/PPARD/RTN4/VEGFA/ITGB6/INPP5F	36
GO:0036477	CC	somatodendritic compartment	14/297	82/4170	0.00167408	CHRM3/PRSS12/ALCAM/FYN/PPP2R1A/RGS14/P2RX7/HOMER2/MYO5A/APP/CD200/MAP1B/RTN4/INPP5F	14
GO:0008201	MF	heparin binding	7/308	25/4173	0.00167735	THBS1/FGF1/FBN1/POSTN/APP/LRPAP1/VEGFA	7
GO:0071495	BP	cellular response to endogenous stimulus	29/284	231/3976	0.00168463	OSBPL8/NTRK3/THBS1/SH3GL2/FGF1/SOX11/TGFB3/RHOQ/NPY1R/LOX/LEPR/FDX1/PTPN11/SMAD7/FYN/BMPR1B/SMAD2/RBPJ/ANXA1/MYO5A/APP/GJA1/BMPER/GJA5/NR4A2/PPARD/INPP5K/FOXO1/KLF9	29
GO:0006941	BP	striated muscle contraction	8/284	33/3976	0.0017629	STC1/RGS2/KCNE4/SMAD7/GJA5/ATP1B1/SLC8A3/TCAP	8
GO:0060048	BP	cardiac muscle contraction	7/284	26/3976	0.00177608	STC1/RGS2/KCNE4/SMAD7/GJA5/ATP1B1/TCAP	7
GO:0007507	BP	heart development	17/284	110/3976	0.00178229	NTRK3/MEF2A/SOX4/SOX11/NPY1R/LOX/NDUFV2/PROX1/ZFPM2/PTPN11/SMAD7/SMAD2/RBPJ/GJA1/GJA5/RTN4/TCAP	17
GO:0070848	BP	response to growth factor	19/284	130/3976	0.00191692	NTRK3/THBS1/SH3GL2/FGF1/SOX11/TGFB3/LOX/PTPN11/SMAD7/FYN/DAB2IP/BMPR1B/SMAD2/RBPJ/ANXA1/BMPER/GJA5/VEGFA/INPP5K	19
GO:0060412	BP	ventricular septum morphogenesis	5/284	14/3976	0.00210037	SOX11/PROX1/SMAD7/RBPJ/GJA5	5
GO:0031399	BP	regulation of protein modification process	39/284	345/3976	0.00210382	OSBPL8/GPR37/ADRA1D/NTRK3/CHORDC1/THBS1/SH3GL2/FGF1/NDFIP2/SOX4/OXR1/TGFB3/CAMKK2/LOX/SLCO3A1/FBN1/PROX1/PTPN11/RGS2/SMAD7/SPOPL/FYN/MAPK9/MAP3K7/RGS14/P2RX7/PUM3/VLDLR/APP/ARFGEF1/BMPER/ZMYND11/SLC8A3/BCL6/VEGFA/RASGRP1/INPP5K/INPP5F/TIMP3	39
GO:0007166	BP	cell surface receptor signaling pathway	51/284	486/3976	0.00227969	OSBPL8/NTRK3/THBS1/TCF7L2/FGF1/ITGB1/IGFBP2/SOX4/TBL1XR1/SOX11/TGFB3/TSPAN5/HEY1/RHOQ/RSPO3/DKK3/DKK2/LOX/SDC1/LEPR/PTPN11/SMAD7/CXCR4/FYN/DAB2IP/BCL9/LYPD6/P2RX7/BMPR1B/SMAD2/RBPJ/ADGRL2/ANXA1/TCTN3/CXCL12/HOMER2/POSTN/APC/APP/BMPER/ZMYND11/SLC8A3/BCL6/RTN4/VEGFA/TIPARP/ITGB6/INPP5K/INPP5F/TIMP3/FOXO1	51
GO:0031012	CC	extracellular matrix	13/297	76/4170	0.00239091	LRRC17/THBS1/FGF1/TGFB3/LOX/FBN1/PTPRZ1/LRRN3/TNC/POSTN/LINGO1/OLFML2B/TIMP3	13
GO:0003012	BP	muscle system process	13/284	76/3976	0.00244092	CHRM3/STC1/KCNMA1/RGS2/KCNE4/SMAD7/GUCY1A1/GJA5/MYOM1/ATP1B1/SLC8A3/TCAP/INPP5F	13
GO:0009306	BP	protein secretion	11/284	59/3976	0.00258187	TCF7L2/SOX4/TGFB3/PTPN11/SMAD2/SNX19/ANXA1/MYO5A/GJA5/CD200/MYOM1	11
GO:0035592	BP	establishment of protein localization to extracellular region	11/284	59/3976	0.00258187	TCF7L2/SOX4/TGFB3/PTPN11/SMAD2/SNX19/ANXA1/MYO5A/GJA5/CD200/MYOM1	11
GO:0071692	BP	protein localization to extracellular region	11/284	59/3976	0.00258187	TCF7L2/SOX4/TGFB3/PTPN11/SMAD2/SNX19/ANXA1/MYO5A/GJA5/CD200/MYOM1	11
GO:0043025	CC	neuronal cell body	8/297	35/4170	0.0025954	ALCAM/P2RX7/MYO5A/APP/CD200/MAP1B/RTN4/INPP5F	8
GO:0005539	MF	glycosaminoglycan binding	8/308	34/4173	0.00267206	ACAN/THBS1/FGF1/FBN1/POSTN/APP/LRPAP1/VEGFA	8
GO:0014706	BP	striated muscle tissue development	14/284	86/3976	0.00272451	MEF2A/SOX11/LOX/NDUFV2/PROX1/MSC/SMAD7/BCL9/RBPJ/GJA1/GJA5/VGLL2/TCAP/MYOD1	14
GO:0045202	CC	synapse	23/297	175/4170	0.00273617	SLITRK3/CHRM3/SH3GL2/SLITRK4/PLPPR4/KCNMA1/PRSS12/SYT1/PTPRZ1/GUCY1A1/FYN/RGS14/P2RX7/CDH11/HOMER2/MYO5A/APP/RAB4A/MAP1B/DMD/SLC8A3/RTN4/NUFIP1	23
GO:0004930	MF	G protein-coupled receptor activity	12/308	66/4173	0.00276285	CHRM3/GPR37/ADRA1D/HRH1/GPR85/NPY1R/CNR1/GRPR/CXCR4/GPR63/ADGRL2/INPP5K	12
GO:0030073	BP	insulin secretion	7/284	28/3976	0.00282511	TCF7L2/SOX4/PTPN11/SMAD2/SNX19/ANXA1/MYO5A	7
GO:0008289	MF	lipid binding	21/308	150/4173	0.00294648	OSBPL8/SNAP91/THBS1/CAPG/CGAS/PAQR7/CPNE8/STARD4/SYT1/SDCBP2/P2RX7/SNX19/ANXA1/CRABP2/STARD10/CAVIN2/PPARD/RASGRP1/SH3GLB1/PLEKHF1/PROM1	21
GO:0015908	BP	fatty acid transport	5/284	15/3976	0.00296884	THBS1/SLCO3A1/P2RX7/ANXA1/PPARD	5
GO:0034330	BP	cell junction organization	16/284	106/3976	0.00309166	SLITRK3/SLITRK4/CDH5/TGFB3/TPBG/CLDN11/SMAD7/FYN/CDH11/LRRN3/MYO5A/APP/GJA1/GJA5/SLC8A3/VEGFA	16
GO:0004888	MF	transmembrane signaling receptor activity	20/308	141/4173	0.00315526	CHRM3/GPR37/ADRA1D/NTRK3/HRH1/GPR85/NPY1R/LEPR/CNR1/GRPR/EPHA4/CXCR4/GPR63/P2RX7/BMPR1B/ADGRL2/VLDLR/INPP5K/DDR1/ACVR1	20
GO:0010001	BP	glial cell differentiation	9/284	44/3976	0.0032639	SOX4/SOX11/PTPN11/PTPRZ1/METTL14/ID4/APP/SLC8A3/B4GALT5	9
GO:0008284	BP	positive regulation of cell population proliferation	21/284	157/3976	0.0034385	THBS1/TCF7L2/FGF1/IGFBP2/SOX4/SOX11/TGFB3/PROX1/SIX2/GAB2/BMPR1B/RBPJ/ANXA1/DPP4/ID4/GJA1/PPARD/BCL6/RTN4/VEGFA/SLC35F6	21
GO:0007626	BP	locomotory behavior	7/284	29/3976	0.00350111	GPR37/OXR1/NPY1R/MYO5A/APP/NR4A2/INPP5F	7
GO:0099572	CC	postsynaptic specialization	8/297	37/4170	0.00375827	SLITRK3/PLPPR4/FYN/RGS14/HOMER2/MAP1B/SLC8A3/RTN4	8
GO:0019932	BP	second-messenger-mediated signaling	14/284	89/3976	0.00377276	CHRM3/GUCY1A2/ADRA1D/THBS1/CGAS/NCALD/CAMKK2/RGS2/CNR1/CXCR4/GUCY1A1/HOMER2/MYO5A/ATP1B1	14
GO:0140352	BP	export from cell	20/284	148/3976	0.0037899	TCF7L2/SOX4/SOX11/TGFB3/SDC1/PTPN11/PRSS12/SYT1/KCNE4/P2RX7/SMAD2/SNX19/ANXA1/MYO5A/GJA1/GJA5/CD200/MYOM1/ATP1B1/RASGRP1	20
GO:0010171	BP	body morphogenesis	4/284	10/3976	0.00379139	TGFB3/CRISPLD1/PTPN11/TIPARP	4
GO:0046189	BP	phenol-containing compound biosynthetic process	4/284	10/3976	0.00379139	GPR37/MYO5A/NR4A2/DDC	4
GO:0060323	BP	head morphogenesis	4/284	10/3976	0.00379139	TGFB3/CRISPLD1/PTPN11/TIPARP	4
GO:0060325	BP	face morphogenesis	4/284	10/3976	0.00379139	TGFB3/CRISPLD1/PTPN11/TIPARP	4
GO:0033500	BP	carbohydrate homeostasis	9/284	45/3976	0.00383057	TCF7L2/SOX4/RMI1/FBN1/LEPR/PTPN11/INPP5K/FOXO1/PDK4	9
GO:0042593	BP	glucose homeostasis	9/284	45/3976	0.00383057	TCF7L2/SOX4/RMI1/FBN1/LEPR/PTPN11/INPP5K/FOXO1/PDK4	9
GO:0046879	BP	hormone secretion	9/284	45/3976	0.00383057	TCF7L2/SOX4/SOX11/PTPN11/SMAD2/SNX19/ANXA1/MYO5A/GJA1	9
GO:0000165	BP	MAPK cascade	19/284	138/3976	0.00383892	GPR37/ADRA1D/NTRK3/MEF2A/THBS1/FGF1/PTPN11/RGS2/MAPK9/MAP3K7/RGS14/P2RX7/APP/BMPER/ZMYND11/VEGFA/RASGRP1/INPP5K/TIMP3	19
GO:0001932	BP	regulation of protein phosphorylation	31/284	266/3976	0.00384536	OSBPL8/GPR37/ADRA1D/NTRK3/CHORDC1/THBS1/SH3GL2/FGF1/TGFB3/CAMKK2/LOX/SLCO3A1/FBN1/PROX1/PTPN11/RGS2/SMAD7/FYN/MAP3K7/RGS14/P2RX7/VLDLR/APP/BMPER/ZMYND11/SLC8A3/VEGFA/RASGRP1/INPP5K/INPP5F/TIMP3	31
GO:0033692	BP	cellular polysaccharide biosynthetic process	5/284	16/3976	0.00406972	EXT1/PHKG1/PPP1R3C/INPP5K/B4GALT5	5
GO:0005887	CC	integral component of plasma membrane	22/297	170/4170	0.00408042	SLITRK3/CHRM3/ADRA1D/NTRK3/PLPPR4/ITGB1/TSPAN5/SCARA5/NPY1R/SLCO3A1/SSPN/EPHA4/P2RX7/GJA5/LRP12/MPZL1/ATP1B1/SLC8A3/ITGB6/TSPAN9/PROM1/DDR1	22
GO:0006468	BP	protein phosphorylation	37/284	335/3976	0.00410929	OSBPL8/GPR37/ADRA1D/NTRK3/CHORDC1/MEF2A/THBS1/SH3GL2/FGF1/TGFB3/CAMKK2/LOX/SLCO3A1/FBN1/PROX1/PTPN11/RGS2/SMAD7/EPHA4/FYN/MAPK9/MAP3K7/RGS14/P2RX7/SMAD2/VLDLR/APP/BMPER/CDK1/ZMYND11/SLC8A3/VEGFA/RASGRP1/INPP5K/INPP5F/TIMP3/FOXO1	37
GO:0021700	BP	developmental maturation	10/284	54/3976	0.00421758	CDH5/ACRBP/SNX19/RBPJ/MYO5A/APP/GJA1/CDK1/NR4A2/B4GALT5	10
GO:0045444	BP	fat cell differentiation	10/284	54/3976	0.00421758	OSBPL8/TCF7L2/TBL1XR1/RGS2/ID4/NR4A2/MEDAG/PPARD/PPARGC1A/FOXO1	10
GO:0007272	BP	ensheathment of neurons	7/284	30/3976	0.00429364	CLDN11/PTPRZ1/ID4/MYO5A/PPARD/SLC8A3/B4GALT5	7
GO:0008366	BP	axon ensheathment	7/284	30/3976	0.00429364	CLDN11/PTPRZ1/ID4/MYO5A/PPARD/SLC8A3/B4GALT5	7
GO:0009888	BP	tissue development	39/284	359/3976	0.00431121	MEF2A/TCF7L2/FGF1/SOX4/STC1/TBL1XR1/SOX11/TGFB3/LOX/NDUFV2/PROX1/E2F7/MSC/CEP152/EXT1/SMAD7/SIX2/TBC1D20/BCL9/P2RX7/BMPR1B/SMAD2/SNX19/RBPJ/ANXA1/ID4/POSTN/MYO5A/GJA1/BMPER/GJA5/CDK1/VGLL2/PPARD/PPARGC1A/RTN4/TCAP/TIPARP/MYOD1	39
GO:0005769	CC	early endosome	9/297	46/4170	0.00439826	SH3GL2/LIPG/CXCR4/SNX19/ANXA1/MYO5A/APP/LDLR/INPP5F	9
GO:0044297	CC	cell body	9/297	46/4170	0.00439826	ALCAM/FYN/P2RX7/MYO5A/APP/CD200/MAP1B/RTN4/INPP5F	9
GO:0042110	BP	T cell activation	12/284	72/3976	0.00442647	CGAS/IGFBP2/SOX4/LEPR/SMAD7/FYN/P2RX7/ANXA1/DPP4/GJA1/BCL6/RASGRP1	12
GO:0003018	BP	vascular process in circulatory system	8/284	38/3976	0.0045426	CHRM3/ADRA1D/SH3GL2/HRH1/KCNMA1/RGS2/GUCY1A1/GJA5	8
GO:0002790	BP	peptide secretion	11/284	64/3976	0.00498315	TCF7L2/SOX4/TGFB3/PTPN11/SMAD2/SNX19/ANXA1/MYO5A/GJA5/CD200/MYOM1	11
GO:0010631	BP	epithelial cell migration	11/284	64/3976	0.00498315	THBS1/FGF1/STC1/PROX1/PTPN11/ANXA1/DPP4/BMPER/PPARD/RTN4/VEGFA	11
GO:0090132	BP	epithelium migration	11/284	64/3976	0.00498315	THBS1/FGF1/STC1/PROX1/PTPN11/ANXA1/DPP4/BMPER/PPARD/RTN4/VEGFA	11
GO:0071695	BP	anatomical structure maturation	9/284	47/3976	0.00519317	CDH5/ACRBP/RBPJ/MYO5A/APP/GJA1/CDK1/NR4A2/B4GALT5	9
GO:0031401	BP	positive regulation of protein modification process	26/284	216/3976	0.0051984	OSBPL8/GPR37/ADRA1D/NTRK3/THBS1/FGF1/NDFIP2/SOX4/TGFB3/CAMKK2/SLCO3A1/FBN1/PROX1/PTPN11/SMAD7/FYN/MAPK9/MAP3K7/P2RX7/VLDLR/APP/ARFGEF1/BMPER/BCL6/VEGFA/RASGRP1	26
GO:0035150	BP	regulation of tube size	7/284	31/3976	0.00521477	CHRM3/ADRA1D/HRH1/KCNMA1/RGS2/GUCY1A1/GJA5	7
GO:0035296	BP	regulation of tube diameter	7/284	31/3976	0.00521477	CHRM3/ADRA1D/HRH1/KCNMA1/RGS2/GUCY1A1/GJA5	7
GO:0097746	BP	regulation of blood vessel diameter	7/284	31/3976	0.00521477	CHRM3/ADRA1D/HRH1/KCNMA1/RGS2/GUCY1A1/GJA5	7
GO:0042325	BP	regulation of phosphorylation	33/284	294/3976	0.00521845	OSBPL8/GPR37/ADRA1D/NTRK3/CHORDC1/THBS1/SH3GL2/FGF1/TGFB3/CAMKK2/LOX/SLCO3A1/FBN1/PROX1/PTPN11/RGS2/SMAD7/FYN/MAP3K7/RGS14/P2RX7/VLDLR/APP/BMPER/CDK1/ZMYND11/SLC8A3/VEGFA/RASGRP1/SH3GLB1/INPP5K/INPP5F/TIMP3	33
GO:0023014	BP	signal transduction by protein phosphorylation	19/284	142/3976	0.00528326	GPR37/ADRA1D/NTRK3/MEF2A/THBS1/FGF1/PTPN11/RGS2/MAPK9/MAP3K7/RGS14/P2RX7/APP/BMPER/ZMYND11/VEGFA/RASGRP1/INPP5K/TIMP3	19
GO:0000271	BP	polysaccharide biosynthetic process	5/284	17/3976	0.00543413	EXT1/PHKG1/PPP1R3C/INPP5K/B4GALT5	5
GO:0018958	BP	phenol-containing compound metabolic process	5/284	17/3976	0.00543413	GPR37/MYO5A/CRYM/NR4A2/DDC	5
GO:0046903	BP	secretion	20/284	153/3976	0.00555683	CHRM3/TCF7L2/SOX4/STC1/SOX11/TGFB3/SDC1/PTPN11/PRSS12/SYT1/P2RX7/SMAD2/SNX19/ANXA1/MYO5A/GJA1/GJA5/CD200/MYOM1/RASGRP1	20
GO:0019233	BP	sensory perception of pain	4/284	11/3976	0.00562668	NPY1R/FYN/P2RX7/LXN	4
GO:0030166	BP	proteoglycan biosynthetic process	4/284	11/3976	0.00562668	TCF7L2/EXT1/BMPR1B/GLCE	4
GO:0051965	BP	positive regulation of synapse assembly	4/284	11/3976	0.00562668	SLITRK3/SLITRK4/TPBG/LRRN3	4
GO:0086009	BP	membrane repolarization	4/284	11/3976	0.00562668	KCNE4/GJA1/GJA5/ATP1B1	4
GO:0090075	BP	relaxation of muscle	4/284	11/3976	0.00562668	KCNMA1/RGS2/GUCY1A1/ATP1B1	4
GO:1903580	BP	positive regulation of ATP metabolic process	4/284	11/3976	0.00562668	P2RX7/APP/CDK1/PPARGC1A	4
GO:0062013	BP	positive regulation of small molecule metabolic process	6/284	24/3976	0.00565011	FGF1/P2RX7/ANXA1/APP/PPARD/PPARGC1A	6
GO:0010562	BP	positive regulation of phosphorus metabolic process	23/284	185/3976	0.00568932	OSBPL8/GPR37/ADRA1D/NTRK3/THBS1/FGF1/TGFB3/CAMKK2/SLCO3A1/FBN1/PROX1/PTPN11/FYN/MAP3K7/P2RX7/VLDLR/APP/BMPER/CDK1/PPARGC1A/VEGFA/RASGRP1/SH3GLB1	23
GO:0045937	BP	positive regulation of phosphate metabolic process	23/284	185/3976	0.00568932	OSBPL8/GPR37/ADRA1D/NTRK3/THBS1/FGF1/TGFB3/CAMKK2/SLCO3A1/FBN1/PROX1/PTPN11/FYN/MAP3K7/P2RX7/VLDLR/APP/BMPER/CDK1/PPARGC1A/VEGFA/RASGRP1/SH3GLB1	23
GO:0042327	BP	positive regulation of phosphorylation	22/284	175/3976	0.00595032	OSBPL8/GPR37/ADRA1D/NTRK3/THBS1/FGF1/TGFB3/CAMKK2/SLCO3A1/FBN1/PROX1/PTPN11/FYN/MAP3K7/P2RX7/VLDLR/APP/BMPER/CDK1/VEGFA/RASGRP1/SH3GLB1	22
GO:0030072	BP	peptide hormone secretion	7/284	32/3976	0.00627677	TCF7L2/SOX4/PTPN11/SMAD2/SNX19/ANXA1/MYO5A	7
GO:0045216	BP	cell-cell junction organization	7/284	32/3976	0.00627677	CDH5/TGFB3/CLDN11/SMAD7/CDH11/GJA1/GJA5	7
GO:1903532	BP	positive regulation of secretion by cell	8/284	40/3976	0.0063067	TCF7L2/SOX4/SOX11/TGFB3/SDC1/PTPN11/P2RX7/MYOM1	8
GO:0031226	CC	intrinsic component of plasma membrane	23/297	187/4170	0.00632606	SLITRK3/CHRM3/ADRA1D/NTRK3/PLPPR4/ITGB1/TSPAN5/SCARA5/NPY1R/SLCO3A1/SSPN/EPHA4/ALCAM/P2RX7/GJA5/LRP12/MPZL1/ATP1B1/SLC8A3/ITGB6/TSPAN9/PROM1/DDR1	23
GO:0045321	BP	leukocyte activation	18/284	135/3976	0.00680855	THBS1/CGAS/IGFBP2/SOX4/SOX11/LEPR/IL33/SMAD7/FYN/P2RX7/RBPJ/ANXA1/DPP4/APP/GJA1/CD200/BCL6/RASGRP1	18
GO:0008283	BP	cell population proliferation	36/284	334/3976	0.00690412	THBS1/TCF7L2/FGF1/IGFBP2/SOX4/STC1/SOX11/TGFB3/PROX1/E2F7/PTPRZ1/SMAD7/SIX2/SDCBP2/FYN/DAB2IP/GAB2/P2RX7/BMPR1B/RBPJ/ANXA1/DPP4/ID4/TNC/APC/APP/GJA1/BMPER/CDK1/PPARD/BCL6/RTN4/VEGFA/RASGRP1/SLC35F6/KLF9	36
GO:0007517	BP	muscle organ development	12/284	76/3976	0.00691571	SOX11/LOX/PROX1/MSC/SMAD7/ETV1/BCL9/RBPJ/GJA1/VGLL2/TCAP/MYOD1	12
GO:0051051	BP	negative regulation of transport	12/284	76/3976	0.00691571	THBS1/NDFIP2/PIP4P2/STC1/PTPN11/KCNE4/ANXA1/GJA1/CD200/MAP1B/INPP5K/SLC35F6	12
GO:0043408	BP	regulation of MAPK cascade	17/284	125/3976	0.0069317	GPR37/ADRA1D/NTRK3/THBS1/FGF1/PTPN11/RGS2/MAP3K7/RGS14/P2RX7/APP/BMPER/ZMYND11/VEGFA/RASGRP1/INPP5K/TIMP3	17
GO:0000187	BP	activation of MAPK activity	5/284	18/3976	0.00709262	THBS1/FGF1/PTPN11/MAP3K7/P2RX7	5
GO:0003208	BP	cardiac ventricle morphogenesis	5/284	18/3976	0.00709262	SOX4/SOX11/PROX1/SMAD7/RBPJ	5
GO:0003281	BP	ventricular septum development	5/284	18/3976	0.00709262	SOX11/PROX1/SMAD7/RBPJ/GJA5	5
GO:0030545	MF	receptor regulator activity	13/308	83/4173	0.00710526	FGF1/STC1/TGFB3/DKK2/BMP6/FBN1/IL33/PGF/LYPD6/CXCL12/APP/LRPAP1/VEGFA	13
GO:0090130	BP	tissue migration	11/284	67/3976	0.00711218	THBS1/FGF1/STC1/PROX1/PTPN11/ANXA1/DPP4/BMPER/PPARD/RTN4/VEGFA	11
GO:0034765	BP	regulation of ion transmembrane transport	10/284	58/3976	0.00713642	CHRM3/THBS1/KCNMA1/KCNE4/FYN/P2RX7/MYO5A/GJA1/GJA5/ATP1B1	10
GO:0043405	BP	regulation of MAP kinase activity	10/284	58/3976	0.00713642	THBS1/FGF1/PTPN11/RGS2/MAP3K7/RGS14/P2RX7/VEGFA/RASGRP1/INPP5K	10
GO:0043410	BP	positive regulation of MAPK cascade	12/284	77/3976	0.00768421	GPR37/ADRA1D/NTRK3/THBS1/FGF1/PTPN11/MAP3K7/P2RX7/APP/BMPER/VEGFA/RASGRP1	12
GO:0016328	CC	lateral plasma membrane	4/297	12/4170	0.00789606	PPP2R1A/ANXA1/GJA1/ATP1B1	4
GO:0002088	BP	lens development in camera-type eye	4/284	12/3976	0.00797199	SOX11/PROX1/TBC1D20/GJA1	4
GO:0006029	BP	proteoglycan metabolic process	4/284	12/3976	0.00797199	TCF7L2/EXT1/BMPR1B/GLCE	4
GO:0007631	BP	feeding behavior	4/284	12/3976	0.00797199	RMI1/NPY1R/LEPR/APP	4
GO:0031341	BP	regulation of cell killing	4/284	12/3976	0.00797199	CDH5/P2RX7/RASGRP1/FOXO1	4
GO:0051897	BP	positive regulation of protein kinase B signaling	4/284	12/3976	0.00797199	OSBPL8/THBS1/TCF7L2/RTN4	4
GO:1905953	BP	negative regulation of lipid localization	4/284	12/3976	0.00797199	OSBPL8/THBS1/PTPN11/PPARD	4
GO:0032940	BP	secretion by cell	18/284	138/3976	0.00854213	TCF7L2/SOX4/SOX11/TGFB3/SDC1/PTPN11/PRSS12/SYT1/P2RX7/SMAD2/SNX19/ANXA1/MYO5A/GJA1/GJA5/CD200/MYOM1/RASGRP1	18
GO:0070482	BP	response to oxygen levels	8/284	42/3976	0.00854745	TGFB3/CXCR4/RBPJ/NR4A2/PPARD/SLC8A3/VEGFA/FOXO1	8
GO:0031099	BP	regeneration	6/284	26/3976	0.00856497	BCL9/ANXA1/GJA1/PPARD/INPP5F/MYOD1	6
GO:0071310	BP	cellular response to organic substance	43/284	422/3976	0.00879168	OSBPL8/NTRK3/THBS1/SH3GL2/FGF1/LAPTM5/CGAS/SOX4/SOX11/TGFB3/RHOQ/NPY1R/LOX/LEPR/DNAJB12/FDX1/PTPN11/MSC/SMAD7/CXCR4/FYN/DAB2IP/P2RX7/BMPR1B/SMAD2/RBPJ/ANXA1/CXCL12/MYO5A/APP/GJA1/OPTN/BMPER/GJA5/NR4A2/PPARD/VEGFA/TIPARP/INPP5K/TIMP3/FOXO1/MYOD1/KLF9	43
GO:1901681	MF	sulfur compound binding	8/308	41/4173	0.00894791	THBS1/FGF1/ECI2/FBN1/POSTN/APP/LRPAP1/VEGFA	8
GO:0045211	CC	postsynaptic membrane	5/297	19/4170	0.0089746	SLITRK3/CHRM3/PLPPR4/KCNMA1/DMD	5
GO:0034637	BP	cellular carbohydrate biosynthetic process	5/284	19/3976	0.00907466	EXT1/PHKG1/PPP1R3C/INPP5K/B4GALT5	5
GO:0051606	BP	detection of stimulus	5/284	19/3976	0.00907466	SOX4/TGFB3/FYN/LXN/TCAP	5
GO:0019220	BP	regulation of phosphate metabolic process	34/284	317/3976	0.00927298	OSBPL8/GPR37/ADRA1D/NTRK3/CHORDC1/THBS1/SH3GL2/FGF1/TGFB3/CAMKK2/LOX/SLCO3A1/FBN1/PROX1/PTPN11/RGS2/SMAD7/FYN/MAP3K7/RGS14/P2RX7/VLDLR/APP/BMPER/CDK1/ZMYND11/SLC8A3/PPARGC1A/VEGFA/RASGRP1/SH3GLB1/INPP5K/INPP5F/TIMP3	34
GO:0051174	BP	regulation of phosphorus metabolic process	34/284	317/3976	0.00927298	OSBPL8/GPR37/ADRA1D/NTRK3/CHORDC1/THBS1/SH3GL2/FGF1/TGFB3/CAMKK2/LOX/SLCO3A1/FBN1/PROX1/PTPN11/RGS2/SMAD7/FYN/MAP3K7/RGS14/P2RX7/VLDLR/APP/BMPER/CDK1/ZMYND11/SLC8A3/PPARGC1A/VEGFA/RASGRP1/SH3GLB1/INPP5K/INPP5F/TIMP3	34
GO:0005576	CC	extracellular region	35/297	330/4170	0.00958768	LRRC17/THBS1/FGF1/LIPG/IGFBP2/STC1/TGFB3/DKK3/DKK2/SERPINE2/BMP6/LOX/FBN1/CRISPLD1/PRSS12/PTPRZ1/ACRBP/ANXA1/VLDLR/LRRN3/DPP4/CXCL12/TNC/POSTN/RNLS/IGFBP7/APP/LINGO1/BMPER/LDLR/LXN/VEGFA/OLFML2B/TIMP3/PROM1	35
GO:0050793	BP	regulation of developmental process	48/284	485/3976	0.00975832	SLITRK3/NTRK3/THBS1/SLITRK4/TCF7L2/FGF1/CGAS/SIPA1L1/SOX11/TGFB3/HEY1/RHOQ/NPY1R/LOX/PROX1/TPBG/PTPRZ1/SMAD7/SIX2/FYN/DAB2IP/CHODL/MAPK9/P2RX7/BMPR1B/SMAD2/RBPJ/ANXA1/VLDLR/LRRN3/ID4/APP/ISLR2/GJA1/BMPER/CDK1/MEDAG/NMRK2/PPARD/BCL6/PPARGC1A/RTN4/VEGFA/RASGRP1/INPP5F/FOXO1/MYOD1/B4GALT5	48
GO:2000026	BP	regulation of multicellular organismal development	39/284	377/3976	0.00983127	SLITRK3/NTRK3/THBS1/SLITRK4/TCF7L2/FGF1/SIPA1L1/SOX11/TGFB3/HEY1/LOX/PROX1/TPBG/PTPRZ1/SMAD7/SIX2/FYN/DAB2IP/CHODL/P2RX7/BMPR1B/SMAD2/RBPJ/ANXA1/VLDLR/LRRN3/ID4/APP/ISLR2/GJA1/BMPER/PPARD/BCL6/RTN4/VEGFA/RASGRP1/INPP5F/MYOD1/B4GALT5	39
GO:0051047	BP	positive regulation of secretion	8/284	43/3976	0.00986907	TCF7L2/SOX4/SOX11/TGFB3/SDC1/PTPN11/P2RX7/MYOM1	8
GO:0034329	BP	cell junction assembly	11/284	70/3976	0.00989398	SLITRK3/SLITRK4/CDH5/TPBG/CLDN11/SMAD7/CDH11/LRRN3/APP/GJA5/VEGFA	11

## Sheet: LW100vsLW45_GO
ID	ONTOLOGY	Description	GeneRatio	BgRatio	pvalue	geneID	Count
GO:0032989	BP	cellular component morphogenesis	41/414	155/3976	6.48862e-09	SLITRK3/MEF2A/STMN1/PTPN11/SLITRK4/VLDLR/SIPA1L1/CXCL12/PLPPR4/TBC1D20/ACRBP/MYL2/EXT1/FYN/SEMA6D/SH3GL2/ETV1/SGK1/SEMA6A/BMPR1B/ISLR2/PROX1/NEBL/PTPRZ1/SHOX2/APP/DPYSL5/EPHB3/RTN4/EPHA3/NR4A2/BMP7/NRN1L/CHODL/CFLAR/CFL2/NRN1/ABL1/TCAP/B4GALT5/NDEL1	41
GO:0023056	BP	positive regulation of signaling	63/414	298/3976	9.38785e-09	OSBPL8/NTRK3/CGAS/MAPK9/GPR37/ADRA1D/PTPN11/TGFB3/FGF1/P2RX7/SOX4/GUCY1A2/NR3C2/THBS1/TBL1XR1/ZBP1/SOX11/GUCY1A1/RGS14/FYN/CXCR4/TSPAN5/RBPJ/SH3GLB1/TCF7L2/NR2C1/MET/MAP3K7/RASGRP1/RSPO3/LYPD6/BMPR1B/IKBKB/BID/GRB10/DKK2/BMPER/SHOX2/SPRY2/APP/PPARD/INHBB/RTN4/BMP7/CFLAR/WNT16/BMP4/ABL1/ABRA/MRAP2/INPP5F/PRR5L/PLEKHF1/ZRANB1/GCK/ACKR3/TFRC/ADRB2/WNT9A/TIMP3/VEGFA/SIAH1/SLC8A3	63
GO:0009967	BP	positive regulation of signal transduction	59/414	272/3976	1.08841e-08	OSBPL8/NTRK3/CGAS/MAPK9/GPR37/ADRA1D/PTPN11/TGFB3/FGF1/P2RX7/SOX4/GUCY1A2/NR3C2/THBS1/TBL1XR1/ZBP1/SOX11/GUCY1A1/FYN/CXCR4/TSPAN5/RBPJ/SH3GLB1/TCF7L2/NR2C1/MET/MAP3K7/RASGRP1/RSPO3/LYPD6/BMPR1B/IKBKB/BID/GRB10/DKK2/BMPER/SHOX2/SPRY2/APP/PPARD/INHBB/RTN4/BMP7/CFLAR/WNT16/BMP4/ABL1/ABRA/MRAP2/PRR5L/PLEKHF1/ZRANB1/ACKR3/TFRC/ADRB2/WNT9A/TIMP3/VEGFA/SIAH1	59
GO:0010647	BP	positive regulation of cell communication	62/414	295/3976	1.59547e-08	OSBPL8/NTRK3/CGAS/MAPK9/GPR37/ADRA1D/PTPN11/TGFB3/FGF1/P2RX7/SOX4/GUCY1A2/NR3C2/THBS1/TBL1XR1/ZBP1/SOX11/GUCY1A1/RGS14/FYN/CXCR4/TSPAN5/RBPJ/SH3GLB1/TCF7L2/NR2C1/MET/MAP3K7/RASGRP1/RSPO3/LYPD6/BMPR1B/IKBKB/BID/GRB10/DKK2/BMPER/SHOX2/SPRY2/APP/PPARD/INHBB/RTN4/BMP7/CFLAR/WNT16/BMP4/ABL1/ABRA/MRAP2/PRR5L/PLEKHF1/ZRANB1/GCK/ACKR3/TFRC/ADRB2/WNT9A/TIMP3/VEGFA/SIAH1/SLC8A3	62
GO:0009653	BP	anatomical structure morphogenesis	89/414	493/3976	2.36714e-08	SLITRK3/MEF2A/STMN1/CDH5/PTPN11/SLITRK4/TGFB3/FGF1/VLDLR/P2RX7/LEPR/STC1/SOX4/THBS1/SIPA1L1/CXCL12/PTCH1/HEY1/PLPPR4/TBC1D20/ACRBP/GJA5/MYL2/SOX11/EXT1/SMAD7/FYN/SEMA6D/DAB2IP/SH3GL2/RBPJ/PLAG1/ETV1/SIX2/MET/SGK1/SEMA6A/GTF2I/TCF15/BMPR1B/ISLR2/PROX1/NEBL/BMPER/PTPRZ1/E2F7/SHOX2/ALPK2/FBN1/SPRY2/RHOQ/LOX/ITGA5/APP/CDC42EP4/DPYSL5/CRISPLD1/ZDHHC7/EPHB3/RTN4/EPHA3/NR4A2/BMP7/NRN1L/FGF6/PALMD/CHODL/…	89
GO:0048812	BP	neuron projection morphogenesis	33/414	118/3976	4.92968e-08	SLITRK3/MEF2A/STMN1/PTPN11/SLITRK4/VLDLR/SIPA1L1/CXCL12/PLPPR4/EXT1/FYN/SEMA6D/SH3GL2/ETV1/SGK1/SEMA6A/BMPR1B/ISLR2/PTPRZ1/SHOX2/APP/DPYSL5/EPHB3/RTN4/EPHA3/NR4A2/BMP7/NRN1L/CHODL/NRN1/ABL1/B4GALT5/NDEL1	33
GO:0120039	BP	plasma membrane bounded cell projection morphogenesis	33/414	121/3976	9.59548e-08	SLITRK3/MEF2A/STMN1/PTPN11/SLITRK4/VLDLR/SIPA1L1/CXCL12/PLPPR4/EXT1/FYN/SEMA6D/SH3GL2/ETV1/SGK1/SEMA6A/BMPR1B/ISLR2/PTPRZ1/SHOX2/APP/DPYSL5/EPHB3/RTN4/EPHA3/NR4A2/BMP7/NRN1L/CHODL/NRN1/ABL1/B4GALT5/NDEL1	33
GO:0048858	BP	cell projection morphogenesis	33/414	122/3976	1.19062e-07	SLITRK3/MEF2A/STMN1/PTPN11/SLITRK4/VLDLR/SIPA1L1/CXCL12/PLPPR4/EXT1/FYN/SEMA6D/SH3GL2/ETV1/SGK1/SEMA6A/BMPR1B/ISLR2/PTPRZ1/SHOX2/APP/DPYSL5/EPHB3/RTN4/EPHA3/NR4A2/BMP7/NRN1L/CHODL/NRN1/ABL1/B4GALT5/NDEL1	33
GO:0000902	BP	cell morphogenesis	44/414	190/3976	1.35382e-07	SLITRK3/MEF2A/STMN1/CDH5/PTPN11/SLITRK4/VLDLR/P2RX7/STC1/SIPA1L1/CXCL12/PLPPR4/TBC1D20/EXT1/FYN/SEMA6D/SH3GL2/ETV1/MET/SGK1/SEMA6A/BMPR1B/ISLR2/PROX1/PTPRZ1/SHOX2/RHOQ/APP/CDC42EP4/DPYSL5/EPHB3/RTN4/EPHA3/NR4A2/BMP7/NRN1L/PALMD/CHODL/NRN1/ABL1/ZRANB1/VEGFA/B4GALT5/NDEL1	44
GO:0032990	BP	cell part morphogenesis	33/414	126/3976	2.73994e-07	SLITRK3/MEF2A/STMN1/PTPN11/SLITRK4/VLDLR/SIPA1L1/CXCL12/PLPPR4/EXT1/FYN/SEMA6D/SH3GL2/ETV1/SGK1/SEMA6A/BMPR1B/ISLR2/PTPRZ1/SHOX2/APP/DPYSL5/EPHB3/RTN4/EPHA3/NR4A2/BMP7/NRN1L/CHODL/NRN1/ABL1/B4GALT5/NDEL1	33
GO:0048667	BP	cell morphogenesis involved in neuron differentiation	29/414	106/3976	5.52929e-07	SLITRK3/MEF2A/STMN1/PTPN11/SLITRK4/VLDLR/SIPA1L1/CXCL12/PLPPR4/EXT1/FYN/SEMA6D/ETV1/SEMA6A/BMPR1B/ISLR2/PTPRZ1/SHOX2/APP/DPYSL5/EPHB3/RTN4/EPHA3/NR4A2/BMP7/CHODL/ABL1/B4GALT5/NDEL1	29
GO:0007409	BP	axonogenesis	25/414	84/3976	6.09881e-07	SLITRK3/STMN1/PTPN11/SLITRK4/CXCL12/PLPPR4/EXT1/SEMA6D/ETV1/SEMA6A/BMPR1B/ISLR2/PTPRZ1/SHOX2/APP/DPYSL5/EPHB3/RTN4/EPHA3/NR4A2/BMP7/CHODL/ABL1/B4GALT5/NDEL1	25
GO:0030182	BP	neuron differentiation	50/414	241/3976	7.08725e-07	SLITRK3/MEF2A/NTRK3/STMN1/PTPN11/SLITRK4/VLDLR/SOX4/SIPA1L1/CXCL12/PTCH1/HEY1/PLPPR4/SOX11/EXT1/FYN/SEMA6D/SH3GL2/RBPJ/ETV1/MET/SGK1/SEMA6A/BLOC1S5/BMPR1B/ISLR2/PROX1/PTPRZ1/SHOX2/APP/DPYSL5/EPHB3/RTN4/EPHA3/NR4A2/BMP7/NRN1L/CHODL/WNT16/BMP4/NRN1/LRP12/ID4/ABL1/RUNX1/INPP5F/WNT9A/B4GALT5/NDEL1/PROM1	50
GO:0048699	BP	generation of neurons	54/414	270/3976	8.41179e-07	SLITRK3/MEF2A/NTRK3/STMN1/PTPN11/SLITRK4/VLDLR/SOX4/SIPA1L1/CXCL12/PTCH1/HEY1/PLPPR4/SOX11/EXT1/FYN/SEMA6D/SH3GL2/RBPJ/PLAG1/METTL14/ETV1/MET/SGK1/SEMA6A/BLOC1S5/BMPR1B/ISLR2/PROX1/PTPRZ1/SHOX2/APP/DPYSL5/EPHB3/RTN4/EPHA3/NR4A2/BMP7/NRN1L/CHODL/WNT16/BMP4/NRN1/LRP12/ID4/ABL1/GJA1/RUNX1/INPP5F/WNT9A/VEGFA/B4GALT5/NDEL1/PROM1	54
GO:0000904	BP	cell morphogenesis involved in differentiation	33/414	132/3976	8.80337e-07	SLITRK3/MEF2A/STMN1/PTPN11/SLITRK4/VLDLR/STC1/SIPA1L1/CXCL12/PLPPR4/TBC1D20/EXT1/FYN/SEMA6D/ETV1/MET/SEMA6A/BMPR1B/ISLR2/PROX1/PTPRZ1/SHOX2/APP/DPYSL5/EPHB3/RTN4/EPHA3/NR4A2/BMP7/CHODL/ABL1/B4GALT5/NDEL1	33
GO:0022008	BP	neurogenesis	57/414	293/3976	1.0503e-06	SLITRK3/MEF2A/NTRK3/STMN1/PTPN11/SLITRK4/EED/VLDLR/SOX4/SIPA1L1/CXCL12/PTCH1/HEY1/PLPPR4/SOX11/EXT1/FYN/CXCR4/SEMA6D/SH3GL2/RBPJ/PLAG1/METTL14/ETV1/MET/SGK1/SEMA6A/BLOC1S5/BMPR1B/ISLR2/PROX1/PTPRZ1/SHOX2/APP/DPYSL5/EPHB3/RTN4/EPHA3/NR4A2/BMP7/NRN1L/CHODL/WNT16/BMP4/NRN1/LRP12/ID4/ABL1/GJA1/RUNX1/INPP5F/WNT9A/VEGFA/B4GALT5/NDEL1/SLC8A3/PROM1	57
GO:0030030	BP	cell projection organization	50/414	246/3976	1.35975e-06	SLITRK3/MEF2A/NTRK3/STMN1/PTPN11/SLITRK4/VLDLR/P2RX7/SIPA1L1/CXCL12/PLPPR4/EXT1/FYN/SEMA6D/CEP41/SH3GL2/CAPG/ETV1/SGK1/CEP162/SEMA6A/BLOC1S5/BMPR1B/ISLR2/PTPRZ1/SHOX2/SPRY2/RHOQ/APP/CDC42EP4/DPYSL5/TCTN3/EPHB3/RTN4/EPHA3/NR4A2/BMP7/TMEM17/NRN1L/CHODL/PLEKHA1/NRN1/LRP12/ABL1/INPP5F/EHD2/NUDCD3/INPP5K/B4GALT5/NDEL1	50
GO:0061564	BP	axon development	26/414	94/3976	1.73114e-06	SLITRK3/STMN1/PTPN11/SLITRK4/CXCL12/PLPPR4/EXT1/SEMA6D/ETV1/SEMA6A/BMPR1B/ISLR2/PTPRZ1/SHOX2/APP/DPYSL5/EPHB3/RTN4/EPHA3/NR4A2/BMP7/CHODL/ABL1/INPP5F/B4GALT5/NDEL1	26
GO:0030545	MF	receptor regulator activity	24/444	83/4173	2.75536e-06	TGFB3/FGF1/STC1/CXCL12/PGF/IL33/STC2/MSTN/SEMA6D/BMP6/SEMA6A/LYPD6/DKK2/FBN1/LRPAP1/APP/INHBB/BMP7/FGF6/WNT16/BMP4/MRAP2/WNT9A/VEGFA	24
GO:0038023	MF	signaling receptor activity	42/444	194/4173	3.40486e-06	NTRK3/GPR37/CHRM3/ADRA1D/ITGB1/RXRG/GRPR/HRH1/VLDLR/P2RX7/LEPR/PAQR7/ACVR2A/PTCH1/GPR85/CNR1/CXCR4/CHRNG/GPR75/NR2C1/GPR63/MET/EPHA4/SEMA6A/EGFR/BMPR1B/ADGRL2/PPARD/EPHB3/EPHA3/NR4A2/IFNGR1/NPY1R/ESRRB/DDR2/IL4R/ITGB6/ACKR3/ADRB2/INPP5K/DDR1/MRC1	42
GO:0060089	MF	molecular transducer activity	42/444	194/4173	3.40486e-06	NTRK3/GPR37/CHRM3/ADRA1D/ITGB1/RXRG/GRPR/HRH1/VLDLR/P2RX7/LEPR/PAQR7/ACVR2A/PTCH1/GPR85/CNR1/CXCR4/CHRNG/GPR75/NR2C1/GPR63/MET/EPHA4/SEMA6A/EGFR/BMPR1B/ADGRL2/PPARD/EPHB3/EPHA3/NR4A2/IFNGR1/NPY1R/ESRRB/DDR2/IL4R/ITGB6/ACKR3/ADRB2/INPP5K/DDR1/MRC1	42
GO:0031175	BP	neuron projection development	37/414	166/3976	3.83586e-06	SLITRK3/MEF2A/NTRK3/STMN1/PTPN11/SLITRK4/VLDLR/SIPA1L1/CXCL12/PLPPR4/EXT1/FYN/SEMA6D/SH3GL2/ETV1/SGK1/SEMA6A/BLOC1S5/BMPR1B/ISLR2/PTPRZ1/SHOX2/APP/DPYSL5/EPHB3/RTN4/EPHA3/NR4A2/BMP7/NRN1L/CHODL/NRN1/LRP12/ABL1/INPP5F/B4GALT5/NDEL1	37
GO:0120036	BP	plasma membrane bounded cell projection organization	48/414	243/3976	5.27329e-06	SLITRK3/MEF2A/NTRK3/STMN1/PTPN11/SLITRK4/VLDLR/P2RX7/SIPA1L1/CXCL12/PLPPR4/EXT1/FYN/SEMA6D/CEP41/SH3GL2/ETV1/SGK1/CEP162/SEMA6A/BLOC1S5/BMPR1B/ISLR2/PTPRZ1/SHOX2/RHOQ/APP/CDC42EP4/DPYSL5/TCTN3/EPHB3/RTN4/EPHA3/NR4A2/BMP7/TMEM17/NRN1L/CHODL/PLEKHA1/NRN1/LRP12/ABL1/INPP5F/EHD2/NUDCD3/INPP5K/B4GALT5/NDEL1	48
GO:0048589	BP	developmental growth	32/414	136/3976	5.3431e-06	RMI1/PTPN11/FGF1/LEPR/STC1/BCL9/TBL1XR1/PTCH1/SMAD7/SEMA6D/SH3GL2/RBPJ/PLAG1/FTO/SEMA6A/BMPR1B/ISLR2/PROX1/SPRY2/APP/PPARD/RTN4/NRN1L/CFLAR/PLEKHA1/BMP4/NPY1R/NRN1/ABL1/GJA1/NDEL1/MYOD1	32
GO:0007399	BP	nervous system development	66/414	375/3976	5.67082e-06	SLITRK3/MEF2A/NTRK3/STMN1/PTPN11/SLITRK4/EED/VLDLR/SOX4/NDUFV2/SIPA1L1/CXCL12/PTCH1/HEY1/PLPPR4/SOX11/EXT1/FYN/CXCR4/SEMA6D/SH3GL2/CAPG/RBPJ/PLAG1/METTL14/ETV1/TPBG/PLPPR1/MET/SGK1/SEMA6A/BLOC1S5/BMPR1B/ISLR2/PROX1/DEGS1/PTPRZ1/SHOX2/APP/DPYSL5/PPARD/EPHB3/RTN4/EPHA3/NR4A2/BMP7/NRN1L/CLDN11/CHODL/WNT16/BMP4/MYO5A/NRN1/LRP12/ID4/ABL1/GJA1/RUNX1/INPP5F/MDGA1/WNT9A/VEGFA/B4GALT5/NDEL1/SLC8A3/PROM1	66
GO:1902533	BP	positive regulation of intracellular signal transduction	38/414	176/3976	6.34112e-06	OSBPL8/NTRK3/CGAS/GPR37/ADRA1D/PTPN11/FGF1/P2RX7/GUCY1A2/NR3C2/THBS1/SOX11/GUCY1A1/FYN/TCF7L2/MET/MAP3K7/RASGRP1/IKBKB/BID/BMPER/SPRY2/APP/PPARD/RTN4/CFLAR/WNT16/BMP4/ABL1/ABRA/MRAP2/PRR5L/PLEKHF1/ACKR3/TFRC/ADRB2/VEGFA/SIAH1	38
GO:0004888	MF	transmembrane signaling receptor activity	33/444	141/4173	7.06175e-06	NTRK3/GPR37/CHRM3/ADRA1D/GRPR/HRH1/VLDLR/P2RX7/LEPR/ACVR2A/PTCH1/GPR85/CNR1/CXCR4/CHRNG/GPR75/GPR63/MET/EPHA4/SEMA6A/EGFR/BMPR1B/ADGRL2/EPHB3/EPHA3/IFNGR1/NPY1R/DDR2/IL4R/ACKR3/ADRB2/INPP5K/DDR1	33
GO:0060537	BP	muscle tissue development	25/414	95/3976	7.34949e-06	MEF2A/NDUFV2/MSC/BCL9/PTCH1/GJA5/MYL2/SOX11/SMAD7/MSTN/RBPJ/PROX1/NEBL/SHOX2/ALPK2/LOX/BMP7/VGLL2/CFLAR/BMP4/CFL2/GJA1/PPARGC1A/TCAP/MYOD1	25
GO:0007166	BP	cell surface receptor signaling pathway	80/414	486/3976	7.48887e-06	OSBPL8/NTRK3/IGFBP2/ITGB1/PTPN11/TGFB3/FGF1/P2RX7/DKK3/HOMER2/LEPR/SOX4/THBS1/BCL9/TBL1XR1/ZBP1/CXCL12/PTCH1/HEY1/POSTN/SOX11/SMAD7/ZMYND11/SDC1/FYN/CXCR4/SEMA6D/TSPAN5/DAB2IP/RBPJ/GPC2/TCF7L2/MET/SEMA6A/RSPO3/LYPD6/EGFR/BMPR1B/IKBKB/BID/GRB10/DKK2/ADGRL2/BMPER/SHOX2/ADAMTS20/ALPK2/SPRY2/RHOQ/LOX/ITGA5/APP/TCTN3/ZDHHC7/EPHB3/INHBB/RTN4/EPHA3/BMP7/IFNGR1/TMEM17/FGF6/CFLAR/WNT16/PLEKHA1/BMP4/ADAMTS…	80
GO:0031226	CC	intrinsic component of plasma membrane	39/427	187/4170	7.85077e-06	SLITRK3/NTRK3/CHRM3/ADRA1D/ITGB1/SLCO3A1/P2RX7/LMAN2/SYT13/PLPPR4/SCARA5/GJA5/SSPN/SEMA6D/TSPAN5/GPC2/SHAS2/LRRC8A/MET/EPHA4/SEMA6A/ITGA5/EPHB3/EPHA3/NRN1L/NPY1R/NRN1/LRP12/DDR2/NCF4/MDGA1/ITGB6/PLPP1/TFRC/ADRB2/DDR1/SLC8A3/PROM1/TSPAN9	39
GO:0005887	CC	integral component of plasma membrane	36/427	170/4170	1.24699e-05	SLITRK3/NTRK3/CHRM3/ADRA1D/ITGB1/SLCO3A1/P2RX7/LMAN2/SYT13/PLPPR4/SCARA5/GJA5/SSPN/SEMA6D/TSPAN5/SHAS2/LRRC8A/MET/EPHA4/SEMA6A/ITGA5/EPHB3/EPHA3/NPY1R/NRN1/LRP12/DDR2/NCF4/ITGB6/PLPP1/TFRC/ADRB2/DDR1/SLC8A3/PROM1/TSPAN9	36
GO:0014706	BP	striated muscle tissue development	23/414	86/3976	1.28513e-05	MEF2A/NDUFV2/MSC/BCL9/GJA5/MYL2/SOX11/SMAD7/MSTN/RBPJ/PROX1/NEBL/SHOX2/ALPK2/LOX/BMP7/VGLL2/CFLAR/BMP4/CFL2/GJA1/TCAP/MYOD1	23
GO:0048584	BP	positive regulation of response to stimulus	64/414	370/3976	1.4543e-05	OSBPL8/NTRK3/CGAS/MAPK9/GPR37/ADRA1D/PTPN11/TGFB3/FGF1/P2RX7/SOX4/GUCY1A2/NR3C2/THBS1/TBL1XR1/ZBP1/CXCL12/SOX11/GUCY1A1/IL33/FYN/CXCR4/TSPAN5/RBPJ/SH3GLB1/TCF7L2/NR2C1/MET/MAP3K7/RASGRP1/RSPO3/LYPD6/BMPR1B/IKBKB/BID/GRB10/DKK2/BMPER/SHOX2/SPRY2/APP/PPARD/INHBB/RTN4/BMP7/CFLAR/WNT16/ARFGEF1/PLEKHA1/BMP4/ABL1/ABRA/MRAP2/IER5/PRR5L/PLEKHF1/ZRANB1/ACKR3/TFRC/ADRB2/WNT9A/TIMP3/VEGFA/SIAH1	64
GO:0006928	BP	movement of cell or subcellular component	62/414	358/3976	1.9429e-05	OSBPL8/KIF24/STMN1/ITGB1/PTPN11/HRH1/FGF1/CACNA2D1/STC1/DPP4/THBS1/CXCL12/GJA5/TMSB10/EXT1/SDC1/FYN/CXCR4/SEMA6D/GPC2/ETV1/SIX2/MET/MGARP/RASGRP1/SEMA6A/BLOC1S5/BMPR1B/PROX1/FSCN1/GRB10/BMPER/CCDC125/SPRY2/RHOQ/LOX/ITGA5/APP/S100A11/DPYSL5/PPARD/EPHB3/RTN4/EPHA3/NR4A2/BMP7/BMP4/MYO5A/CFL2/LRP12/APC/ABL1/GJA1/INPP5F/PRR5L/ITGB6/ZRANB1/ACKR3/FYCO1/VEGFA/NDEL1/KTN1	62
GO:0051094	BP	positive regulation of developmental process	48/414	257/3976	2.57976e-05	SLITRK3/NTRK3/CGAS/MAPK9/SLITRK4/TGFB3/FGF1/VLDLR/P2RX7/THBS1/PTCH1/SOX11/SMAD7/FYN/MEDAG/RBPJ/PLAG1/TCF7L2/TPBG/RASGRP1/SEMA6A/BLOC1S5/BMPR1B/ISLR2/PROX1/BMPER/SHOX2/ITGA5/PPARD/EPHB3/RTN4/EPHA3/BMP7/CHODL/BMP4/PDCL3/ABL1/GJA1/RUNX1/EHD2/PPARGC1A/ZHX3/TFRC/WNT9A/VEGFA/B4GALT5/KLF10/MYOD1	48
GO:0042327	BP	positive regulation of phosphorylation	36/414	175/3976	3.46591e-05	OSBPL8/NTRK3/GPR37/ADRA1D/CAMKK2/PTPN11/TGFB3/FGF1/VLDLR/SLCO3A1/P2RX7/THBS1/FYN/SH3GLB1/MET/MAP3K7/STK26/RASGRP1/PROX1/BMPER/FBN1/SPRY2/ITGA5/APP/EPHB3/INHBB/EPHA3/BMP7/WNT16/BMP4/ABL1/PRR5L/ACKR3/TFRC/ADRB2/VEGFA	36
GO:0006468	BP	protein phosphorylation	58/414	335/3976	3.77613e-05	MEF2A/OSBPL8/NTRK3/MAPK9/GPR37/ADRA1D/CAMKK2/PTPN11/CDK3/TGFB3/RGS2/FGF1/VLDLR/SLCO3A1/P2RX7/THBS1/PKIA/SMAD7/RGS14/ZMYND11/FYN/SH3GL2/SGK1/EPHA4/MAP3K7/STK26/RASGRP1/CHORDC1/PROX1/IKBKB/GRB10/BMPER/FBN1/SPRY2/LOX/ITGA5/APP/EPHB3/INHBB/BMP7/WNT16/SPRY4/BMP4/PDCL3/ABL1/NUAK1/MKNK1/INPP5F/PRR5L/ACKR3/TFRC/ADRB2/TIMP3/VEGFA/INPP5K/SLC8A3/IP6K3/FOXO1	58
GO:0009888	BP	tissue development	61/414	359/3976	4.18384e-05	MEF2A/TGFB3/FGF1/P2RX7/STC1/SOX4/NDUFV2/MSC/BCL9/TBL1XR1/PTCH1/TBC1D20/POSTN/RFLNA/GJA5/MYL2/SOX11/EXT1/SMAD7/MSTN/SEMA6D/RBPJ/SNX19/TCF7L2/SIX2/MET/SEMA6A/TCF15/BMPR1B/PROX1/NEBL/IKBKB/CEP152/BMPER/E2F7/SHOX2/ALPK2/SPRY2/LOX/ITGA5/PPARD/ZDHHC7/RTN4/BMP7/FGF6/VGLL2/CFLAR/WNT16/BMP4/MYO5A/CFL2/ID4/ABL1/GJA1/RUNX1/PPARGC1A/TCAP/WNT9A/TXNIP/KLF10/MYOD1	61
GO:0051240	BP	positive regulation of multicellular organismal process	54/414	306/3976	4.18475e-05	SLITRK3/NTRK3/CGAS/CHRM3/ADRA1D/PTPN11/SLITRK4/HRH1/TGFB3/RGS2/FGF1/VLDLR/P2RX7/THBS1/SOX11/IL33/SMAD7/LIPG/FYN/RBPJ/PLAG1/TCF7L2/TPBG/MET/MAP3K7/RASGRP1/SEMA6A/BMPR1B/ISLR2/PROX1/GRB10/BMPER/SHOX2/ITGA5/EPHB3/INHBB/RTN4/EPHA3/BMP7/CHODL/BMP4/PDCL3/ABL1/GJA1/RUNX1/PPARGC1A/ZHX3/TFRC/PRKAB1/VEGFA/INPP5K/B4GALT5/KLF10/MYOD1	54
GO:0048666	BP	neuron development	37/414	184/3976	4.54129e-05	SLITRK3/MEF2A/NTRK3/STMN1/PTPN11/SLITRK4/VLDLR/SIPA1L1/CXCL12/PLPPR4/EXT1/FYN/SEMA6D/SH3GL2/ETV1/SGK1/SEMA6A/BLOC1S5/BMPR1B/ISLR2/PTPRZ1/SHOX2/APP/DPYSL5/EPHB3/RTN4/EPHA3/NR4A2/BMP7/NRN1L/CHODL/NRN1/LRP12/ABL1/INPP5F/B4GALT5/NDEL1	37
GO:0040011	BP	locomotion	54/414	307/3976	4.59782e-05	OSBPL8/GPR37/ITGB1/PTPN11/HRH1/FGF1/STC1/DPP4/THBS1/CXCL12/TMSB10/EXT1/SDC1/FYN/CXCR4/SEMA6D/GPC2/ETV1/SIX2/MET/SEMA6A/BMPR1B/PROX1/FSCN1/GRB10/BMPER/CCDC125/SPRY2/RHOQ/LOX/ITGA5/APP/S100A11/DPYSL5/PPARD/EPHB3/RTN4/EPHA3/NR4A2/BMP7/BMP4/MYO5A/CFL2/LRP12/APC/ABL1/GJA1/INPP5F/PRR5L/ITGB6/ZRANB1/ACKR3/VEGFA/NDEL1	54
GO:0010562	BP	positive regulation of phosphorus metabolic process	37/414	185/3976	5.13746e-05	OSBPL8/NTRK3/GPR37/ADRA1D/CAMKK2/PTPN11/TGFB3/FGF1/VLDLR/SLCO3A1/P2RX7/THBS1/FYN/SH3GLB1/MET/MAP3K7/STK26/RASGRP1/PROX1/BMPER/FBN1/SPRY2/ITGA5/APP/EPHB3/INHBB/EPHA3/BMP7/WNT16/BMP4/ABL1/PRR5L/PPARGC1A/ACKR3/TFRC/ADRB2/VEGFA	37
GO:0045937	BP	positive regulation of phosphate metabolic process	37/414	185/3976	5.13746e-05	OSBPL8/NTRK3/GPR37/ADRA1D/CAMKK2/PTPN11/TGFB3/FGF1/VLDLR/SLCO3A1/P2RX7/THBS1/FYN/SH3GLB1/MET/MAP3K7/STK26/RASGRP1/PROX1/BMPER/FBN1/SPRY2/ITGA5/APP/EPHB3/INHBB/EPHA3/BMP7/WNT16/BMP4/ABL1/PRR5L/PPARGC1A/ACKR3/TFRC/ADRB2/VEGFA	37
GO:0042325	BP	regulation of phosphorylation	52/414	294/3976	5.532e-05	OSBPL8/NTRK3/GPR37/ADRA1D/CAMKK2/PTPN11/TGFB3/RGS2/FGF1/VLDLR/SLCO3A1/P2RX7/THBS1/PKIA/SMAD7/RGS14/ZMYND11/FYN/SH3GL2/SH3GLB1/MET/MAP3K7/STK26/RASGRP1/CHORDC1/PROX1/IKBKB/GRB10/BMPER/FBN1/SPRY2/LOX/ITGA5/APP/EPHB3/INHBB/EPHA3/BMP7/WNT16/SPRY4/BMP4/PDCL3/ABL1/INPP5F/PRR5L/ACKR3/TFRC/ADRB2/TIMP3/VEGFA/INPP5K/SLC8A3	52
GO:1902531	BP	regulation of intracellular signal transduction	54/414	309/3976	5.53857e-05	OSBPL8/NTRK3/CGAS/GPR37/ADRA1D/PTPN11/RGS2/FGF1/P2RX7/HOMER2/GUCY1A2/NR3C2/THBS1/SIPA1L1/UACA/SOX11/GUCY1A1/RGS14/ZMYND11/FYN/TCF7L2/MET/MAP3K7/RASGRP1/GPAT3/IKBKB/BID/GARNL3/BMPER/CCDC125/SPRY2/APP/PPARD/RTN4/BMP7/CFLAR/WNT16/SPRY4/ARFGEF1/PLEKHA1/BMP4/MYO5A/ABL1/ABRA/MRAP2/PRR5L/PLEKHF1/ACKR3/TFRC/ADRB2/TIMP3/VEGFA/INPP5K/SIAH1	54
GO:0050793	BP	regulation of developmental process	76/414	485/3976	7.96862e-05	SLITRK3/NTRK3/CGAS/MAPK9/SLITRK4/TGFB3/EED/FGF1/VLDLR/P2RX7/THBS1/SIPA1L1/PTCH1/HEY1/RFLNA/SOX11/SMAD7/MSTN/FYN/SEMA6D/MEDAG/DAB2IP/RBPJ/PLAG1/TCF7L2/FTO/TPBG/SIX2/RASGRP1/SEMA6A/BLOC1S5/GTF2I/BMPR1B/ISLR2/PROX1/IKBKB/BMPER/PTPRZ1/SHOX2/ALPK2/SPRY2/RHOQ/LOX/ITGA5/APP/CDC42EP4/PPARD/EPHB3/RTN4/EPHA3/BMP7/PALMD/CHODL/CFLAR/BMP4/NPY1R/ID4/PDCL3/ABL1/NUAK1/GJA1/RUNX1/INPP5F/MDGA1/ZRANB1/EHD2/PPARGC1A…	76
GO:0072359	BP	circulatory system development	41/414	218/3976	8.86158e-05	MEF2A/NTRK3/CDH5/PTPN11/FGF1/LEPR/SOX4/NDUFV2/THBS1/ZFPM2/PTCH1/HEY1/GJA5/MYL2/SOX11/SMAD7/DAB2IP/RBPJ/TCF7L2/GTF2I/PROX1/NEBL/BMPER/E2F7/SHOX2/ALPK2/SPRY2/LOX/ITGA5/EPHB3/RTN4/BMP7/WNT16/BMP4/NPY1R/PDCL3/ABL1/GJA1/ACKR3/TCAP/VEGFA	41
GO:0048468	BP	cell development	62/414	376/3976	9.10773e-05	SLITRK3/MEF2A/NTRK3/STMN1/PTPN11/SLITRK4/VLDLR/STC1/SOX4/PAQR7/SIPA1L1/CXCL12/HEY1/PLPPR4/TBC1D20/ACRBP/RFLNA/MYL2/SOX11/EXT1/SMAD7/SDC1/FYN/SEMA6D/SH3GL2/PLAG1/ETV1/MET/SGK1/SEMA6A/BLOC1S5/BMPR1B/ISLR2/PROX1/NEBL/IKBKB/PTPRZ1/SHOX2/ALPK2/LOX/APP/DPYSL5/EPHB3/RTN4/EPHA3/NR4A2/BMP7/NRN1L/CHODL/CFLAR/BMP4/CFL2/NRN1/LRP12/ID4/ABL1/GJA1/INPP5F/TCAP/B4GALT5/NDEL1/MYOD1	62
GO:0003007	BP	heart morphogenesis	17/414	61/3976	0.000100792	SOX4/PTCH1/GJA5/MYL2/SOX11/SMAD7/RBPJ/PROX1/SHOX2/ALPK2/RTN4/BMP7/WNT16/BMP4/NPY1R/GJA1/TCAP	17
GO:0003013	BP	circulatory system process	20/414	79/3976	0.000110469	MEF2A/CHRM3/ADRA1D/HRH1/RGS2/KCNMA1/CACNA2D1/STC1/GJA5/NCALD/MYL2/GUCY1A1/SMAD7/FYN/SH3GL2/RNLS/NPY1R/GJA1/TCAP/ADRB2	20
GO:0019220	BP	regulation of phosphate metabolic process	54/414	317/3976	0.000113462	OSBPL8/NTRK3/GPR37/ADRA1D/CAMKK2/PTPN11/TGFB3/RGS2/FGF1/VLDLR/SLCO3A1/P2RX7/THBS1/PKIA/SMAD7/RGS14/ZMYND11/FYN/SH3GL2/SH3GLB1/MET/MAP3K7/STK26/RASGRP1/CHORDC1/PROX1/IKBKB/GRB10/BMPER/FBN1/SPRY2/LOX/ITGA5/APP/EPHB3/INHBB/EPHA3/BMP7/WNT16/SPRY4/BMP4/PDCL3/ABL1/NUAK1/INPP5F/PRR5L/PPARGC1A/ACKR3/TFRC/ADRB2/TIMP3/VEGFA/INPP5K/SLC8A3	54
GO:0051174	BP	regulation of phosphorus metabolic process	54/414	317/3976	0.000113462	OSBPL8/NTRK3/GPR37/ADRA1D/CAMKK2/PTPN11/TGFB3/RGS2/FGF1/VLDLR/SLCO3A1/P2RX7/THBS1/PKIA/SMAD7/RGS14/ZMYND11/FYN/SH3GL2/SH3GLB1/MET/MAP3K7/STK26/RASGRP1/CHORDC1/PROX1/IKBKB/GRB10/BMPER/FBN1/SPRY2/LOX/ITGA5/APP/EPHB3/INHBB/EPHA3/BMP7/WNT16/SPRY4/BMP4/PDCL3/ABL1/NUAK1/INPP5F/PRR5L/PPARGC1A/ACKR3/TFRC/ADRB2/TIMP3/VEGFA/INPP5K/SLC8A3	54
GO:0051049	BP	regulation of transport	47/414	265/3976	0.000121256	OSBPL8/CHRM3/PTPN11/TGFB3/P2RX7/KCNMA1/CACNA2D1/NDFIP2/HOMER2/STC1/SOX4/THBS1/STXBP6/LMAN2/MYOM1/SYT13/PTCH1/TBC1D20/GJA5/SOX11/LIPG/SDC1/FYN/SH3GL2/SH3GLB1/TCF7L2/GRB10/PIP4P2/RHOQ/INHBB/EPHA3/RAB4A/CACNG4/LGI3/BMP4/MYO5A/NRN1/ABL1/GJA1/INPP5F/PRR5L/EHD2/GCK/VEGFA/INPP5K/NDEL1/AZIN1	47
GO:0030546	MF	signaling receptor activator activity	20/444	78/4173	0.000124577	TGFB3/FGF1/STC1/CXCL12/PGF/IL33/STC2/MSTN/SEMA6D/BMP6/SEMA6A/FBN1/APP/INHBB/BMP7/FGF6/WNT16/BMP4/WNT9A/VEGFA	20
GO:0043235	CC	receptor complex	17/427	63/4170	0.000127702	NTRK3/GPR37/ITGB1/VLDLR/LEPR/NR3C2/GPR63/MET/ITGA5/APP/AHR/EPHB3/EPHA3/NRN1/ITGB6/TFRC/ADRB2	17
GO:0016310	BP	phosphorylation	67/414	420/3976	0.000131361	MEF2A/OSBPL8/NDUFA10/NTRK3/MAPK9/GPR37/ADRA1D/CAMKK2/PTPN11/CDK3/TGFB3/RGS2/FGF1/VLDLR/SLCO3A1/P2RX7/NDUFV2/THBS1/PKIA/SMAD7/RGS14/AK1/ZMYND11/FYN/SH3GL2/SH3GLB1/MET/SGK1/EPHA4/MAP3K7/STK26/RASGRP1/CHORDC1/PROX1/IKBKB/BID/GRB10/BMPER/FBN1/SPRY2/LOX/ITGA5/APP/EPHB3/INHBB/EPHA3/BMP7/WNT16/SPRY4/BMP4/PDCL3/ABL1/NUAK1/MKNK1/INPP5F/PRR5L/GCK/ACKR3/TFRC/ADRB2/TIMP3/VEGFA/INPP5K/SLC8A3/IP6K3/FOXO1/CISH	67
GO:0032879	BP	regulation of localization	69/414	438/3976	0.00015307	OSBPL8/CHRM3/STMN1/ITGB1/PTPN11/TGFB3/FGF1/P2RX7/KCNMA1/CACNA2D1/NDFIP2/HOMER2/STC1/SOX4/THBS1/STXBP6/LMAN2/MYOM1/SYT13/CXCL12/PTCH1/TBC1D20/GJA5/SOX11/TMSB10/LIPG/SDC1/FYN/SEMA6D/SH3GL2/SH3GLB1/GPC2/TCF7L2/MET/SEMA6A/ABHD17C/PROX1/GRB10/BMPER/CCDC125/PIP4P2/SPRY2/RHOQ/APP/S100A11/PPARD/ZDHHC7/INHBB/RTN4/EPHA3/BMP7/RAB4A/CACNG4/LGI3/BMP4/MYO5A/NRN1/ABL1/GJA1/MRAP2/INPP5F/PRR5L/EHD2/GCK/TFRC/VEGFA…	69
GO:0008015	BP	blood circulation	19/414	75/3976	0.000162268	MEF2A/CHRM3/ADRA1D/HRH1/RGS2/KCNMA1/CACNA2D1/STC1/GJA5/NCALD/MYL2/GUCY1A1/SMAD7/SH3GL2/RNLS/NPY1R/GJA1/TCAP/ADRB2	19
GO:0031399	BP	regulation of protein modification process	57/414	345/3976	0.00017157	OSBPL8/NTRK3/MAPK9/GPR37/ADRA1D/CAMKK2/SPOPL/PTPN11/TGFB3/RGS2/EED/FGF1/VLDLR/SLCO3A1/P2RX7/NDFIP2/OXR1/SOX4/THBS1/PKIA/SMAD7/RGS14/ZMYND11/FYN/SH3GL2/MAP3K7/STK26/RASGRP1/CHORDC1/PROX1/IKBKB/BMPER/FBN1/SPRY2/LOX/ITGA5/APP/PUM3/N4BP1/INHBB/BMP7/WNT16/SPRY4/ARFGEF1/BMP4/PDCL3/ABL1/NUAK1/INPP5F/PRR5L/ACKR3/TFRC/ADRB2/TIMP3/VEGFA/INPP5K/SLC8A3	57
GO:0040007	BP	growth	35/414	182/3976	0.000188225	RMI1/IGFBP2/PTPN11/FGF1/LEPR/STC1/BCL9/TBL1XR1/PTCH1/MYL2/SMAD7/SEMA6D/SH3GL2/RBPJ/PLAG1/IGFBP7/FTO/SEMA6A/BMPR1B/ISLR2/PROX1/SPRY2/APP/PPARD/RTN4/NRN1L/CFLAR/PLEKHA1/BMP4/NPY1R/NRN1/ABL1/GJA1/NDEL1/MYOD1	35
GO:0007517	BP	muscle organ development	19/414	76/3976	0.000195974	MSC/BCL9/MYL2/SOX11/SMAD7/MSTN/RBPJ/ETV1/TCF15/PROX1/SHOX2/LOX/VGLL2/CFLAR/BMP4/CFL2/GJA1/TCAP/MYOD1	19
GO:0044057	BP	regulation of system process	20/414	83/3976	0.000229265	MEF2A/CHRM3/ADRA1D/PTPN11/HRH1/RGS2/KCNMA1/CACNA2D1/STC1/GJA5/MYL2/GUCY1A1/SMAD7/RNLS/APP/INHBB/GJA1/ADRB2/INPP5K/SLC8A3	20
GO:0023014	BP	signal transduction by protein phosphorylation	29/414	142/3976	0.000233141	MEF2A/NTRK3/MAPK9/GPR37/ADRA1D/PTPN11/RGS2/FGF1/P2RX7/THBS1/RGS14/ZMYND11/MAP3K7/STK26/RASGRP1/GRB10/BMPER/SPRY2/APP/BMP7/WNT16/SPRY4/BMP4/ABL1/ACKR3/ADRB2/TIMP3/VEGFA/INPP5K	29
GO:0001934	BP	positive regulation of protein phosphorylation	32/414	163/3976	0.000240415	OSBPL8/NTRK3/GPR37/ADRA1D/CAMKK2/PTPN11/TGFB3/FGF1/VLDLR/SLCO3A1/P2RX7/THBS1/FYN/MAP3K7/STK26/RASGRP1/PROX1/BMPER/FBN1/SPRY2/ITGA5/APP/INHBB/BMP7/WNT16/BMP4/ABL1/PRR5L/ACKR3/TFRC/ADRB2/VEGFA	32
GO:0001932	BP	regulation of protein phosphorylation	46/414	266/3976	0.000265656	OSBPL8/NTRK3/GPR37/ADRA1D/CAMKK2/PTPN11/TGFB3/RGS2/FGF1/VLDLR/SLCO3A1/P2RX7/THBS1/PKIA/SMAD7/RGS14/ZMYND11/FYN/SH3GL2/MAP3K7/STK26/RASGRP1/CHORDC1/PROX1/BMPER/FBN1/SPRY2/LOX/ITGA5/APP/INHBB/BMP7/WNT16/SPRY4/BMP4/PDCL3/ABL1/INPP5F/PRR5L/ACKR3/TFRC/ADRB2/TIMP3/VEGFA/INPP5K/SLC8A3	46
GO:0048870	BP	cell motility	47/414	274/3976	0.0002764	OSBPL8/ITGB1/PTPN11/HRH1/FGF1/STC1/DPP4/THBS1/CXCL12/TMSB10/SDC1/FYN/CXCR4/SEMA6D/GPC2/SIX2/MET/SEMA6A/PROX1/FSCN1/GRB10/BMPER/CCDC125/SPRY2/RHOQ/LOX/ITGA5/APP/S100A11/PPARD/EPHB3/RTN4/NR4A2/BMP7/BMP4/CFL2/LRP12/APC/ABL1/GJA1/INPP5F/PRR5L/ITGB6/ZRANB1/ACKR3/VEGFA/NDEL1	47
GO:0051674	BP	localization of cell	47/414	274/3976	0.0002764	OSBPL8/ITGB1/PTPN11/HRH1/FGF1/STC1/DPP4/THBS1/CXCL12/TMSB10/SDC1/FYN/CXCR4/SEMA6D/GPC2/SIX2/MET/SEMA6A/PROX1/FSCN1/GRB10/BMPER/CCDC125/SPRY2/RHOQ/LOX/ITGA5/APP/S100A11/PPARD/EPHB3/RTN4/NR4A2/BMP7/BMP4/CFL2/LRP12/APC/ABL1/GJA1/INPP5F/PRR5L/ITGB6/ZRANB1/ACKR3/VEGFA/NDEL1	47
GO:0007507	BP	heart development	24/414	110/3976	0.000287676	MEF2A/NTRK3/PTPN11/SOX4/NDUFV2/ZFPM2/PTCH1/GJA5/MYL2/SOX11/SMAD7/RBPJ/PROX1/NEBL/SHOX2/ALPK2/LOX/RTN4/BMP7/WNT16/BMP4/NPY1R/GJA1/TCAP	24
GO:0048018	MF	receptor ligand activity	19/444	77/4173	0.000314874	TGFB3/FGF1/STC1/CXCL12/PGF/IL33/STC2/MSTN/SEMA6D/BMP6/SEMA6A/FBN1/INHBB/BMP7/FGF6/WNT16/BMP4/WNT9A/VEGFA	19
GO:2000026	BP	regulation of multicellular organismal development	60/414	377/3976	0.00033043	SLITRK3/NTRK3/SLITRK4/TGFB3/EED/FGF1/VLDLR/P2RX7/THBS1/SIPA1L1/PTCH1/HEY1/RFLNA/SOX11/SMAD7/MSTN/FYN/SEMA6D/DAB2IP/RBPJ/PLAG1/TCF7L2/TPBG/SIX2/RASGRP1/SEMA6A/GTF2I/BMPR1B/ISLR2/PROX1/IKBKB/BMPER/PTPRZ1/SHOX2/ALPK2/SPRY2/LOX/ITGA5/APP/PPARD/EPHB3/RTN4/EPHA3/BMP7/CHODL/BMP4/ID4/PDCL3/ABL1/GJA1/RUNX1/INPP5F/MDGA1/TFRC/WNT9A/VEGFA/B4GALT5/NDEL1/KLF10/MYOD1	60
GO:0000165	BP	MAPK cascade	28/414	138/3976	0.000334654	MEF2A/NTRK3/MAPK9/GPR37/ADRA1D/PTPN11/RGS2/FGF1/P2RX7/THBS1/RGS14/ZMYND11/MAP3K7/RASGRP1/GRB10/BMPER/SPRY2/APP/BMP7/WNT16/SPRY4/BMP4/ABL1/ACKR3/ADRB2/TIMP3/VEGFA/INPP5K	28
GO:0016477	BP	cell migration	44/414	254/3976	0.000349677	OSBPL8/ITGB1/PTPN11/HRH1/FGF1/STC1/DPP4/THBS1/CXCL12/TMSB10/SDC1/FYN/CXCR4/SEMA6D/GPC2/SIX2/MET/SEMA6A/PROX1/FSCN1/GRB10/BMPER/SPRY2/RHOQ/LOX/ITGA5/APP/S100A11/PPARD/EPHB3/RTN4/NR4A2/BMP7/BMP4/LRP12/APC/ABL1/GJA1/PRR5L/ITGB6/ZRANB1/ACKR3/VEGFA/NDEL1	44
GO:0061448	BP	connective tissue development	17/414	67/3976	0.000350343	STC1/TBL1XR1/RFLNA/SMAD7/SNX19/SIX2/BMPR1B/SHOX2/LOX/PPARD/BMP7/FGF6/BMP4/ID4/RUNX1/PPARGC1A/WNT9A	17
GO:0003008	BP	system process	41/414	233/3976	0.000399804	MEF2A/CHRM3/EYA4/ADRA1D/PTPN11/HRH1/RGS2/P2RX7/KCNMA1/CACNA2D1/HOMER2/STC1/MYOM1/GJA5/NCALD/MYL2/GUCY1A1/SMAD7/RGS14/FYN/SH3GL2/TCF15/RNLS/PTPRZ1/SPRY2/ITGA5/APP/INHBB/CFLAR/BMP4/LXN/MYO5A/NPY1R/ABL1/GJA1/GJD2/INPP5F/TCAP/ADRB2/INPP5K/SLC8A3	41
GO:0007267	BP	cell-cell signaling	42/414	241/3976	0.000419735	CGAS/CHRM3/ADRA1D/PTPN11/HRH1/P2RX7/DKK3/SOX4/BCL9/TBL1XR1/SYT13/SYT1/GJA5/SOX11/GUCY1A1/RGS14/SDC1/FYN/RBPJ/SNX19/TCF7L2/SYNGR1/RSPO3/LYPD6/GRB10/DKK2/ALPK2/APP/INHBB/WNT16/BMP4/MYO5A/NRN1/APC/ABL1/GJA1/GJD2/ZRANB1/GCK/ADRB2/WNT9A/SLC8A3	42
GO:0009719	BP	response to endogenous stimulus	44/414	258/3976	0.000497895	OSBPL8/NTRK3/IGFBP2/ITGB1/PTPN11/FDX1/TGFB3/FGF1/CACNA2D1/LEPR/THBS1/PAQR7/GJA5/SOX11/SMAD7/FYN/SH3GL2/RBPJ/BMPR1B/FIBIN/GRB10/BMPER/SPRY2/RHOQ/LOX/APP/PPARD/ZDHHC7/INHBB/NR4A2/BMP7/FGF6/ZNF366/BMP4/MYO5A/NPY1R/ABL1/GJA1/POR/KLF9/TIMP3/INPP5K/NDEL1/FOXO1	44
GO:0003015	BP	heart process	12/414	40/3976	0.000510275	MEF2A/ADRA1D/RGS2/CACNA2D1/STC1/GJA5/MYL2/SMAD7/FYN/RNLS/GJA1/TCAP	12
GO:0007417	BP	central nervous system development	26/414	128/3976	0.000534631	PTPN11/EED/VLDLR/SOX4/PTCH1/SOX11/EXT1/FYN/CXCR4/SEMA6D/CAPG/RBPJ/METTL14/PROX1/PTPRZ1/APP/EPHB3/RTN4/NR4A2/BMP7/BMP4/ID4/ABL1/B4GALT5/NDEL1/SLC8A3	26
GO:0008016	BP	regulation of heart contraction	10/414	30/3976	0.000592272	MEF2A/ADRA1D/RGS2/CACNA2D1/STC1/GJA5/MYL2/SMAD7/RNLS/GJA1	10
GO:0007169	BP	transmembrane receptor protein tyrosine kinase signaling pathway	27/414	136/3976	0.000612842	OSBPL8/NTRK3/IGFBP2/PTPN11/FGF1/THBS1/FYN/DAB2IP/RBPJ/MET/EGFR/GRB10/SPRY2/RHOQ/LOX/APP/EPHB3/RTN4/EPHA3/FGF6/PLEKHA1/ABL1/TXNIP/VEGFA/INPP5K/NDEL1/FOXO1	27
GO:0061061	BP	muscle structure development	28/414	143/3976	0.00061513	MEF2A/MSC/BCL9/HEY1/MYL2/SOX11/SMAD7/MSTN/SDC1/RBPJ/TCF7L2/ETV1/TCF15/PROX1/NEBL/SHOX2/ALPK2/LOX/PPARD/FGF6/VGLL2/CFLAR/BMP4/CFL2/GJA1/EHD2/TCAP/MYOD1	28
GO:0007631	BP	feeding behavior	6/414	12/3976	0.000657211	RMI1/LEPR/TCF15/APP/NPY1R/MRAP2	6
GO:0051897	BP	positive regulation of protein kinase B signaling	6/414	12/3976	0.000657211	OSBPL8/THBS1/TCF7L2/MET/SPRY2/RTN4	6
GO:0031401	BP	positive regulation of protein modification process	38/414	216/3976	0.000657687	OSBPL8/NTRK3/MAPK9/GPR37/ADRA1D/CAMKK2/PTPN11/TGFB3/EED/FGF1/VLDLR/SLCO3A1/P2RX7/NDFIP2/SOX4/THBS1/SMAD7/FYN/MAP3K7/STK26/RASGRP1/PROX1/BMPER/FBN1/SPRY2/ITGA5/APP/INHBB/BMP7/WNT16/ARFGEF1/BMP4/ABL1/PRR5L/ACKR3/TFRC/ADRB2/VEGFA	38
GO:0004713	MF	protein tyrosine kinase activity	11/444	35/4173	0.000677849	NTRK3/FYN/MET/EPHA4/EGFR/EPHB3/EPHA3/TNK2/ABL1/DDR2/DDR1	11
GO:0008201	MF	heparin binding	9/444	25/4173	0.000691574	FGF1/THBS1/PTCH1/POSTN/FBN1/LRPAP1/APP/BMP4/VEGFA	9
GO:0007610	BP	behavior	18/414	77/3976	0.000694049	RMI1/GPR37/HRH1/HOMER2/LEPR/OXR1/RGS14/ETV1/TCF15/PTPRZ1/ITGA5/APP/NR4A2/MYO5A/NPY1R/MRAP2/INPP5F/SLC8A3	18
GO:0043410	BP	positive regulation of MAPK cascade	18/414	77/3976	0.000694049	NTRK3/GPR37/ADRA1D/PTPN11/FGF1/P2RX7/THBS1/MAP3K7/RASGRP1/BMPER/SPRY2/APP/WNT16/BMP4/ABL1/ACKR3/ADRB2/VEGFA	18
GO:0009887	BP	animal organ morphogenesis	34/414	188/3976	0.000762471	TGFB3/FGF1/P2RX7/STC1/SOX4/PTCH1/TBC1D20/GJA5/MYL2/SOX11/SMAD7/RBPJ/PLAG1/SIX2/TCF15/BMPR1B/PROX1/SHOX2/ALPK2/SPRY2/RTN4/BMP7/FGF6/WNT16/PLEKHA1/BMP4/MYO5A/NPY1R/ID4/ABL1/GJA1/TCAP/WNT9A/PROM1	34
GO:1903522	BP	regulation of blood circulation	12/414	42/3976	0.000832279	MEF2A/CHRM3/ADRA1D/HRH1/RGS2/CACNA2D1/STC1/GJA5/MYL2/SMAD7/RNLS/GJA1	12
GO:0043408	BP	regulation of MAPK cascade	25/414	125/3976	0.000867028	NTRK3/GPR37/ADRA1D/PTPN11/RGS2/FGF1/P2RX7/THBS1/RGS14/ZMYND11/MAP3K7/RASGRP1/BMPER/SPRY2/APP/BMP7/WNT16/SPRY4/BMP4/ABL1/ACKR3/ADRB2/TIMP3/VEGFA/INPP5K	25
GO:0034599	BP	cellular response to oxidative stress	13/414	48/3976	0.0008912	MAPK9/GPR37/BRF2/OXR1/NFE2L2/MET/NR4A2/WNT16/PLEKHA1/ABL1/PRR5L/PPARGC1A/FOXO1	13
GO:0004714	MF	transmembrane receptor protein tyrosine kinase activity	8/444	21/4173	0.000895325	NTRK3/MET/EPHA4/EGFR/EPHB3/EPHA3/DDR2/DDR1	8
GO:0019199	MF	transmembrane receptor protein kinase activity	10/444	31/4173	0.000945456	NTRK3/ACVR2A/MET/EPHA4/EGFR/BMPR1B/EPHB3/EPHA3/DDR2/DDR1	10
GO:0060047	BP	heart contraction	11/414	37/3976	0.000948326	MEF2A/ADRA1D/RGS2/CACNA2D1/STC1/GJA5/MYL2/SMAD7/RNLS/GJA1/TCAP	11
GO:0055006	BP	cardiac cell development	7/414	17/3976	0.000969071	MEF2A/MYL2/PROX1/NEBL/ALPK2/BMP4/TCAP	7
GO:0055013	BP	cardiac muscle cell development	7/414	17/3976	0.000969071	MEF2A/MYL2/PROX1/NEBL/ALPK2/BMP4/TCAP	7
GO:0048738	BP	cardiac muscle tissue development	12/414	43/3976	0.00104809	MEF2A/NDUFV2/GJA5/MYL2/SMAD7/RBPJ/PROX1/NEBL/ALPK2/BMP7/BMP4/TCAP	12
GO:0071901	BP	negative regulation of protein serine/threonine kinase activity	10/414	32/3976	0.00105043	RGS2/PKIA/RGS14/CHORDC1/SPRY2/BMP7/BMP4/ABL1/INPP5K/SLC8A3	10
GO:0055002	BP	striated muscle cell development	13/414	49/3976	0.0011008	MEF2A/MYL2/SDC1/PROX1/NEBL/SHOX2/ALPK2/LOX/CFLAR/BMP4/CFL2/TCAP/MYOD1	13
GO:0032330	BP	regulation of chondrocyte differentiation	6/414	13/3976	0.00111424	RFLNA/SMAD7/SIX2/SHOX2/BMP4/WNT9A	6
GO:0046839	BP	phospholipid dephosphorylation	6/414	13/3976	0.00111424	PLPPR4/PLPP4/PIP4P2/INPP5F/PLPP1/INPP5K	6
GO:0060322	BP	head development	21/414	100/3976	0.0011603	PTPN11/TGFB3/PTCH1/EXT1/FYN/CXCR4/SEMA6D/RBPJ/METTL14/PROX1/APP/CRISPLD1/EPHB3/RTN4/NR4A2/BMP7/PLEKHA1/BMP4/ID4/ABL1/NDEL1	21
GO:0005102	MF	signaling receptor binding	48/444	293/4173	0.00117911	ITGB1/PTPN11/TGFB3/FGF1/HOMER2/STC1/DPP4/THBS1/CXCL12/PTCH1/PGF/IL33/STC2/SMAD7/MSTN/GAB2/FYN/SEMA6D/TCF7L2/BMP6/MAP3K7/SEMA6A/PROX1/EGFL8/IKBKB/GRB10/DKK2/PTPRZ1/FBN1/ITGA5/LRPAP1/APP/INHBB/NR4A2/BMP7/FGF6/ZNF366/WNT16/BMP4/PDCL3/ABL1/GJA1/MRAP2/ITGB6/PPARGC1A/WNT9A/VEGFA/MED30	48
GO:0048736	BP	appendage development	11/414	38/3976	0.00121239	SOX4/PTCH1/GJA5/SOX11/BMPR1B/SHOX2/BMP7/BMP4/GJA1/WNT9A/PRKAB1	11
GO:0060173	BP	limb development	11/414	38/3976	0.00121239	SOX4/PTCH1/GJA5/SOX11/BMPR1B/SHOX2/BMP7/BMP4/GJA1/WNT9A/PRKAB1	11
GO:0007167	BP	enzyme linked receptor protein signaling pathway	35/414	201/3976	0.00129734	OSBPL8/NTRK3/IGFBP2/PTPN11/TGFB3/FGF1/THBS1/SOX11/SMAD7/FYN/DAB2IP/RBPJ/MET/EGFR/BMPR1B/GRB10/BMPER/SPRY2/RHOQ/LOX/APP/EPHB3/INHBB/RTN4/EPHA3/BMP7/FGF6/PLEKHA1/BMP4/ABL1/TXNIP/VEGFA/INPP5K/NDEL1/FOXO1	35
GO:0005576	CC	extracellular region	51/427	330/4170	0.00132263	LRRC17/IGFBP2/TGFB3/FGF1/VLDLR/DKK3/STC1/DPP4/THBS1/LMAN2/CXCL12/ACRBP/POSTN/STC2/LIPG/MSTN/SEMA6D/SERPINE2/GPC2/IGFBP7/BMP6/ANXA2/SEMA6A/ADNP/RNLS/EGFL8/DKK2/BMPER/PTPRZ1/FBN1/LOX/APP/CRISPLD1/NPC2/INHBB/CPA1/BMP7/NRN1L/WNT16/BMP4/LXN/PRSS12/NRN1/EHD2/OLFML2B/TFRC/WNT9A/TIMP3/VEGFA/C1QTNF2/PROM1	51
GO:0048878	BP	chemical homeostasis	34/414	194/3976	0.00135359	RMI1/ADRA1D/PTPN11/P2RX7/HOMER2/LEPR/STC1/SOX4/SCO1/PTCH1/TBC1D20/SCARA5/GJA5/COX19/LIPG/FYN/CXCR4/TCF7L2/MET/FBN1/SLC9A2/APP/RTN4/SLC9A1/MYO5A/ABL1/GJA1/PDK4/GCK/ACKR3/TFRC/INPP5K/SLC8A3/FOXO1	34
GO:0003206	BP	cardiac chamber morphogenesis	10/414	33/3976	0.00136995	SOX4/GJA5/MYL2/SOX11/SMAD7/RBPJ/PROX1/SHOX2/BMP7/BMP4	10
GO:0035107	BP	appendage morphogenesis	10/414	33/3976	0.00136995	SOX4/PTCH1/GJA5/SOX11/BMPR1B/SHOX2/BMP7/BMP4/GJA1/WNT9A	10
GO:0035108	BP	limb morphogenesis	10/414	33/3976	0.00136995	SOX4/PTCH1/GJA5/SOX11/BMPR1B/SHOX2/BMP7/BMP4/GJA1/WNT9A	10
GO:0034762	BP	regulation of transmembrane transport	17/414	75/3976	0.00140408	OSBPL8/CHRM3/PTPN11/P2RX7/KCNMA1/CACNA2D1/THBS1/GJA5/FYN/GRB10/RHOQ/CACNG4/MYO5A/ABL1/GJA1/INPP5K/AZIN1	17
GO:0045202	CC	synapse	31/427	175/4170	0.00141588	SLITRK3/CHRM3/SLITRK4/P2RX7/KCNMA1/HOMER2/SYT13/PLPPR4/SYT1/GUCY1A1/RGS14/FYN/CHRNG/SH3GL2/GPC2/ABHD17C/PTPRZ1/ITGA5/APP/RTN4/RAB4A/PALMD/LGI3/MYO5A/PRSS12/NRN1/GJD2/MDGA1/NUFIP1/NDEL1/SLC8A3	31
GO:0035264	BP	multicellular organism growth	9/414	28/3976	0.00149484	RMI1/PTPN11/TBL1XR1/PTCH1/PLAG1/FTO/APP/PLEKHA1/NPY1R	9
GO:0098590	CC	plasma membrane region	26/427	139/4170	0.00152329	SLITRK3/CHRM3/ITGB1/KCNMA1/LEPR/DPP4/PTCH1/PLPPR4/SGCE/CHRNG/MET/FSCN1/ALPK2/ITGA5/CAVIN2/APP/TMEM17/PLEKHA1/GJA1/INPP5F/EHD2/PLPP1/ACKR3/TFRC/INPP5K/PROM1	26
GO:0043409	BP	negative regulation of MAPK cascade	11/414	39/3976	0.00153408	RGS2/P2RX7/RGS14/ZMYND11/SPRY2/BMP7/SPRY4/BMP4/ABL1/TIMP3/INPP5K	11
GO:1901653	BP	cellular response to peptide	15/414	63/3976	0.00156915	OSBPL8/PTPN11/CACNA2D1/FYN/GRB10/RHOQ/APP/ZDHHC7/INHBB/NR4A2/MYO5A/GJA1/INPP5K/NDEL1/FOXO1	15
GO:0060560	BP	developmental growth involved in morphogenesis	13/414	51/3976	0.00164449	FGF1/SEMA6D/SH3GL2/SEMA6A/ISLR2/SPRY2/APP/RTN4/NRN1L/BMP4/NRN1/ABL1/NDEL1	13
GO:1905114	BP	cell surface receptor signaling pathway involved in cell-cell signaling	20/414	96/3976	0.00167529	DKK3/SOX4/BCL9/TBL1XR1/SDC1/RBPJ/TCF7L2/RSPO3/LYPD6/GRB10/DKK2/ALPK2/APP/WNT16/BMP4/APC/ABL1/ZRANB1/WNT9A/SLC8A3	20
GO:0060412	BP	ventricular septum morphogenesis	6/414	14/3976	0.00178045	GJA5/SOX11/SMAD7/RBPJ/PROX1/BMP4	6
GO:0048638	BP	regulation of developmental growth	15/414	64/3976	0.00185893	PTCH1/SMAD7/SEMA6D/RBPJ/FTO/SEMA6A/ISLR2/PROX1/APP/PPARD/RTN4/BMP4/NPY1R/ABL1/MYOD1	15
GO:0008289	MF	lipid binding	28/444	150/4173	0.00189072	OSBPL8/CGAS/SNAP91/P2RX7/THBS1/STXBP6/PAQR7/SYT13/PTCH1/SYT1/STARD10/CAPG/SDCBP2/SH3GLB1/SNX19/RASGRP1/ANXA2/STARD4/CAVIN2/PPARD/NPC2/PLEKHA1/CRABP2/GLE1/ESRRB/NCF4/PLEKHF1/PROM1	28
GO:0007411	BP	axon guidance	11/414	40/3976	0.00192243	CXCL12/EXT1/SEMA6D/ETV1/SEMA6A/BMPR1B/APP/DPYSL5/EPHB3/EPHA3/BMP7	11
GO:0097485	BP	neuron projection guidance	11/414	40/3976	0.00192243	CXCL12/EXT1/SEMA6D/ETV1/SEMA6A/BMPR1B/APP/DPYSL5/EPHB3/EPHA3/BMP7	11
GO:0062197	BP	cellular response to chemical stress	14/414	58/3976	0.00194121	MAPK9/GPR37/BRF2/OXR1/NFE2L2/LRRC8A/MET/NR4A2/WNT16/PLEKHA1/ABL1/PRR5L/PPARGC1A/FOXO1	14
GO:0051896	BP	regulation of protein kinase B signaling	9/414	29/3976	0.00197198	OSBPL8/NTRK3/THBS1/TCF7L2/MET/SPRY2/RTN4/PLEKHA1/INPP5K	9
GO:0001501	BP	skeletal system development	22/414	111/3976	0.00197804	PTPN11/P2RX7/STC1/SOX4/RFLNA/GJA5/SOX11/EXT1/SMAD7/SNX19/SIX2/TCF15/BMPR1B/SHOX2/LOX/BMP7/FGF6/PLEKHA1/BMP4/GJA1/RUNX1/WNT9A	22
GO:0055001	BP	muscle cell development	13/414	52/3976	0.0019902	MEF2A/MYL2/SDC1/PROX1/NEBL/SHOX2/ALPK2/LOX/CFLAR/BMP4/CFL2/TCAP/MYOD1	13
GO:0030029	BP	actin filament-based process	31/414	176/3976	0.0020194	MEF2A/HCLS1/CORO2B/TGFB3/PLS3/CACNA2D1/STC1/SIPA1L1/RFLNA/GJA5/MYL2/TMSB10/CAPG/ARPC4/MET/PROX1/FSCN1/NEBL/IKBKB/RHOQ/CDC42EP4/EPHA3/CFLAR/ARFGEF1/MYO5A/CFL2/PDCL3/ABL1/EHD2/TCAP/INPP5K	31
GO:0005539	MF	glycosaminoglycan binding	10/444	34/4173	0.00208515	ACAN/FGF1/THBS1/PTCH1/POSTN/FBN1/LRPAP1/APP/BMP4/VEGFA	10
GO:0008277	BP	regulation of G protein-coupled receptor signaling pathway	7/414	19/3976	0.00208681	RGS2/HOMER2/RGS14/MET/ZDHHC7/MRAP2/ADRB2	7
GO:0097435	BP	supramolecular fiber organization	30/414	169/3976	0.00209815	MEF2A/HCLS1/STMN1/TGFB3/PLS3/MID1IP1/RFLNA/MYL2/TMSB10/CAPG/TUBGCP3/ARPC4/MET/COLGALT1/PROX1/FSCN1/NEBL/KATNAL1/RHOQ/LOX/APP/CDC42EP4/CFLAR/ARFGEF1/CFL2/APC/ABL1/TCAP/INPP5K/NDEL1	30
GO:0098794	CC	postsynapse	16/427	73/4170	0.00235275	SLITRK3/CHRM3/P2RX7/KCNMA1/HOMER2/PLPPR4/RGS14/FYN/CHRNG/ABHD17C/APP/RTN4/RAB4A/PALMD/MYO5A/SLC8A3	16
GO:0071495	BP	cellular response to endogenous stimulus	38/414	231/3976	0.00239259	OSBPL8/NTRK3/PTPN11/FDX1/TGFB3/FGF1/CACNA2D1/LEPR/THBS1/GJA5/SOX11/SMAD7/FYN/SH3GL2/RBPJ/BMPR1B/GRB10/BMPER/SPRY2/RHOQ/LOX/APP/PPARD/ZDHHC7/INHBB/NR4A2/BMP7/FGF6/ZNF366/BMP4/MYO5A/NPY1R/ABL1/GJA1/KLF9/INPP5K/NDEL1/FOXO1	38
GO:0051050	BP	positive regulation of transport	25/414	134/3976	0.00242659	OSBPL8/PTPN11/TGFB3/P2RX7/STC1/SOX4/LMAN2/MYOM1/PTCH1/TBC1D20/SOX11/LIPG/SDC1/FYN/SH3GLB1/TCF7L2/RHOQ/INHBB/ABL1/PRR5L/EHD2/GCK/VEGFA/INPP5K/AZIN1	25
GO:0034330	BP	cell junction organization	21/414	106/3976	0.00250096	SLITRK3/CDH5/SLITRK4/TGFB3/GJA5/SMAD7/FYN/TPBG/ABHD17C/IKBKB/ITGA5/APP/EPHB3/EPHA3/CLDN11/MYO5A/ABL1/GJA1/MDGA1/VEGFA/SLC8A3	21
GO:0042063	BP	gliogenesis	13/414	54/3976	0.00286198	PTPN11/EED/SOX4/SOX11/PLAG1/METTL14/PTPRZ1/APP/RTN4/ID4/ABL1/B4GALT5/SLC8A3	13
GO:0048646	BP	anatomical structure formation involved in morphogenesis	38/414	234/3976	0.00302483	MEF2A/PTPN11/FGF1/LEPR/SOX4/THBS1/PTCH1/HEY1/TBC1D20/ACRBP/GJA5/MYL2/SOX11/DAB2IP/RBPJ/SIX2/GTF2I/TCF15/PROX1/NEBL/BMPER/E2F7/SPRY2/ITGA5/EPHB3/RTN4/BMP7/CFLAR/BMP4/CFL2/PDCL3/ABL1/GJA1/EHD2/ACKR3/TCAP/VEGFA/MYOD1	38
GO:0007420	BP	brain development	18/414	87/3976	0.00305338	PTPN11/PTCH1/EXT1/FYN/CXCR4/SEMA6D/RBPJ/METTL14/PROX1/APP/EPHB3/RTN4/NR4A2/BMP7/BMP4/ID4/ABL1/NDEL1	18
GO:0060341	BP	regulation of cellular localization	27/414	151/3976	0.00311485	ITGB1/PTPN11/P2RX7/CACNA2D1/TBC1D20/GJA5/FYN/SH3GLB1/GPC2/TCF7L2/ABHD17C/RHOQ/ZDHHC7/RTN4/EPHA3/BMP4/MYO5A/NRN1/ABL1/GJA1/MRAP2/INPP5F/PRR5L/EHD2/TFRC/INPP5K/NDEL1	27
GO:0030054	CC	cell junction	42/427	270/4170	0.00313284	SLITRK3/CHRM3/CDH5/ITGB1/SLITRK4/P2RX7/KCNMA1/HOMER2/ATP23/DPP4/SYT13/PLPPR4/SYT1/GJA5/GUCY1A1/SMAD7/RGS14/FYN/CXCR4/CHRNG/SH3GL2/GPC2/ABHD17C/PTPRZ1/ITGA5/APP/CDC42EP4/RTN4/RAB4A/PALMD/CLDN11/LGI3/MYO5A/PRSS12/NRN1/GJA1/GJD2/MDGA1/ITGB6/NUFIP1/NDEL1/SLC8A3	42
GO:0045597	BP	positive regulation of cell differentiation	31/414	181/3976	0.00317553	NTRK3/MAPK9/TGFB3/VLDLR/PTCH1/SOX11/SMAD7/FYN/MEDAG/RBPJ/PLAG1/TCF7L2/RASGRP1/SEMA6A/BLOC1S5/BMPR1B/ISLR2/PROX1/SHOX2/EPHA3/BMP7/CHODL/BMP4/ABL1/GJA1/RUNX1/EHD2/ZHX3/WNT9A/KLF10/MYOD1	31
GO:0004930	MF	G protein-coupled receptor activity	15/444	66/4173	0.00319309	GPR37/CHRM3/ADRA1D/GRPR/HRH1/GPR85/CNR1/CXCR4/GPR75/GPR63/ADGRL2/NPY1R/ACKR3/ADRB2/INPP5K	15
GO:0045595	BP	regulation of cell differentiation	50/414	330/3976	0.00319824	NTRK3/MAPK9/TGFB3/VLDLR/SIPA1L1/PTCH1/HEY1/RFLNA/SOX11/SMAD7/MSTN/FYN/SEMA6D/MEDAG/RBPJ/PLAG1/TCF7L2/SIX2/RASGRP1/SEMA6A/BLOC1S5/BMPR1B/ISLR2/PROX1/IKBKB/PTPRZ1/SHOX2/SPRY2/LOX/APP/PPARD/EPHB3/RTN4/EPHA3/BMP7/CHODL/CFLAR/BMP4/ID4/ABL1/GJA1/RUNX1/INPP5F/EHD2/ZHX3/WNT9A/NDEL1/KLF10/MYOD1/FOXO1	50
GO:0051146	BP	striated muscle cell differentiation	16/414	74/3976	0.0032196	MEF2A/BCL9/MYL2/SDC1/RBPJ/PROX1/NEBL/SHOX2/ALPK2/LOX/CFLAR/BMP4/CFL2/EHD2/TCAP/MYOD1	16
GO:0010799	BP	regulation of peptidyl-threonine phosphorylation	5/414	11/3976	0.00324108	SMAD7/SPRY2/APP/BMP7/INPP5K	5
GO:0035019	BP	somatic stem cell population maintenance	5/414	11/3976	0.00324108	BCL9/RBPJ/SIX2/BMP7/KLF10	5
GO:0002062	BP	chondrocyte differentiation	9/414	31/3976	0.00328686	RFLNA/SMAD7/SNX19/SIX2/BMPR1B/SHOX2/BMP4/RUNX1/WNT9A	9
GO:0035051	BP	cardiocyte differentiation	9/414	31/3976	0.00328686	MEF2A/MYL2/RBPJ/PROX1/NEBL/ALPK2/BMP7/BMP4/TCAP	9
GO:1905475	BP	regulation of protein localization to membrane	9/414	31/3976	0.00328686	ITGB1/FYN/SH3GLB1/GPC2/RHOQ/ZDHHC7/EPHA3/MRAP2/INPP5K	9
GO:0001667	BP	ameboidal-type cell migration	18/414	88/3976	0.00347965	PTPN11/FGF1/STC1/DPP4/THBS1/SEMA6D/MET/SEMA6A/PROX1/BMPER/PPARD/RTN4/BMP7/BMP4/ABL1/GJA1/PRR5L/VEGFA	18
GO:0033674	BP	positive regulation of kinase activity	19/414	95/3976	0.00354098	OSBPL8/NTRK3/PTPN11/FGF1/VLDLR/P2RX7/THBS1/SH3GLB1/MET/MAP3K7/STK26/RASGRP1/PROX1/FBN1/EPHB3/EPHA3/BMP4/ABL1/VEGFA	19
GO:0005546	MF	phosphatidylinositol-4,5-bisphosphate binding	5/444	11/4173	0.00357112	CGAS/STXBP6/CAPG/SDCBP2/ANXA2	5
GO:0048588	BP	developmental cell growth	11/414	43/3976	0.00358893	SMAD7/SEMA6D/SH3GL2/SEMA6A/ISLR2/APP/RTN4/NRN1L/NRN1/ABL1/NDEL1	11
GO:0055007	BP	cardiac muscle cell differentiation	8/414	26/3976	0.0037145	MEF2A/MYL2/RBPJ/PROX1/NEBL/ALPK2/BMP4/TCAP	8
GO:0031400	BP	negative regulation of protein modification process	24/414	131/3976	0.00376931	SPOPL/RGS2/P2RX7/OXR1/SOX4/PKIA/SMAD7/RGS14/ZMYND11/FYN/SH3GL2/CHORDC1/IKBKB/SPRY2/N4BP1/BMP7/SPRY4/BMP4/ABL1/INPP5F/PRR5L/TIMP3/INPP5K/SLC8A3	24
GO:0051172	BP	negative regulation of nitrogen compound metabolic process	63/414	440/3976	0.00384446	MEF2A/CGAS/SPOPL/RGS2/EED/SHQ1/P2RX7/OXR1/SOX4/THBS1/ZFPM2/TBL1XR1/SCO1/PKIA/PTCH1/HEY1/SOX11/IL33/SMAD7/RGS14/ZMYND11/FYN/SH3GL2/RBPJ/TCF7L2/METTL14/NR2C1/SIX2/CHORDC1/LMO1/PROX1/IKBKB/E2F7/SPRY2/N4BP1/PPARD/BTAF1/INHBB/NR4A2/BMP7/ZNF366/TGIF1/CFLAR/SPRY4/BMP4/ID4/PDCL3/ABL1/NAA40/INPP5F/EIF4EBP1/HIVEP1/PRR5L/ZHX3/WNT9A/TXNIP/TIMP3/INPP5K/ZNF438/KLF10/AZIN1/SLC8A3/FOXO1	63
GO:0008645	BP	hexose transmembrane transport	6/414	16/3976	0.00396084	OSBPL8/PTPN11/GRB10/RHOQ/ZDHHC7/INPP5K	6
GO:0015749	BP	monosaccharide transmembrane transport	6/414	16/3976	0.00396084	OSBPL8/PTPN11/GRB10/RHOQ/ZDHHC7/INPP5K	6
GO:0034219	BP	carbohydrate transmembrane transport	6/414	16/3976	0.00396084	OSBPL8/PTPN11/GRB10/RHOQ/ZDHHC7/INPP5K	6
GO:1904659	BP	glucose transmembrane transport	6/414	16/3976	0.00396084	OSBPL8/PTPN11/GRB10/RHOQ/ZDHHC7/INPP5K	6
GO:0060411	BP	cardiac septum morphogenesis	7/414	21/3976	0.00400521	GJA5/SOX11/SMAD7/RBPJ/PROX1/BMP7/BMP4	7
GO:0090100	BP	positive regulation of transmembrane receptor protein serine/threonine kinase signaling pathway	7/414	21/3976	0.00400521	TGFB3/THBS1/SOX11/RBPJ/INHBB/BMP7/BMP4	7
GO:0008283	BP	cell population proliferation	50/414	334/3976	0.00411462	IGFBP2/TGFB3/FGF1/P2RX7/STC1/SOX4/DPP4/THBS1/PTCH1/SOX11/SMAD7/MSTN/GAB2/FYN/DAB2IP/SDCBP2/RBPJ/PLAG1/TCF7L2/SIX2/RASGRP1/BMPR1B/PROX1/BTG2/BID/BMPER/PTPRZ1/E2F7/SHOX2/SPRY2/APP/S100A11/PPARD/RTN4/BMP7/FGF6/CFLAR/WNT16/BMP4/ID4/APC/PDCL3/ABL1/GJA1/IER5/KLF9/TFRC/WNT9A/VEGFA/NDEL1	50
GO:0008083	MF	growth factor activity	10/444	37/4173	0.00413589	TGFB3/FGF1/PGF/MSTN/BMP6/INHBB/BMP7/FGF6/BMP4/VEGFA	10
GO:0006937	BP	regulation of muscle contraction	9/414	32/3976	0.00416198	CHRM3/RGS2/KCNMA1/STC1/GJA5/GUCY1A1/SMAD7/ADRB2/SLC8A3	9
GO:0003205	BP	cardiac chamber development	10/414	38/3976	0.00434813	SOX4/GJA5/MYL2/SOX11/SMAD7/RBPJ/PROX1/SHOX2/BMP7/BMP4	10
GO:0043491	BP	protein kinase B signaling	10/414	38/3976	0.00434813	OSBPL8/NTRK3/THBS1/TCF7L2/MET/SPRY2/LOX/RTN4/PLEKHA1/INPP5K	10
GO:0010001	BP	glial cell differentiation	11/414	44/3976	0.00434909	PTPN11/EED/SOX4/SOX11/METTL14/PTPRZ1/APP/ID4/ABL1/B4GALT5/SLC8A3	11
GO:0031032	BP	actomyosin structure organization	11/414	44/3976	0.00434909	MEF2A/TGFB3/MYL2/MET/PROX1/NEBL/CFLAR/CFL2/ABL1/TCAP/INPP5K	11
GO:0009986	CC	cell surface	21/427	113/4170	0.00457196	GPR37/ITGB1/P2RX7/LEPR/DPP4/THBS1/LMAN2/CXCL12/LIPG/SDC1/CXCR4/GPC2/LRRC8A/ISLR2/EGFL8/ITGA5/APP/ACKR3/TFRC/VEGFA/PROM1	21
GO:0034329	BP	cell junction assembly	15/414	70/3976	0.00468655	SLITRK3/CDH5/SLITRK4/GJA5/SMAD7/TPBG/IKBKB/ITGA5/APP/EPHB3/EPHA3/CLDN11/ABL1/MDGA1/VEGFA	15
GO:0032880	BP	regulation of protein localization	25/414	141/3976	0.00491204	ITGB1/PTPN11/TGFB3/NDFIP2/SOX4/MYOM1/PTCH1/GJA5/FYN/SH3GLB1/GPC2/TCF7L2/ABHD17C/RHOQ/ZDHHC7/INHBB/RTN4/EPHA3/BMP4/MRAP2/PRR5L/GCK/TFRC/INPP5K/NDEL1	25
GO:0001503	BP	ossification	18/414	91/3976	0.00506427	TGFB3/P2RX7/PTCH1/SOX11/EXT1/SMAD7/RBPJ/SIX2/BMPR1B/SHOX2/LOX/BMP7/BMP4/ID4/GJA1/RUNX1/ZHX3/KLF10	18
GO:0002088	BP	lens development in camera-type eye	5/414	12/3976	0.0050867	TBC1D20/SOX11/PROX1/BMP4/GJA1	5
GO:0014032	BP	neural crest cell development	5/414	12/3976	0.0050867	SOX11/SEMA6D/SEMA6A/BMP7/BMP4	5
GO:0048864	BP	stem cell development	5/414	12/3976	0.0050867	SOX11/SEMA6D/SEMA6A/BMP7/BMP4	5
GO:0009725	BP	response to hormone	24/414	134/3976	0.00508795	OSBPL8/IGFBP2/PTPN11/TGFB3/LEPR/PAQR7/FIBIN/GRB10/RHOQ/PPARD/ZDHHC7/INHBB/NR4A2/BMP7/ZNF366/BMP4/MYO5A/NPY1R/POR/KLF9/TIMP3/INPP5K/NDEL1/FOXO1	24
GO:0010927	BP	cellular component assembly involved in morphogenesis	9/414	33/3976	0.00520899	MEF2A/TBC1D20/ACRBP/MYL2/PROX1/NEBL/CFLAR/CFL2/TCAP	9
GO:1990138	BP	neuron projection extension	9/414	33/3976	0.00520899	SEMA6D/SH3GL2/SEMA6A/ISLR2/RTN4/NRN1L/NRN1/ABL1/NDEL1	9
GO:0033500	BP	carbohydrate homeostasis	11/414	45/3976	0.00523201	RMI1/PTPN11/LEPR/SOX4/PTCH1/TCF7L2/FBN1/PDK4/GCK/INPP5K/FOXO1	11
GO:0042593	BP	glucose homeostasis	11/414	45/3976	0.00523201	RMI1/PTPN11/LEPR/SOX4/PTCH1/TCF7L2/FBN1/PDK4/GCK/INPP5K/FOXO1	11
GO:0071363	BP	cellular response to growth factor stimulus	23/414	127/3976	0.00525211	NTRK3/PTPN11/TGFB3/FGF1/THBS1/GJA5/SOX11/SMAD7/FYN/DAB2IP/SH3GL2/RBPJ/BMPR1B/GRB10/BMPER/SPRY2/LOX/BMP7/FGF6/BMP4/ABL1/VEGFA/INPP5K	23
GO:0032869	BP	cellular response to insulin stimulus	10/414	39/3976	0.00531849	OSBPL8/PTPN11/GRB10/RHOQ/ZDHHC7/INHBB/MYO5A/INPP5K/NDEL1/FOXO1	10
GO:0048644	BP	muscle organ morphogenesis	7/414	22/3976	0.00535857	MYL2/SMAD7/RBPJ/TCF15/PROX1/SHOX2/TCAP	7
GO:0045664	BP	regulation of neuron differentiation	22/414	120/3976	0.00540011	NTRK3/VLDLR/SIPA1L1/HEY1/SOX11/FYN/SEMA6D/SEMA6A/ISLR2/PROX1/SHOX2/APP/EPHB3/RTN4/EPHA3/BMP7/CHODL/BMP4/ID4/ABL1/INPP5F/NDEL1	22
GO:0005769	CC	early endosome	11/427	46/4170	0.00551935	LIPG/CXCR4/SH3GL2/SNX19/APP/EPHA3/MYO5A/INPP5F/EHD2/TFRC/ADRB2	11
GO:0006936	BP	muscle contraction	13/414	58/3976	0.00553855	CHRM3/RGS2/KCNMA1/CACNA2D1/STC1/MYOM1/GJA5/MYL2/GUCY1A1/SMAD7/TCAP/ADRB2/SLC8A3	13
GO:0043405	BP	regulation of MAP kinase activity	13/414	58/3976	0.00553855	PTPN11/RGS2/FGF1/P2RX7/THBS1/RGS14/MAP3K7/RASGRP1/SPRY2/BMP7/BMP4/VEGFA/INPP5K	13
GO:0006979	BP	response to oxidative stress	16/414	78/3976	0.00557233	MAPK9/GPR37/BRF2/OXR1/NFE2L2/PXDN/MET/APP/NR4A2/WNT16/PLEKHA1/ABL1/PRR5L/PPARGC1A/TXNIP/FOXO1	16
GO:0046887	BP	positive regulation of hormone secretion	6/414	17/3976	0.00559272	PTPN11/SOX4/SOX11/TCF7L2/INHBB/GCK	6
GO:0006935	BP	chemotaxis	19/414	99/3976	0.005689	HRH1/FGF1/THBS1/CXCL12/EXT1/CXCR4/SEMA6D/ETV1/MET/SEMA6A/BMPR1B/LOX/APP/DPYSL5/EPHB3/EPHA3/BMP7/ACKR3/VEGFA	19
GO:1901981	MF	phosphatidylinositol phosphate binding	9/444	33/4173	0.00602349	OSBPL8/CGAS/STXBP6/CAPG/SDCBP2/SNX19/ANXA2/PLEKHA1/PLEKHF1	9
GO:0003231	BP	cardiac ventricle development	8/414	28/3976	0.00613467	SOX4/GJA5/MYL2/SOX11/SMAD7/RBPJ/PROX1/BMP4	8
GO:0070374	BP	positive regulation of ERK1 and ERK2 cascade	8/414	28/3976	0.00613467	PTPN11/RASGRP1/BMPER/SPRY2/APP/BMP4/ABL1/ACKR3	8
GO:0043549	BP	regulation of kinase activity	28/414	166/3976	0.00616279	OSBPL8/NTRK3/PTPN11/RGS2/FGF1/VLDLR/P2RX7/THBS1/PKIA/RGS14/SH3GLB1/MET/MAP3K7/STK26/RASGRP1/CHORDC1/PROX1/FBN1/SPRY2/APP/EPHB3/EPHA3/BMP7/BMP4/ABL1/VEGFA/INPP5K/SLC8A3	28
GO:1902936	MF	phosphatidylinositol bisphosphate binding	6/444	17/4173	0.00623226	CGAS/STXBP6/CAPG/SDCBP2/ANXA2/PLEKHA1	6
GO:0042330	BP	taxis	19/414	100/3976	0.00636682	HRH1/FGF1/THBS1/CXCL12/EXT1/CXCR4/SEMA6D/ETV1/MET/SEMA6A/BMPR1B/LOX/APP/DPYSL5/EPHB3/EPHA3/BMP7/ACKR3/VEGFA	19
GO:1903532	BP	positive regulation of secretion by cell	10/414	40/3976	0.00645051	PTPN11/TGFB3/P2RX7/SOX4/MYOM1/SOX11/SDC1/TCF7L2/INHBB/GCK	10
GO:0042127	BP	regulation of cell population proliferation	43/414	285/3976	0.00667691	IGFBP2/TGFB3/FGF1/SOX4/DPP4/THBS1/PTCH1/SOX11/SMAD7/MSTN/GAB2/FYN/DAB2IP/RBPJ/PLAG1/TCF7L2/SIX2/BMPR1B/PROX1/BTG2/BID/PTPRZ1/E2F7/SHOX2/SPRY2/APP/S100A11/PPARD/RTN4/BMP7/FGF6/CFLAR/BMP4/ID4/APC/PDCL3/ABL1/GJA1/IER5/KLF9/TFRC/WNT9A/VEGFA	43
GO:0051128	BP	regulation of cellular component organization	68/414	493/3976	0.00670717	SLITRK3/NTRK3/MAPK9/STMN1/PTPN11/SLITRK4/TGFB3/EED/VLDLR/P2RX7/MID1IP1/DPP4/STXBP6/SIPA1L1/RAD21/MYL2/TMSB10/SMAD7/SDC1/FYN/SEMA6D/SH3GL2/CAPG/SH3GLB1/IGFBP7/TPBG/ARPC4/MET/COLGALT1/SEMA6A/CHORDC1/ABHD17C/TCF15/ISLR2/PROX1/IKBKB/BID/SHOX2/SPRY2/RHOQ/APP/CDC42EP4/EPHB3/RTN4/EPHA3/BMP7/RAB4A/CHODL/CFLAR/ARFGEF1/BMP4/CFL2/GLE1/APC/ABL1/GJA1/NAA40/INPP5F/MDGA1/EHD2/PPARGC1A/TFRC/ADRB2/FYCO1/VEGFA/INP…	68
GO:0051248	BP	negative regulation of protein metabolic process	33/414	206/3976	0.00692586	SPOPL/RGS2/P2RX7/OXR1/SOX4/THBS1/SCO1/PKIA/SMAD7/RGS14/ZMYND11/FYN/SH3GL2/METTL14/CHORDC1/IKBKB/SPRY2/N4BP1/INHBB/BMP7/CFLAR/SPRY4/BMP4/PDCL3/ABL1/INPP5F/EIF4EBP1/PRR5L/WNT9A/TIMP3/INPP5K/AZIN1/SLC8A3	33
GO:0048762	BP	mesenchymal cell differentiation	12/414	53/3976	0.00696348	TGFB3/SOX11/SMAD7/SEMA6D/RBPJ/TCF7L2/SIX2/SEMA6A/RTN4/BMP7/WNT16/BMP4	12
GO:0010595	BP	positive regulation of endothelial cell migration	7/414	23/3976	0.0070279	FGF1/THBS1/MET/PROX1/BMP4/ABL1/VEGFA	7
GO:0045778	BP	positive regulation of ossification	7/414	23/3976	0.0070279	TGFB3/P2RX7/SOX11/BMPR1B/BMP7/BMP4/ZHX3	7
GO:0061035	BP	regulation of cartilage development	7/414	23/3976	0.0070279	RFLNA/SMAD7/SIX2/BMPR1B/SHOX2/BMP4/WNT9A	7
GO:0070848	BP	response to growth factor	23/414	130/3976	0.00703828	NTRK3/PTPN11/TGFB3/FGF1/THBS1/GJA5/SOX11/SMAD7/FYN/DAB2IP/SH3GL2/RBPJ/BMPR1B/GRB10/BMPER/SPRY2/LOX/BMP7/FGF6/BMP4/ABL1/VEGFA/INPP5K	23
GO:0016055	BP	Wnt signaling pathway	17/414	87/3976	0.0072291	DKK3/SOX4/BCL9/TBL1XR1/SDC1/RBPJ/TCF7L2/RSPO3/LYPD6/GRB10/DKK2/ALPK2/WNT16/APC/ABL1/ZRANB1/WNT9A	17
GO:0005615	CC	extracellular space	34/427	218/4170	0.00731234	LRRC17/IGFBP2/TGFB3/FGF1/VLDLR/STC1/THBS1/LMAN2/POSTN/LIPG/SEMA6D/SERPINE2/ANXA2/SEMA6A/ADNP/DKK2/BMPER/FBN1/LOX/APP/CRISPLD1/NPC2/INHBB/CPA1/BMP7/NRN1L/WNT16/BMP4/LXN/NRN1/TFRC/WNT9A/TIMP3/VEGFA	34
GO:0090066	BP	regulation of anatomical structure size	21/414	116/3976	0.00753122	CHRM3/ADRA1D/HRH1/RGS2/P2RX7/KCNMA1/GJA5/TMSB10/GUCY1A1/SEMA6D/CAPG/LRRC8A/ARPC4/SEMA6A/ISLR2/CDC42EP4/RTN4/ARFGEF1/CFL2/ABL1/ADRB2	21
GO:0043403	BP	skeletal muscle tissue regeneration	5/414	13/3976	0.00756949	BCL9/PPARD/CFLAR/GJA1/MYOD1	5
GO:0046323	BP	glucose import	5/414	13/3976	0.00756949	OSBPL8/PTPN11/GRB10/RHOQ/ZDHHC7	5
GO:0099518	BP	vesicle cytoskeletal trafficking	5/414	13/3976	0.00756949	RASGRP1/BLOC1S5/MYO5A/FYCO1/NDEL1	5
GO:0003208	BP	cardiac ventricle morphogenesis	6/414	18/3976	0.0076663	SOX4/MYL2/SOX11/SMAD7/RBPJ/PROX1	6
GO:0003281	BP	ventricular septum development	6/414	18/3976	0.0076663	GJA5/SOX11/SMAD7/RBPJ/PROX1/BMP4	6
GO:0048593	BP	camera-type eye morphogenesis	6/414	18/3976	0.0076663	TBC1D20/SOX11/PROX1/BMP7/BMP4/PROM1	6
GO:0048747	BP	muscle fiber development	6/414	18/3976	0.0076663	MYL2/SHOX2/LOX/BMP4/TCAP/MYOD1	6
GO:0060415	BP	muscle tissue morphogenesis	6/414	18/3976	0.0076663	MYL2/SMAD7/RBPJ/PROX1/SHOX2/TCAP	6
GO:0001933	BP	negative regulation of protein phosphorylation	18/414	95/3976	0.00805277	RGS2/P2RX7/PKIA/SMAD7/RGS14/ZMYND11/SH3GL2/CHORDC1/SPRY2/BMP7/SPRY4/BMP4/ABL1/INPP5F/PRR5L/TIMP3/INPP5K/SLC8A3	18
GO:0006897	BP	endocytosis	17/414	88/3976	0.00812686	ITGB1/VLDLR/THBS1/RALBP1/SH3GL2/RHOQ/APP/EPHA3/RAB4A/XKR8/INPP5F/EHD2/ACKR3/TFRC/ADRB2/VEGFA/MRC1	17
GO:0198738	BP	cell-cell signaling by wnt	17/414	88/3976	0.00812686	DKK3/SOX4/BCL9/TBL1XR1/SDC1/RBPJ/TCF7L2/RSPO3/LYPD6/GRB10/DKK2/ALPK2/WNT16/APC/ABL1/ZRANB1/WNT9A	17
GO:1901652	BP	response to peptide	16/414	81/3976	0.00812701	OSBPL8/IGFBP2/PTPN11/CACNA2D1/FYN/GRB10/RHOQ/APP/ZDHHC7/INHBB/NR4A2/MYO5A/GJA1/INPP5K/NDEL1/FOXO1	16
GO:0045444	BP	fat cell differentiation	12/414	54/3976	0.00813533	OSBPL8/RGS2/TBL1XR1/MEDAG/TCF7L2/PPARD/INHBB/NR4A2/BMP7/ID4/PPARGC1A/FOXO1	12
GO:0051130	BP	positive regulation of cellular component organization	37/414	240/3976	0.00821519	SLITRK3/NTRK3/MAPK9/SLITRK4/TGFB3/EED/VLDLR/P2RX7/RAD21/SDC1/FYN/SH3GLB1/TPBG/ARPC4/MET/COLGALT1/ISLR2/PROX1/BID/SHOX2/RHOQ/APP/CDC42EP4/EPHB3/EPHA3/BMP7/CHODL/CFL2/ABL1/EHD2/PPARGC1A/TFRC/ADRB2/FYCO1/VEGFA/NDEL1/MYOD1	37
GO:0030036	BP	actin cytoskeleton organization	27/414	162/3976	0.00833971	MEF2A/HCLS1/CORO2B/TGFB3/PLS3/SIPA1L1/RFLNA/MYL2/TMSB10/CAPG/ARPC4/MET/PROX1/FSCN1/NEBL/IKBKB/RHOQ/CDC42EP4/EPHA3/CFLAR/ARFGEF1/CFL2/PDCL3/ABL1/EHD2/TCAP/INPP5K	27
GO:0032269	BP	negative regulation of cellular protein metabolic process	31/414	193/3976	0.00841785	SPOPL/RGS2/P2RX7/OXR1/SOX4/THBS1/SCO1/PKIA/SMAD7/RGS14/ZMYND11/FYN/SH3GL2/METTL14/CHORDC1/IKBKB/SPRY2/N4BP1/BMP7/CFLAR/SPRY4/BMP4/PDCL3/ABL1/INPP5F/EIF4EBP1/PRR5L/WNT9A/TIMP3/INPP5K/SLC8A3	31
GO:0008013	MF	beta-catenin binding	6/444	18/4173	0.00852526	BCL9/TBL1XR1/SMAD7/TCF7L2/APC/GJA1	6
GO:0043178	MF	alcohol binding	6/444	18/4173	0.00852526	OSBPL8/PTCH1/STARD4/NPC2/GLE1/PROM1	6
GO:0071310	BP	cellular response to organic substance	59/414	422/3976	0.00869213	OSBPL8/NTRK3/CGAS/PTPN11/FDX1/LAPTM5/TGFB3/EED/FGF1/P2RX7/CACNA2D1/LEPR/SOX4/THBS1/MSC/DNAJB12/ZBP1/CXCL12/PTCH1/GJA5/SOX11/SMAD7/FYN/CXCR4/DAB2IP/SH3GL2/RBPJ/SYNGR1/BMPR1B/IKBKB/GRB10/BMPER/SPRY2/RHOQ/LOX/APP/CDC42EP4/PPARD/ZDHHC7/INHBB/EPHA3/NR4A2/BMP7/IFNGR1/FGF6/ZNF366/BMP4/MYO5A/NPY1R/ABL1/GJA1/KLF9/TFRC/TIMP3/VEGFA/INPP5K/NDEL1/MYOD1/FOXO1	59
GO:0032386	BP	regulation of intracellular transport	11/414	48/3976	0.00875096	PTPN11/TBC1D20/FYN/SH3GLB1/TCF7L2/BMP4/INPP5F/PRR5L/EHD2/INPP5K/NDEL1	11
GO:1901681	MF	sulfur compound binding	10/444	41/4173	0.00903174	FGF1/THBS1/PTCH1/POSTN/PC/FBN1/LRPAP1/APP/BMP4/VEGFA	10
GO:0019932	BP	second-messenger-mediated signaling	17/414	89/3976	0.00911208	CGAS/CHRM3/ADRA1D/CAMKK2/RGS2/HOMER2/GUCY1A2/THBS1/NCALD/GUCY1A1/CNR1/CXCR4/MYO5A/CALM2/MRAP2/ACKR3/ADRB2	17
GO:0010975	BP	regulation of neuron projection development	16/414	82/3976	0.00916136	NTRK3/VLDLR/SIPA1L1/FYN/SEMA6D/SEMA6A/ISLR2/SHOX2/EPHB3/RTN4/EPHA3/BMP7/CHODL/ABL1/INPP5F/NDEL1	16
GO:0051960	BP	regulation of nervous system development	28/414	171/3976	0.00928061	SLITRK3/NTRK3/SLITRK4/VLDLR/SIPA1L1/HEY1/SOX11/FYN/SEMA6D/PLAG1/TPBG/SEMA6A/ISLR2/PROX1/PTPRZ1/SHOX2/APP/EPHB3/RTN4/EPHA3/BMP7/CHODL/BMP4/ID4/ABL1/INPP5F/MDGA1/NDEL1	28
GO:0030278	BP	regulation of ossification	12/414	55/3976	0.00945613	TGFB3/P2RX7/PTCH1/SOX11/SMAD7/RBPJ/SIX2/BMPR1B/BMP7/BMP4/GJA1/ZHX3	12
GO:0048705	BP	skeletal system morphogenesis	12/414	55/3976	0.00945613	P2RX7/STC1/SOX11/SIX2/TCF15/BMPR1B/SHOX2/BMP7/FGF6/PLEKHA1/BMP4/WNT9A	12
GO:0072659	BP	protein localization to plasma membrane	12/414	55/3976	0.00945613	ITGB1/PTCH1/TSPAN5/IKBKB/RHOQ/ZDHHC7/EPHA3/MYO5A/MRAP2/PLEKHF1/EHD2/INPP5K	12
GO:0007272	BP	ensheathment of neurons	8/414	30/3976	0.0095958	DEGS1/PTPRZ1/PPARD/CLDN11/MYO5A/ID4/B4GALT5/SLC8A3	8
GO:0008366	BP	axon ensheathment	8/414	30/3976	0.0095958	DEGS1/PTPRZ1/PPARD/CLDN11/MYO5A/ID4/B4GALT5/SLC8A3	8
GO:0030177	BP	positive regulation of Wnt signaling pathway	8/414	30/3976	0.0095958	SOX4/TBL1XR1/RBPJ/RSPO3/LYPD6/DKK2/ABL1/ZRANB1	8
GO:0050770	BP	regulation of axonogenesis	8/414	30/3976	0.0095958	SEMA6D/SEMA6A/ISLR2/SHOX2/EPHB3/RTN4/CHODL/ABL1	8
GO:1901861	BP	regulation of muscle tissue development	8/414	30/3976	0.0095958	MSTN/RBPJ/SHOX2/LOX/BMP4/GJA1/PPARGC1A/MYOD1	8
GO:0010594	BP	regulation of endothelial cell migration	9/414	36/3976	0.0095965	FGF1/STC1/THBS1/MET/PROX1/BMPER/BMP4/ABL1/VEGFA	9

## Sheet: LW70vsLW45_pathways
ID	Description	GeneRatio	BgRatio	pvalue	geneID	Count
ssc01212	Fatty acid metabolism	4/39	47/4261	0.000805789	100312972/100312970/397561/100233169	4
ssc04530	Tight junction	5/39	103/4261	0.00224311	396609/100521992/100154503/100520043/397019	5
ssc00061	Fatty acid biosynthesis	2/39	12/4261	0.0050852	397561/100233169	2
ssc00561	Glycerolipid metabolism	3/39	40/4261	0.00554396	100152806/100625799/100515451	3

## Sheet: LW100vsLW70_pathways
ID	Description	GeneRatio	BgRatio	pvalue	geneID	Count
ssc04390	Hippo signaling pathway	21/331	108/4261	6.15366e-05	100038019/100153922/397497/110262227/397400/100155536/100523778/100516384/100521305/397088/396691/100155304/100625784/397084/100517932/100513691/100738579/110255708/100157729/100152085/100523285	21
ssc05412	Arrhythmogenic right ventricular cardiomyopathy	12/331	55/4261	0.000817574	100153922/397019/100523778/100512676/100525250/100518733/100518636/397483/497636/100152101/100037276/100622149	12
ssc04510	Focal adhesion	23/331	150/4261	0.00108151	100154503/492313/397019/100626716/100515267/100512676/100518536/791125/100524161/100525832/396609/100156404/100153454/397460/100157220/397483/397184/100156660/100737448/397157/100037276/100623707/100736655	23
ssc05205	Proteoglycans in cancer	23/331	152/4261	0.00130078	100157983/100154503/492313/100512728/397019/100626716/110262227/100519770/100170851/100524587/100525832/100521992/100155304/100625784/397084/100513691/397483/110255708/397184/100737448/397157/396775/100623707	23
ssc04350	TGF-beta signaling pathway	14/331	74/4261	0.00138243	100515395/492313/100038019/397400/100155536/414836/100521305/397088/396691/100155304/100144508/397084/100627243/100152307	14
ssc04020	Calcium signaling pathway	21/331	135/4261	0.00146986	100144478/552898/397511/100511150/110259991/100525086/397497/100523996/100516581/100515267/100517439/396659/100524161/497623/100518733/397184/397548/397436/100152101/397157/100622149	21
ssc04512	ECM-receptor interaction	12/331	59/4261	0.00157238	492313/397019/100626716/100512676/100519770/100624725/100153454/397460/397483/100037276/100514970/100736655	12
ssc04540	Gap junction	12/331	59/4261	0.00157238	100522091/100154503/100516581/100153507/100515267/733640/553100/100524161/100518636/100155762/397184/100737448	12
ssc05410	Hypertrophic cardiomyopathy	13/331	67/4261	0.00160055	397019/397400/100512676/100525250/100518733/397084/397483/497636/100515868/100152101/100037276/100622149/100156537	13
ssc04360	Axon guidance	21/331	136/4261	0.0016172	100154503/100620398/397019/100524585/100154343/100627880/100519925/100271728/100170851/100517681/100188979/396659/791125/396691/494460/397184/100153477/100737448/100624508/100623707/100522624	21
ssc05206	MicroRNAs in cancer	19/331	121/4261	0.00218991	492313/100512542/751869/100512677/494463/100337657/100037301/100517207/100625497/397460/397084/100517932/397184/100739669/396632/100737448/397157/396775/100623707	19
ssc04015	Rap1 signaling pathway	22/331	150/4261	0.00248206	100154503/492313/100521638/100525086/397497/397019/100516581/100157762/100515267/100520160/100524161/100524587/100156404/100524790/100520706/100157220/397184/100156660/100737448/397157/100625946/100623707	22
ssc05226	Gastric cancer	16/331	96/4261	0.00259606	100038019/100153922/100525086/397497/445465/110262227/397400/100523778/100155304/100625784/397084/100517932/100513691/110255708/100737448/100623707	16
ssc04933	AGE-RAGE signaling pathway in diabetic complications	13/331	71/4261	0.00276099	100038019/100626716/100516581/397400/751869/396609/100153454/100155304/397084/397184/397157/100623707/397077	13
ssc04664	Fc epsilon RI signaling pathway	9/331	41/4261	0.00348468	100520687/791125/396609/100513609/397184/100737448/100526019/100625946/100623707	9
ssc04611	Platelet activation	14/331	84/4261	0.0047281	100522091/100154503/397019/100626716/100516581/100520687/733640/553100/791125/100157220/397483/100156660/100522721/100623707	14
ssc04310	Wnt signaling pathway	17/331	111/4261	0.0048017	100153922/100520050/100517978/100516581/110262227/100522831/100155208/100519672/396609/100135663/100625784/100517932/100513691/110255708/397184/397297/100520614	17
ssc04920	Adipocytokine signaling pathway	10/331	52/4261	0.00580834	445465/751869/100157312/396836/100170851/396609/100515868/397013/100154993/100156537	10
ssc04921	Oxytocin signaling pathway	16/331	104/4261	0.00587731	100522091/100154503/100511150/100516581/100520687/100157312/733670/553100/100525832/100525250/100518733/397184/100515868/100737448/100622149/100156537	16
ssc04970	Salivary secretion	9/331	45/4261	0.00669102	100144478/100522091/552898/100516581/397434/733640/553100/397184/396898	9
ssc05200	Pathways in cancer	40/331	350/4261	0.00708459	100157336/100038019/100521638/100153922/100525086/397497/397019/445465/100516581/110262227/397400/100157952/751869/100523778/100518275/102167388/396659/100622296/396609/100156404/100153454/100155304/494460/100625784/397084/100517932/100513691/397483/100515021/110255708/397184/397297/396632/100625290/100737448/397157/100522721/100623707/100736655/397077	40
ssc05165	Human papillomavirus infection	27/331	219/4261	0.00996319	492313/100153922/397019/100626716/110262227/100157952/751869/100516384/100512676/100153454/397088/100518262/100626233/397460/100625784/100517932/100513691/397483/110255708/100157729/100737448/397157/100037276/100623707/100736655/397077/100627508	27

## Sheet: LW100vsLW45_pathways
ID	Description	GeneRatio	BgRatio	pvalue	geneID	Count
ssc04360	Axon guidance	35/486	136/4261	1.80264e-06	100154503/100154343/397019/100170851/100627880/397184/100620398/100524585/100513721/494460/100627504/100271728/102167153/791125/396659/100511850/100517681/654328/100188979/100522008/396691/100519925/100511810/100337659/100337658/492315/100511463/100157825/497233/100524544/100516166/397394/100737448/100623707/100522624	35
ssc04020	Calcium signaling pathway	33/486	135/4261	1.18811e-05	397511/100144478/552898/100511150/100517439/100523996/397497/497623/100525086/397184/110259991/100515267/100524161/396659/100519810/100518733/100526167/654328/100516581/397070/100153248/396848/100152116/100522926/100516166/397436/397394/100524288/397357/100622149/100623420/397157/100152101	33
ssc05206	MicroRNAs in cancer	30/486	121/4261	2.22261e-05	494463/751869/100512677/397184/100512542/492313/100337657/100513721/100624050/654328/100520325/397070/100286741/100101471/110255858/100625497/100302109/100157266/100155091/100517207/100037301/100517932/100524544/100739669/396632/100737448/100623707/100524932/396775/397157	30
ssc05200	Pathways in cancer	63/486	350/4261	9.16046e-05	100521638/396609/100038019/110262227/751869/397019/445465/397400/397497/100525086/397184/100622296/100516343/100155970/494460/100627504/100157952/100156404/110255708/102167153/100157336/100518275/100519155/100625784/396659/100739604/100153922/100153454/654328/100522721/100516581/397070/100153248/100513691/100101471/594852/100523778/102167388/100514785/397297/100622590/100152238/100152116/10051148…	63
ssc04810	Regulation of actin cytoskeleton	33/486	149/4261	0.000101157	100154503/100144478/397019/397497/100525086/494460/100524587/100520446/100515267/396690/102167153/100525832/100524161/396659/100523290/100155875/100516509/397070/100153248/102167387/100512676/100155091/396848/100152116/100157825/397458/497233/100517932/100524748/100524288/100037276/100737448/100623707	33
ssc05205	Proteoglycans in cancer	33/486	152/4261	0.000152079	100154503/100521992/100626716/110262227/100157983/397019/100170851/100512728/397184/492313/100524587/100627504/110255708/102167153/100525832/100519770/100625784/100157679/654328/397070/100153248/100513691/100155091/100511026/100511484/397458/100516166/397394/100737448/100623707/100512949/396775/397157	33
ssc04921	Oxytocin signaling pathway	25/486	104/4261	0.000183613	100154503/100511150/100157312/733670/397377/397184/100522091/100525250/100155970/553100/100525832/100518733/100516581/397070/100520687/396848/100523919/100522926/100516166/397394/100524288/100737448/100515868/100622149/100156537	25
ssc04510	Focal adhesion	32/486	150/4261	0.00026913	100154503/396609/100626716/397019/397184/492313/100156404/100515267/396690/102167153/100157220/100525832/100524161/791125/100153454/100518536/654328/397070/102167387/100512676/100156660/100155091/100514785/396848/100622590/100513005/100524288/100037276/100737448/100623707/397157/100736655	32
ssc04970	Salivary secretion	14/486	45/4261	0.000304596	100144478/552898/397434/397184/100522091/100155970/553100/100625942/733640/100516581/397458/100522926/397357/100623420	14
ssc04390	Hippo signaling pathway	25/486	108/4261	0.00034458	100038019/110262227/397400/397497/110255708/100521305/100625784/100522573/100516384/100739604/100153922/397088/780440/100155536/396691/100513691/100523778/100622590/492315/100511484/100113425/100517932/100626194/100152085/100512949	25
ssc04014	Ras signaling pathway	31/486	148/4261	0.000470141	100521638/396609/751869/100170851/397497/100525086/397184/100513721/100524587/100156404/100515267/100524161/100513609/100519155/654328/100522721/397070/100153248/100101471/102167388/100520687/100152116/100511026/100524544/100522926/100622254/100621275/100737448/100623707/100154449/397157	31
ssc04550	Signaling pathways regulating pluripotency of stem cells	20/486	84/4261	0.000912171	110262227/397282/110255708/100625784/100739604/396691/100153248/100513691/100524070/100519194/397490/100511484/100113425/100144508/100517932/100151940/100737448/100623707/100524569/100512949	20
ssc04310	Wnt signaling pathway	24/486	111/4261	0.00127504	396609/100520050/110262227/397184/100517978/100522831/110255708/100625784/100739604/100153922/100135663/100155208/100516581/100513691/100519672/397297/100511484/100517932/100516166/397394/100626194/100154048/100512949/100520614	24
ssc05217	Basal cell carcinoma	12/486	42/4261	0.00187535	110262227/100627504/110255708/100625784/100739604/100153922/100513691/100511484/100155412/100113425/100517932/100512949	12
ssc05226	Gastric cancer	21/486	96/4261	0.00216754	100038019/110262227/445465/397400/397497/100525086/110255708/100625784/100739604/100153922/654328/397070/100513691/100523778/100152116/100511026/100511484/100517932/100737448/100623707/100512949	21
ssc05412	Arrhythmogenic right ventricular cardiomyopathy	14/486	55/4261	0.00270751	397019/397377/100525250/100518733/100153922/100523778/100512676/100155091/100523919/100126859/100518636/100037276/100622149/100152101	14
ssc05410	Hypertrophic cardiomyopathy	16/486	67/4261	0.00281488	397019/397400/397377/100525250/396690/100622450/100518733/100512676/100155091/100523919/100126859/100037276/100515868/100622149/100156537/100152101	16
ssc04151	PI3K-Akt signaling pathway	39/486	220/4261	0.00282263	100626716/751869/397019/100512677/397497/100525086/397184/492313/100513721/100156404/100515267/102167153/100524161/100153454/397088/780440/654328/100625739/397070/100153248/100101471/100512676/102167388/100519398/100155091/100514785/733621/100152116/100154633/100513005/100627508/397614/396632/100037276/100621275/100737448/100623707/397157/100736655	39
ssc04072	Phospholipase D signaling pathway	20/486	92/4261	0.00296215	100625799/100170851/397184/100622420/100155970/100515267/100524161/100513609/791125/100516581/397070/102167387/110259845/100520687/100156632/100511026/100622254/100515451/100737448/100623707	20
ssc04910	Insulin signaling pathway	23/486	112/4261	0.00324724	396609/100153151/100512677/100519810/100152344/100101471/110255858/100523840/397561/100522128/100522926/100515931/100233194/100627508/397013/641349/100737448/100514142/100623707/100515868/100156537/100154993/397077	23
ssc04350	TGF-beta signaling pathway	17/486	74/4261	0.00326134	100515395/100038019/397400/492313/397282/100627243/100521305/397088/100155536/396691/100524417/414836/397490/492315/100625732/100113425/100144508	17
ssc04920	Adipocytokine signaling pathway	13/486	52/4261	0.0044974	396609/100157312/751869/100170851/445465/396836/100233169/100101471/110255858/397013/100515868/100156537/100154993	13
ssc04015	Rap1 signaling pathway	28/486	150/4261	0.00521947	100154503/100521638/397019/397497/100525086/397184/492313/100157762/100155970/100513721/100524587/100156404/100515267/100520160/100157220/100524790/100524161/654328/100516581/397070/100153248/100156660/100152116/100522926/100622254/100737448/100623707/397157	28
ssc05100	Bacterial invasion of epithelial cells	13/486	53/4261	0.00535677	100154503/100521992/397019/100522109/100622420/100521464/102167153/100155875/654328/100523778/100155091/100511026/100623707	13
ssc04540	Gap junction	14/486	59/4261	0.00538801	100154503/397184/100153507/100522091/100155970/100515267/553100/100524161/733640/100516581/397070/100518636/100157488/100737448	14
ssc04022	cGMP-PKG signaling pathway	23/486	118/4261	0.00638759	100037273/552898/733670/397434/100522091/397616/100155970/100271728/553100/100518733/733640/100516581/100513345/110255858/396848/100522926/100524288/100737448/100524932/397357/100622149/100623420/100152101	23
ssc04060	Cytokine-cytokine receptor interaction	18/486	86/4261	0.0071403	100038019/397400/396836/100515961/494460/397282/100518643/399534/396659/100155536/396691/100519398/397490/492315/100152238/100113425/397614/100515346	18
ssc04270	Vascular smooth muscle contraction	18/486	86/4261	0.0071403	552898/397434/397184/100522091/100155970/553100/100525832/100518733/733640/100516581/100520687/396848/100522926/100524748/100524288/100737448/100524932/100622149	18
ssc04740	Olfactory transduction	8/486	27/4261	0.00838625	733670/100156785/733640/100522926/100516166/397394/100621275/100152101	8
ssc05414	Dilated cardiomyopathy	15/486	69/4261	0.00949126	397019/397400/397377/100525250/100155970/396690/100622450/100518733/100512676/100155091/100523919/100126859/100037276/100622149/100152101	15

## Sheet: common_GO_terms
ID	ONTOLOGY	Description	GeneRatio	BgRatio	pvalue	geneID	Count
GO:0071248	BP	cellular response to metal ion	2/14	31/3976	0.00505109	MAPK9/MEF2A	2
GO:0048667	BP	cell morphogenesis involved in neuron differentiation	3/14	106/3976	0.005412	MEF2A/SLITRK3/STMN1	3
GO:0071241	BP	cellular response to inorganic substance	2/14	35/3976	0.00641144	MAPK9/MEF2A	2
GO:0048812	BP	neuron projection morphogenesis	3/14	118/3976	0.00730224	MEF2A/SLITRK3/STMN1	3
GO:0120039	BP	plasma membrane bounded cell projection morphogenesis	3/14	121/3976	0.00782922	MEF2A/SLITRK3/STMN1	3
GO:0004175	MF	endopeptidase activity	3/18	98/4173	0.0079331	ADAMTS9/PREP/PSMA6	3
GO:0048858	BP	cell projection morphogenesis	3/14	122/3976	0.00800982	MEF2A/SLITRK3/STMN1	3
GO:0032990	BP	cell part morphogenesis	3/14	126/3976	0.00875716	MEF2A/SLITRK3/STMN1	3
GO:0010038	BP	response to metal ion	2/14	42/3976	0.00914809	MAPK9/MEF2A	2
GO:0048738	BP	cardiac muscle tissue development	2/14	43/3976	0.00957508	MEF2A/NDUFV2	2
GO:0000904	BP	cell morphogenesis involved in differentiation	3/14	132/3976	0.00995396	MEF2A/SLITRK3/STMN1	3
