# Supplementary material for: The landscape of chromatin accessibility in skeletal muscle during embryonic development in pigs
Source: J Anim Sci Biotechnol. 2021 May 3;12:56. doi: 10.1186/s40104-021-00577-z (PMC8091695; doi:10.1186/s40104-021-00577-z)
Supplement: Supplementary file 6 — Additional file 6: Table S5. GO and KEGG pathway analyses of genes that were identified as both DPI-related genes and DEGs. LW70vsLW45_GO, LW100vsLW70_GO and LW100vsLW45_GO: results from GO analyses of overlapping genes identified from the LW70 vs LW45, LW100 vs LW70 and LW100 vs LW45 comparisons, respectively; LW100vsLW70_pathways and LW100vsLW45_pathways: results from the KEGG pathway analyses of overlapping genes identified from the LW100 vs LW70 and LW100 vs LW45 comparisons, respectively. [file 40104_2021_577_MOESM6_ESM.xlsx]

## Sheet: LW70vsLW45_GO
ID	ONTOLOGY	Description	GeneRatio	BgRatio	pvalue	geneID	Count
GO:0045211	CC	postsynaptic membrane	1/1	19/4170	0.00455635	SLITRK3	1
GO:0097060	CC	synaptic membrane	1/1	25/4170	0.0059952	SLITRK3	1
GO:0051965	BP	positive regulation of synapse assembly	1/3	11/3976	0.00827893	SLITRK3	1
GO:0099054	BP	presynapse assembly	1/3	11/3976	0.00827893	SLITRK3	1
GO:0008092	MF	cytoskeletal protein binding	2/3	224/4173	0.00830216	KIF24/HCLS1	2
GO:0099572	CC	postsynaptic specialization	1/1	37/4170	0.0088729	SLITRK3	1
GO:0099172	BP	presynapse organization	1/3	13/3976	0.00977927	SLITRK3	1

## Sheet: LW100vsLW70_GO
ID	ONTOLOGY	Description	GeneRatio	BgRatio	pvalue	geneID	Count
GO:1901890	BP	positive regulation of cell junction assembly	5/62	20/3976	1.01424e-05	LRRN3/SLITRK3/SLITRK4/TPBG/VEGFA	5
GO:0051965	BP	positive regulation of synapse assembly	4/62	11/3976	1.63086e-05	LRRN3/SLITRK3/SLITRK4/TPBG	4
GO:0099572	CC	postsynaptic specialization	5/59	37/4170	0.000147148	MAP1B/PLPPR4/RGS14/SLC8A3/SLITRK3	5
GO:0051963	BP	regulation of synapse assembly	4/62	22/3976	0.00031782	LRRN3/SLITRK3/SLITRK4/TPBG	4
GO:1901888	BP	regulation of cell junction assembly	5/62	43/3976	0.000477965	LRRN3/SLITRK3/SLITRK4/TPBG/VEGFA	5
GO:0098794	CC	postsynapse	6/59	73/4170	0.000505887	CHRM3/MAP1B/PLPPR4/RGS14/SLC8A3/SLITRK3	6
GO:0007416	BP	synapse assembly	4/62	25/3976	0.000530683	LRRN3/SLITRK3/SLITRK4/TPBG	4
GO:0007193	BP	adenylate cyclase-inhibiting G protein-coupled receptor signaling pathway	3/62	11/3976	0.00054514	CHRM3/GPR37/RGS2	3
GO:0031012	CC	extracellular matrix	6/59	76/4170	0.000628715	FGF1/LRRC17/LRRN3/POSTN/TIMP3/TNC	6
GO:0007186	BP	G protein-coupled receptor signaling pathway	7/62	96/3976	0.000638056	CHRM3/CISH/CNR1/GPR37/GPR63/RGS14/RGS2	7
GO:0005615	CC	extracellular space	10/59	218/4170	0.000814127	FGF1/IGFBP2/LDLR/LIPG/LRRC17/LRRN3/POSTN/TIMP3/TNC/VEGFA	10
GO:0014069	CC	postsynaptic density	4/59	35/4170	0.00136468	MAP1B/PLPPR4/RGS14/SLC8A3	4
GO:0032279	CC	asymmetric synapse	4/59	35/4170	0.00136468	MAP1B/PLPPR4/RGS14/SLC8A3	4
GO:0006937	BP	regulation of muscle contraction	4/62	32/3976	0.00139028	ATP1B1/CHRM3/RGS2/SLC8A3	4
GO:0006941	BP	striated muscle contraction	4/62	33/3976	0.00156372	ATP1B1/RGS2/SLC8A3/TCAP	4
GO:0050808	BP	synapse organization	5/62	57/3976	0.00175878	LRRN3/SLC8A3/SLITRK3/SLITRK4/TPBG	5
GO:0006936	BP	muscle contraction	5/62	58/3976	0.00190187	ATP1B1/CHRM3/RGS2/SLC8A3/TCAP	5
GO:0098984	CC	neuron to neuron synapse	4/59	39/4170	0.00205537	MAP1B/PLPPR4/RGS14/SLC8A3	4
GO:0006942	BP	regulation of striated muscle contraction	3/62	17/3976	0.00210146	ATP1B1/RGS2/SLC8A3	3
GO:0045211	CC	postsynaptic membrane	3/59	19/4170	0.00221949	CHRM3/PLPPR4/SLITRK3	3
GO:0051240	BP	positive regulation of multicellular organismal process	12/62	306/3976	0.00225603	BCL6/CHRM3/FGF1/LIPG/LRRN3/PPARGC1A/RGS2/SLITRK3/SLITRK4/SOX11/TPBG/VEGFA	12
GO:0050807	BP	regulation of synapse organization	4/62	37/3976	0.00240905	LRRN3/SLITRK3/SLITRK4/TPBG	4
GO:0050803	BP	regulation of synapse structure or activity	4/62	38/3976	0.00266133	LRRN3/SLITRK3/SLITRK4/TPBG	4
GO:0051962	BP	positive regulation of nervous system development	6/62	91/3976	0.00267231	BCL6/LRRN3/SLITRK3/SLITRK4/SOX11/TPBG	6
GO:0045202	CC	synapse	8/59	175/4170	0.00290602	CHRM3/MAP1B/PLPPR4/RGS14/SLC8A3/SLITRK3/SLITRK4/SYT1	8
GO:0090257	BP	regulation of muscle system process	4/62	39/3976	0.00293121	ATP1B1/CHRM3/RGS2/SLC8A3	4
GO:0098590	CC	plasma membrane region	7/59	139/4170	0.00314729	ATP1B1/CHRM3/LDLR/LEPR/PLPPR4/PROM1/SLITRK3	7
GO:0007188	BP	adenylate cyclase-modulating G protein-coupled receptor signaling pathway	4/62	41/3976	0.0035261	CHRM3/CNR1/GPR37/RGS2	4
GO:0004930	MF	G protein-coupled receptor activity	5/68	66/4173	0.0041046	CHRM3/CNR1/GPR37/GPR63/GRPR	5
GO:0007187	BP	G protein-coupled receptor signaling pathway, coupled to cyclic nucleotide second messenger	4/62	43/3976	0.00419835	CHRM3/CNR1/GPR37/RGS2	4
GO:0007399	BP	nervous system development	13/62	375/3976	0.00432982	BCL6/LRRN3/MAP1B/PLPPR4/PROM1/SLC8A3/SLITRK3/SLITRK4/SOX11/STMN1/TNC/TPBG/VEGFA	13
GO:0034329	BP	cell junction assembly	5/62	70/3976	0.00435415	LRRN3/SLITRK3/SLITRK4/TPBG/VEGFA	5
GO:0009986	CC	cell surface	6/59	113/4170	0.00485087	GPR37/LDLR/LEPR/LIPG/PROM1/VEGFA	6
GO:0097060	CC	synaptic membrane	3/59	25/4170	0.00496032	CHRM3/PLPPR4/SLITRK3	3
GO:0034330	BP	cell junction organization	6/62	106/3976	0.00570561	LRRN3/SLC8A3/SLITRK3/SLITRK4/TPBG/VEGFA	6
GO:0005576	CC	extracellular region	11/59	330/4170	0.00571663	FGF1/IGFBP2/LDLR/LIPG/LRRC17/LRRN3/POSTN/PROM1/TIMP3/TNC/VEGFA	11
GO:0008015	BP	blood circulation	5/62	75/3976	0.00585066	ATP1B1/CHRM3/NCALD/RGS2/TCAP	5
GO:0003012	BP	muscle system process	5/62	76/3976	0.00618867	ATP1B1/CHRM3/RGS2/SLC8A3/TCAP	5
GO:0060048	BP	cardiac muscle contraction	3/62	26/3976	0.00727213	ATP1B1/RGS2/TCAP	3
GO:0003013	BP	circulatory system process	5/62	79/3976	0.00728521	ATP1B1/CHRM3/NCALD/RGS2/TCAP	5
GO:0008201	MF	heparin binding	3/68	25/4173	0.00736542	FGF1/POSTN/VEGFA	3
GO:0016323	CC	basolateral plasma membrane	3/59	29/4170	0.00757119	ATP1B1/CHRM3/LEPR	3
GO:0005496	MF	steroid binding	3/68	26/4173	0.00823013	PAQR7/PROM1/STARD4	3
GO:0007409	BP	axonogenesis	5/62	84/3976	0.00940421	MAP1B/PLPPR4/SLITRK3/SLITRK4/STMN1	5
GO:0003009	BP	skeletal muscle contraction	2/62	10/3976	0.0099343	SLC8A3/TCAP	2
GO:0048384	BP	retinoic acid receptor signaling pathway	2/62	10/3976	0.0099343	CRABP2/RXRG	2
GO:0060291	BP	long-term synaptic potentiation	2/62	10/3976	0.0099343	RGS14/SLC8A3	2

## Sheet: LW100vsLW45_GO
ID	ONTOLOGY	Description	GeneRatio	BgRatio	pvalue	geneID	Count
GO:0038023	MF	signaling receptor activity	17/117	194/4173	2.15624e-05	ACKR3/ADRB2/CHRM3/CHRNG/CNR1/CXCR4/EPHA3/EPHA4/ESRRB/GPR37/GPR63/GPR75/GRPR/ITGB6/NTRK3/PAQR7/RXRG	17
GO:0060089	MF	molecular transducer activity	17/117	194/4173	2.15624e-05	ACKR3/ADRB2/CHRM3/CHRNG/CNR1/CXCR4/EPHA3/EPHA4/ESRRB/GPR37/GPR63/GPR75/GRPR/ITGB6/NTRK3/PAQR7/RXRG	17
GO:0031226	CC	intrinsic component of plasma membrane	16/111	187/4170	2.68757e-05	ADRB2/CHRM3/EPHA3/EPHA4/GJA5/GPC2/ITGB6/NRN1/NTRK3/PLPPR4/SEMA6D/SHAS2/SLC8A3/SLITRK3/SYT13/TFRC	16
GO:0005887	CC	integral component of plasma membrane	15/111	170/4170	3.42139e-05	ADRB2/CHRM3/EPHA3/EPHA4/GJA5/ITGB6/NRN1/NTRK3/PLPPR4/SEMA6D/SHAS2/SLC8A3/SLITRK3/SYT13/TFRC	15
GO:0005768	CC	endosome	13/111	138/4170	6.0335e-05	ABHD17C/ACKR3/ADRB2/ANXA2/CXCR4/EHD2/EPHA3/FYCO1/LIPG/PIP4P2/PLEKHF1/SH3GL2/TFRC	13
GO:0004930	MF	G protein-coupled receptor activity	9/117	66/4173	7.59978e-05	ACKR3/ADRB2/CHRM3/CNR1/CXCR4/GPR37/GPR63/GPR75/GRPR	9
GO:0004888	MF	transmembrane signaling receptor activity	13/117	141/4173	0.000129882	ACKR3/ADRB2/CHRM3/CHRNG/CNR1/CXCR4/EPHA3/EPHA4/GPR37/GPR63/GPR75/GRPR/NTRK3	13
GO:0005769	CC	early endosome	7/111	46/4170	0.000177854	ADRB2/CXCR4/EHD2/EPHA3/LIPG/SH3GL2/TFRC	7
GO:0045202	CC	synapse	14/111	175/4170	0.000185129	ABHD17C/CHRM3/CHRNG/GPC2/LGI3/NRN1/PLPPR4/RGS14/SH3GL2/SLC8A3/SLITRK3/SLITRK4/SYT1/SYT13	14
GO:0030054	CC	cell junction	18/111	270/4170	0.000223437	ABHD17C/CHRM3/CHRNG/CXCR4/GJA1/GJA5/GPC2/ITGB6/LGI3/NRN1/PLPPR4/RGS14/SH3GL2/SLC8A3/SLITRK3/SLITRK4/SYT1/SYT13	18
GO:0043235	CC	receptor complex	8/111	63/4170	0.000224038	ADRB2/EPHA3/GPR37/GPR63/ITGB6/NRN1/NTRK3/TFRC	8
GO:0048812	BP	neuron projection morphogenesis	11/108	118/3976	0.00029867	CHODL/DPYSL5/EPHA3/ISLR2/NRN1/PLPPR4/SEMA6D/SH3GL2/SLITRK3/SLITRK4/STMN1	11
GO:0120039	BP	plasma membrane bounded cell projection morphogenesis	11/108	121/3976	0.000372222	CHODL/DPYSL5/EPHA3/ISLR2/NRN1/PLPPR4/SEMA6D/SH3GL2/SLITRK3/SLITRK4/STMN1	11
GO:0007409	BP	axonogenesis	9/108	84/3976	0.000387191	CHODL/DPYSL5/EPHA3/ISLR2/PLPPR4/SEMA6D/SLITRK3/SLITRK4/STMN1	9
GO:0048858	BP	cell projection morphogenesis	11/108	122/3976	0.000399901	CHODL/DPYSL5/EPHA3/ISLR2/NRN1/PLPPR4/SEMA6D/SH3GL2/SLITRK3/SLITRK4/STMN1	11
GO:0031410	CC	cytoplasmic vesicle	18/111	289/4170	0.000517405	ABHD17C/ACKR3/ADRB2/ANXA2/CXCR4/EHD2/EPHA3/FYCO1/LGI3/LIPG/PIP4P2/PLEKHF1/SH3GL2/SNAP91/SYT1/SYT13/TFRC/VEGFA	18
GO:0097708	CC	intracellular vesicle	18/111	289/4170	0.000517405	ABHD17C/ACKR3/ADRB2/ANXA2/CXCR4/EHD2/EPHA3/FYCO1/LGI3/LIPG/PIP4P2/PLEKHF1/SH3GL2/SNAP91/SYT1/SYT13/TFRC/VEGFA	18
GO:0032990	BP	cell part morphogenesis	11/108	126/3976	0.000528585	CHODL/DPYSL5/EPHA3/ISLR2/NRN1/PLPPR4/SEMA6D/SH3GL2/SLITRK3/SLITRK4/STMN1	11
GO:0060627	BP	regulation of vesicle-mediated transport	9/108	92/3976	0.000762402	EHD2/EPHA3/LGI3/NRN1/PIP4P2/SDC1/SH3GL2/SYT13/VEGFA	9
GO:0008015	BP	blood circulation	8/108	75/3976	0.000850125	ADRB2/CHRM3/GJA1/GJA5/NCALD/RGS2/SH3GL2/TCAP	8
GO:0032989	BP	cellular component morphogenesis	12/108	155/3976	0.000875401	CHODL/DPYSL5/EPHA3/ISLR2/NRN1/PLPPR4/SEMA6D/SH3GL2/SLITRK3/SLITRK4/STMN1/TCAP	12
GO:0008289	MF	lipid binding	12/117	150/4173	0.0008812	ANXA2/CAPG/CRABP2/ESRRB/PAQR7/PLEKHF1/RASGRP1/SDCBP2/SNAP91/STARD4/SYT1/SYT13	12
GO:0061564	BP	axon development	9/108	94/3976	0.000892174	CHODL/DPYSL5/EPHA3/ISLR2/PLPPR4/SEMA6D/SLITRK3/SLITRK4/STMN1	9
GO:0031982	CC	vesicle	18/111	303/4170	0.000909939	ABHD17C/ACKR3/ADRB2/ANXA2/CXCR4/EHD2/EPHA3/FYCO1/LGI3/LIPG/PIP4P2/PLEKHF1/SH3GL2/SNAP91/SYT1/SYT13/TFRC/VEGFA	18
GO:0001653	MF	peptide receptor activity	5/117	28/4173	0.000932324	ACKR3/CXCR4/GPR37/GPR75/GRPR	5
GO:0008528	MF	G protein-coupled peptide receptor activity	5/117	28/4173	0.000932324	ACKR3/CXCR4/GPR37/GPR75/GRPR	5
GO:0007186	BP	G protein-coupled receptor signaling pathway	9/108	96/3976	0.0010394	ADRB2/CHRM3/CISH/CNR1/GPR37/GPR63/GPR75/RGS14/RGS2	9
GO:0003013	BP	circulatory system process	8/108	79/3976	0.00120153	ADRB2/CHRM3/GJA1/GJA5/NCALD/RGS2/SH3GL2/TCAP	8
GO:0045211	CC	postsynaptic membrane	4/111	19/4170	0.00135347	CHRM3/CHRNG/PLPPR4/SLITRK3	4
GO:0006937	BP	regulation of muscle contraction	5/108	32/3976	0.00151171	ADRB2/CHRM3/GJA5/RGS2/SLC8A3	5
GO:0031175	BP	neuron projection development	12/108	166/3976	0.00159777	CHODL/DPYSL5/EPHA3/ISLR2/NRN1/NTRK3/PLPPR4/SEMA6D/SH3GL2/SLITRK3/SLITRK4/STMN1	12
GO:1901890	BP	positive regulation of cell junction assembly	4/108	20/3976	0.00178302	SLITRK3/SLITRK4/TPBG/VEGFA	4
GO:0034330	BP	cell junction organization	9/108	106/3976	0.00210008	ABHD17C/EPHA3/GJA1/GJA5/SLC8A3/SLITRK3/SLITRK4/TPBG/VEGFA	9
GO:0048667	BP	cell morphogenesis involved in neuron differentiation	9/108	106/3976	0.00210008	CHODL/DPYSL5/EPHA3/ISLR2/PLPPR4/SEMA6D/SLITRK3/SLITRK4/STMN1	9
GO:0030030	BP	cell projection organization	15/108	246/3976	0.00235195	CAPG/CHODL/DPYSL5/EHD2/EPHA3/ISLR2/NRN1/NTRK3/PLPPR4/SEMA6D/SH3GL2/SLITRK3/SLITRK4/STMN1/TCTN3	15
GO:0031623	BP	receptor internalization	4/108	22/3976	0.00258173	ACKR3/SH3GL2/TFRC/VEGFA	4
GO:0099572	CC	postsynaptic specialization	5/111	37/4170	0.00269694	ABHD17C/PLPPR4/RGS14/SLC8A3/SLITRK3	5
GO:0007193	BP	adenylate cyclase-inhibiting G protein-coupled receptor signaling pathway	3/108	11/3976	0.00274356	CHRM3/GPR37/RGS2	3
GO:0051965	BP	positive regulation of synapse assembly	3/108	11/3976	0.00274356	SLITRK3/SLITRK4/TPBG	3
GO:0009986	CC	cell surface	9/111	113/4170	0.0028618	ACKR3/CXCR4/GPC2/GPR37/ISLR2/LIPG/SDC1/TFRC/VEGFA	9
GO:0098794	CC	postsynapse	7/111	73/4170	0.00299878	ABHD17C/CHRM3/CHRNG/PLPPR4/RGS14/SLC8A3/SLITRK3	7
GO:0005546	MF	phosphatidylinositol-4,5-bisphosphate binding	3/117	11/4173	0.00300695	ANXA2/CAPG/SDCBP2	3
GO:0003018	BP	vascular process in circulatory system	5/108	38/3976	0.00331105	ADRB2/CHRM3/GJA5/RGS2/SH3GL2	5
GO:0005543	MF	phospholipid binding	8/117	90/4173	0.00341976	ANXA2/CAPG/PLEKHF1/RASGRP1/SDCBP2/SNAP91/SYT1/SYT13	8
GO:0008092	MF	cytoskeletal protein binding	14/117	224/4173	0.0035968	ABRA/ANKRD1/ANXA2/CAPG/CXCR4/DPYSL5/GJA1/HCLS1/KIF24/KTN1/NCALD/RGS14/STMN1/TCAP	14
GO:0090257	BP	regulation of muscle system process	5/108	39/3976	0.00371716	ADRB2/CHRM3/GJA5/RGS2/SLC8A3	5
GO:0048666	BP	neuron development	12/108	184/3976	0.00379805	CHODL/DPYSL5/EPHA3/ISLR2/NRN1/NTRK3/PLPPR4/SEMA6D/SH3GL2/SLITRK3/SLITRK4/STMN1	12
GO:0097060	CC	synaptic membrane	4/111	25/4170	0.00390607	CHRM3/CHRNG/PLPPR4/SLITRK3	4
GO:0006936	BP	muscle contraction	6/108	58/3976	0.00448972	ADRB2/CHRM3/GJA5/RGS2/SLC8A3/TCAP	6
GO:0003073	BP	regulation of systemic arterial blood pressure	3/108	13/3976	0.00457069	ADRB2/GJA5/NCALD	3
GO:0007188	BP	adenylate cyclase-modulating G protein-coupled receptor signaling pathway	5/108	41/3976	0.00463467	ADRB2/CHRM3/CNR1/GPR37/RGS2	5
GO:0000902	BP	cell morphogenesis	12/108	190/3976	0.0049267	CHODL/DPYSL5/EPHA3/ISLR2/NRN1/PLPPR4/SEMA6D/SH3GL2/SLITRK3/SLITRK4/STMN1/VEGFA	12
GO:0051130	BP	positive regulation of cellular component organization	14/108	240/3976	0.00493875	ADRB2/CHODL/EHD2/EPHA3/FYCO1/ISLR2/NTRK3/PPARGC1A/SDC1/SLITRK3/SLITRK4/TFRC/TPBG/VEGFA	14
GO:0022008	BP	neurogenesis	16/108	293/3976	0.00509262	CHODL/CXCR4/DPYSL5/EPHA3/GJA1/ISLR2/NRN1/NTRK3/PLPPR4/SEMA6D/SH3GL2/SLC8A3/SLITRK3/SLITRK4/STMN1/VEGFA	16
GO:0006898	BP	receptor-mediated endocytosis	5/108	42/3976	0.00514923	ACKR3/ADRB2/SH3GL2/TFRC/VEGFA	5
GO:0120036	BP	plasma membrane bounded cell projection organization	14/108	243/3976	0.00551448	CHODL/DPYSL5/EHD2/EPHA3/ISLR2/NRN1/NTRK3/PLPPR4/SEMA6D/SH3GL2/SLITRK3/SLITRK4/STMN1/TCTN3	14
GO:0007187	BP	G protein-coupled receptor signaling pathway, coupled to cyclic nucleotide second messenger	5/108	43/3976	0.00570305	ADRB2/CHRM3/CNR1/GPR37/RGS2	5
GO:1901888	BP	regulation of cell junction assembly	5/108	43/3976	0.00570305	EPHA3/SLITRK3/SLITRK4/TPBG/VEGFA	5
GO:0005544	MF	calcium-dependent phospholipid binding	3/117	14/4173	0.00623815	ANXA2/SYT1/SYT13	3
GO:0006940	BP	regulation of smooth muscle contraction	3/108	15/3976	0.00698966	ADRB2/CHRM3/RGS2	3
GO:0006928	BP	movement of cell or subcellular component	18/108	358/3976	0.0070508	ACKR3/CXCR4/DPYSL5/EPHA3/FYCO1/GJA1/GJA5/GPC2/ITGB6/KIF24/KTN1/RASGRP1/S100A11/SDC1/SEMA6D/SIX2/STMN1/VEGFA	18
GO:0051240	BP	positive regulation of multicellular organismal process	16/108	306/3976	0.00771584	CHODL/CHRM3/EPHA3/GJA1/ISLR2/LIPG/NTRK3/PPARGC1A/RASGRP1/RGS2/SLITRK3/SLITRK4/TCF7L2/TFRC/TPBG/VEGFA	16
GO:0046903	BP	secretion	10/108	153/3976	0.00802141	CHRM3/GJA1/GJA5/LGI3/NRN1/RASGRP1/SDC1/SYT1/SYT13/TCF7L2	10
GO:0007017	BP	microtubule-based process	11/108	178/3976	0.00828426	CENPW/CEP152/EPHA3/FYCO1/GJA1/KIF24/KTN1/RASGRP1/RGS14/STMN1/TUBB2B	11
GO:0051094	BP	positive regulation of developmental process	14/108	257/3976	0.0089619	CHODL/EHD2/EPHA3/GJA1/ISLR2/NTRK3/PPARGC1A/RASGRP1/SLITRK3/SLITRK4/TCF7L2/TFRC/TPBG/VEGFA	14
GO:0000904	BP	cell morphogenesis involved in differentiation	9/108	132/3976	0.00902867	CHODL/DPYSL5/EPHA3/ISLR2/PLPPR4/SEMA6D/SLITRK3/SLITRK4/STMN1	9
GO:0035150	BP	regulation of tube size	4/108	31/3976	0.00920738	ADRB2/CHRM3/GJA5/RGS2	4
GO:0035296	BP	regulation of tube diameter	4/108	31/3976	0.00920738	ADRB2/CHRM3/GJA5/RGS2	4
GO:0097746	BP	regulation of blood vessel diameter	4/108	31/3976	0.00920738	ADRB2/CHRM3/GJA5/RGS2	4
GO:0030276	MF	clathrin binding	3/117	16/4173	0.00921315	NCALD/SNAP91/SYT13	3
GO:0006897	BP	endocytosis	7/108	88/3976	0.00934407	ACKR3/ADRB2/EHD2/EPHA3/SH3GL2/TFRC/VEGFA	7
GO:1903530	BP	regulation of secretion by cell	7/108	88/3976	0.00934407	GJA1/GJA5/LGI3/NRN1/SDC1/SYT13/TCF7L2	7
GO:0019932	BP	second-messenger-mediated signaling	7/108	89/3976	0.00991991	ACKR3/ADRB2/CHRM3/CNR1/CXCR4/NCALD/RGS2	7

## Sheet: LW100vsLW70_pathways
ID	Description	GeneRatio	BgRatio	pvalue	geneID	Count
ssc04020	Calcium signaling pathway	8/62	135/4261	0.000658511	100622149/100144478/397497/100525086/100517439/100152101/110259991/397157	8
ssc04080	Neuroactive ligand-receptor interaction	5/62	79/4261	0.00546717	100144478/100520160/100517439/396836/110259991	5
ssc04920	Adipocytokine signaling pathway	4/62	52/4261	0.00652987	100154993/396836/397013/445465	4
ssc04740	Olfactory transduction	3/62	27/4261	0.00669192	100156785/733670/100152101	3

## Sheet: LW100vsLW45_pathways
ID	Description	GeneRatio	BgRatio	pvalue	geneID	Count
ssc04020	Calcium signaling pathway	13/121	135/4261	9.5423e-05	397357/100622149/100511150/100144478/396659/100525086/100152116/100517439/100524288/397511/100152101/110259991/397157	13
ssc05412	Arrhythmogenic right ventricular cardiomyopathy	6/121	55/4261	0.00430518	100622149/100525250/100518636/100037276/100152101/100153922	6
